# Supplementary material for: Combination of transcriptome sequencing and iTRAQ proteome reveals the molecular mechanisms determining petal shape in herbaceous peony (Paeonia lactiflora Pall.)
Source: Biosci Rep. 2018 Dec 11;38(6):BSR20181485. doi: 10.1042/BSR20181485 (PMC6294620; doi:10.1042/BSR20181485)
Supplement: Supplementary file 2 [file bsr20181485_Supp2.xls]

Sample	Total Raw Reads(Mb)	Total Clean Reads(Mb)	Total Clean Bases(Gb)	Clean Reads Q20(%)	Clean Reads Q30(%)	Clean Reads Ratio(%)
Inner-petal-M1	65.84	65.75	6.57	96.54	91.81	99.85
Inner-petal-M2	65.84	65.74	6.57	95.89	90.68	99.84
Inner-petal-M3	65.84	65.74	6.57	96.47	91.72	99.84
Outer-petal-M1	65.84	65.74	6.57	96.10	91.12	99.84
Outer-petal-M2	65.84	65.74	6.57	96.36	91.53	99.85
Outer-petal-M3	65.84	65.75	6.57	95.69	90.32	99.85
