# Supplementary material for: Combination of transcriptome sequencing and iTRAQ proteome reveals the molecular mechanisms determining petal shape in herbaceous peony (Paeonia lactiflora Pall.)
Source: Biosci Rep. 2018 Dec 11;38(6):BSR20181485. doi: 10.1042/BSR20181485 (PMC6294620; doi:10.1042/BSR20181485)
Supplement: Supplementary file 3 [file bsr20181485_Supp3.xls]

Sample	Total Number	Total Length	Mean Length	N50	N70	N90	GC(%)
Inner-petal-M1	48104	45547208	946	1523	982	389	41.27
Inner-petal-M2	47743	46089772	965	1543	1001	401	41.33
Inner-petal-M3	48529	46554805	959	1541	992	397	41.22
Outer-petal-M1	46309	45713090	987	1582	1030	410	41.26
Outer-petal-M2	46233	45275057	979	1570	1017	408	41.33
Outer-petal-M3	45722	45383437	992	1585	1034	417	41.31
All-Unigene	66293	76414812	1152	1784	1222	544	40.69
