# Supplementary material for: Combination of transcriptome sequencing and iTRAQ proteome reveals the molecular mechanisms determining petal shape in herbaceous peony (Paeonia lactiflora Pall.)
Source: Biosci Rep. 2018 Dec 11;38(6):BSR20181485. doi: 10.1042/BSR20181485 (PMC6294620; doi:10.1042/BSR20181485)
Supplement: Supplementary file 4 [file bsr20181485_Supp4.xlsx]

## Sheet: 111111
Unigene	Length	Outer-petal-Expression	Inner-petal-Expression	log2FoldChange(Inner-petal/Outer-petal)	Probability	Up/Down-Regulation(Inner-petal/Outer-petal)	Nr	Nt	Swissprot	KEGG	COG	Interpro	GO
CL1000.Contig6_All	992	5.22667	1.56667	-1.73819	0.801393	Down	gi|702487708|ref|XP_010034898.1|/2.30182e-77/PREDICTED: probable 6-phosphogluconolactonase 4, chloroplastic [Eucalyptus grandis] &gt;gi|629079652|gb|KCW46097.1| hypothetical protein EUGRSUZ_K00013 [Eucalyptus grandis]	gi|225317869|dbj|AK329237.1|/1e-06/Solanum lycopersicum cDNA, clone: LEFL3124D17, HTC in root	sp|Q69NG5|6PGL4_ORYSJ/2e-68/Probable 6-phosphogluconolactonase 4, chloroplastic OS=Oryza sativa subsp. japonica GN=Os09g0529100 PE=1 SV=2	vvi:100248620/1e-72/probable 6-phosphogluconolactonase 4, chloroplastic-like; K01057 6-phosphogluconolactonase [EC:3.1.1.31]	Rv1445c/1e-33/---	PTHR11054/3.6E-83/--	biological_process:GO:0005975//carbohydrate metabolic process;molecular_function:GO:0016787//hydrolase activity;
CL1032.Contig2_All	4312	7.20667	0.42	-4.10087	0.86059	Down	gi|359493981|ref|XP_003634703.1|/0/PREDICTED: probable leucine-rich repeat receptor-like serine/threonine-protein kinase At3g14840-like [Vitis vinifera]	gi|359493980|ref|XM_003634655.1|/0.0/PREDICTED: Vitis vinifera probable leucine-rich repeat receptor-like serine/threonine-protein kinase At3g14840-like (LOC100255520), mRNA	sp|C0LGN2|Y3148_ARATH/0.0/Probable leucine-rich repeat receptor-like serine/threonine-protein kinase At3g14840 OS=Arabidopsis thaliana GN=LRR-RLK PE=2 SV=1	aly:ARALYDRAFT_356368/3e-71/FLS2; flagellin-sensitive 2; K13420 LRR receptor-like serine/threonine-protein kinase FLS2 [EC:2.7.11.1]	BS_yloP_1/7e-19/---	PTHR24420/0.0/--	biological_process:GO:0008152//metabolic process;molecular_function:GO:0004672//protein kinase activity;GO:0016491//oxidoreductase activity;
CL1034.Contig1_All	775	65.3533	24.8333	-1.39598	0.800489	Down	gi|4454097|emb|CAA59472.1|/1.30001e-52/hybrid proline-rich protein [Catharanthus roseus]	gi|349731096|emb|FQ389304.1|/4e-12/Vitis vinifera clone SS0AEB20YE05	sp|Q9SU35|ERLL1_ARATH/3e-46/pEARLI1-like lipid transfer protein 1 OS=Arabidopsis thaliana GN=AZI1 PE=1 SV=1	NA	jhp1260/4e-06/---	NA	NA
CL1051.Contig2_All	888	1.86	6.73	1.8553	0.81696	Up	gi|225437543|ref|XP_002275880.1|/3.94204e-30/PREDICTED: uncharacterized protein LOC100260678 [Vitis vinifera]	gi|225437542|ref|XM_002275844.1|/7e-08/PREDICTED: Vitis vinifera uncharacterized LOC100260678 (LOC100260678), mRNA	NA	NA	NA	PF12428/3.4E-25/Protein of unknown function (DUF3675)	NA
CL1058.Contig3_All	2056	38.72	13.5567	-1.51408	0.807734	Down	gi|469469460|gb|AGH32908.1|/0/squalene epoxidase [Camellia oleifera]	gi|225438214|ref|XM_002265096.1|/0.0/PREDICTED: Vitis vinifera squalene monooxygenase-like (LOC100262930), mRNA	sp|Q8VYH2|ERG16_ARATH/0.0/Squalene epoxidase 3 OS=Arabidopsis thaliana GN=SQE3 PE=1 SV=1	vvi:100262930/0.0/squalene monooxygenase-like; K00511 squalene monooxygenase [EC:1.14.13.132]	SPBC713.12/5e-87/---	PTHR10835/1.5E-257/--	biological_process:GO:0055114//oxidation-reduction process;cellular_component:GO:0016021//integral component of membrane;molecular_function:GO:0050660//flavin adenine dinucleotide binding;GO:0004506//squalene monooxygenase activity;
CL1068.Contig4_All	542	1.78	8.10333	2.18664	0.837539	Up	gi|414589551|tpg|DAA40122.1|/2.63255e-53/TPA: histone H4.3 [Zea mays]	gi|166741|gb|M17133.1|ATHH4GB/1e-66/A.thaliana histone H4 gene, complete cds	sp|P0CG89|H4_SOYBN/9e-54/Histone H4 OS=Glycine max PE=3 SV=1	mtr:MTR_2g096100/2e-53/Histone H4; K11254 histone H4	SPBC1105.12/7e-50/---	NA	NA
CL1068.Contig5_All	521	1.78	11.6567	2.71121	0.855035	Up	gi|414589551|tpg|DAA40122.1|/2.36898e-53/TPA: histone H4.3 [Zea mays]	gi|28208263|dbj|AB102686.1|/7e-59/Silene latifolia SlH4 mRNA for histone H4, complete cds	sp|P0CG89|H4_SOYBN/8e-54/Histone H4 OS=Glycine max PE=3 SV=1	mtr:MTR_2g096100/2e-53/Histone H4; K11254 histone H4	SPBC1105.12/7e-50/---	NA	NA
CL1109.Contig1_All	1173	18.7767	2.97333	-2.65879	0.857671	Down	gi|166407425|gb|ABY87519.1|/1.48207e-145/Hsp70-interacting protein 1 [Vitis labrusca]	gi|166407424|gb|EU404167.1|/1e-127/Vitis labrusca Hsp70-interacting protein 1 mRNA, complete cds	sp|Q93YR3|F10AL_ARATH/2e-137/FAM10 family protein At4g22670 OS=Arabidopsis thaliana GN=At4g22670 PE=1 SV=1	vvi:100264431/2e-146/FAM10 family protein At4g22670-like; K09560 suppressor of tumorigenicity protein 13	FN1787/7e-09/---	PTHR22904/2.8E-56/--	NA
CL1121.Contig6_All	4067	1.36333	4.91667	1.85054	0.804155	Up	gi|645223108|ref|XP_008218472.1|/0/PREDICTED: endoribonuclease Dicer homolog 2 [Prunus mume]	gi|359476599|ref|XM_002269879.2|/6e-61/PREDICTED: Vitis vinifera endoribonuclease Dicer homolog 2-like (LOC100258190), mRNA	sp|Q3EBC8|DCL2_ARATH/0.0/Endoribonuclease Dicer homolog 2 OS=Arabidopsis thaliana GN=At3g03300 PE=1 SV=2	vvi:100258190/0.0/endoribonuclease Dicer homolog 2-like; K11592 endoribonuclease Dicer [EC:3.1.26.-]	SPCC188.13c/8e-38/---	PF00271/1.0E-15/Helicase conserved C-terminal domain	molecular_function:GO:0003723//RNA binding;GO:0016891//endoribonuclease activity, producing 5'-phosphomonoesters;GO:0004386//helicase activity;
CL1131.Contig3_All	1371	62.57	15.6167	-2.00238	0.842123	Down	gi|702466569|ref|XP_010029487.1|/5.73218e-131/PREDICTED: GDSL esterase/lipase 4-like [Eucalyptus grandis] &gt;gi|629090162|gb|KCW56415.1| hypothetical protein EUGRSUZ_I02141 [Eucalyptus grandis]	gi|359482449|ref|XM_002271595.2|/3e-08/PREDICTED: Vitis vinifera GDSL esterase/lipase 5-like (LOC100253135), mRNA	sp|Q9FLN0|GLIP1_ARATH/2e-87/GDSL esterase/lipase 1 OS=Arabidopsis thaliana GN=GLIP1 PE=1 SV=1	ath:AT1G67830/4e-29/FXG1; alpha-L-fucosidase 3; K01206 alpha-L-fucosidase [EC:3.2.1.51]	NA	PF00657/2.9E-27/GDSL-like Lipase/Acylhydrolase	biological_process:GO:0006952//defense response;GO:0009725//response to hormone;GO:0051707//response to other organism;molecular_function:GO:0016788//hydrolase activity, acting on ester bonds;
CL1136.Contig1_All	851	0.106667	2.61	4.61287	0.825025	Up	gi|359476981|ref|XP_002273131.2|/7.47505e-76/PREDICTED: rab proteins geranylgeranyltransferase component A 2-like [Vitis vinifera] &gt;gi|296088658|emb|CBI37649.3| unnamed protein product [Vitis vinifera]	gi|359476980|ref|XM_002273095.2|/8e-20/PREDICTED: Vitis vinifera rab proteins geranylgeranyltransferase component A 2-like (LOC100262556), mRNA	NA	NA	NA	PTHR11787:SF4/1.8E-39/--	NA
CL1153.Contig1_All	487	3.32667	0.68	-2.29047	0.803099	Down	gi|571525762|ref|XP_006598999.1|/1.08948e-64/PREDICTED: short-chain dehydrogenase reductase 2a-like isoform X2 [Glycine max]	gi|292789777|dbj|AK339335.1|/1e-14/Lotus japonicus cDNA, clone: LjFL3-075-DD03, HTC	sp|Q9SCU0|SDR2A_ARATH/2e-34/Short-chain dehydrogenase reductase 2a OS=Arabidopsis thaliana GN=SDR2a PE=3 SV=1	bdi:100827045/2e-35/xanthoxin dehydrogenase-like; K09841 xanthoxin dehydrogenase [EC:1.1.1.288]	YPO1452/2e-19/---	PF00106/1.9E-18/short chain dehydrogenase	biological_process:GO:0055114//oxidation-reduction process;molecular_function:GO:0047044//androstan-3-alpha,17-beta-diol dehydrogenase activity;GO:0000166//nucleotide binding;
CL1153.Contig2_All	1072	6.99	0.69	-3.34062	0.854378	Down	gi|356561253|ref|XP_003548897.1|/2.24374e-113/PREDICTED: short-chain dehydrogenase reductase 2a-like isoform X1 [Glycine max]	gi|359488436|ref|XM_002275611.2|/1e-12/PREDICTED: Vitis vinifera sex determination protein tasselseed-2-like (LOC100242999), mRNA	sp|Q9SCU0|SDR2A_ARATH/4e-65/Short-chain dehydrogenase reductase 2a OS=Arabidopsis thaliana GN=SDR2a PE=3 SV=1	bdi:100827045/1e-66/xanthoxin dehydrogenase-like; K09841 xanthoxin dehydrogenase [EC:1.1.1.288]	CC0094/4e-42/---	PTHR24322:SF309/3.1E-116/--	biological_process:GO:0055114//oxidation-reduction process;molecular_function:GO:0047044//androstan-3-alpha,17-beta-diol dehydrogenase activity;GO:0000166//nucleotide binding;
CL1192.Contig6_All	2995	0.196667	2.85667	3.86051	0.819639	Up	gi|359479991|ref|XP_002273928.2|/0/PREDICTED: protein translocase subunit SecA, chloroplastic-like [Vitis vinifera]	gi|359479990|ref|XM_002273892.2|/0.0/PREDICTED: Vitis vinifera protein translocase subunit SecA, chloroplastic-like (LOC100250268), mRNA	sp|Q41062|SECA_PEA/0.0/Protein translocase subunit SecA, chloroplastic OS=Pisum sativum GN=secA PE=2 SV=1	vvi:100250268/0.0/protein translocase subunit SecA, chloroplastic-like; K03070 preprotein translocase subunit SecA	alr4851/0.0/---	SM00957/5.5E-39/SecA DEAD-like domain	biological_process:GO:0006605//protein targeting;GO:0010090//trichome morphogenesis;GO:0009658//chloroplast organization;GO:0017038//protein import;GO:0009646//response to absence of light;GO:0010109//regulation of photosynthesis;cellular_component:GO:0016020//membrane;GO:0009941//chloroplast envelope;GO:0009570//chloroplast stroma;molecular_function:GO:0005524//ATP binding;
CL1219.Contig1_All	693	14.7667	4.35667	-1.76105	0.826019	Down	gi|590673357|ref|XP_007038869.1|/3.68464e-50/Uncharacterized protein TCM_015287 [Theobroma cacao] &gt;gi|508776114|gb|EOY23370.1| Uncharacterized protein TCM_015287 [Theobroma cacao]	gi|147843010|emb|AM461472.2|/5e-08/Vitis vinifera contig VV78X090301.2, whole genome shotgun sequence	NA	NA	NA	PF03168/3.0E-5/Late embryogenesis abundant protein	NA
CL1219.Contig2_All	370	6.22667	1.37333	-2.18078	0.830813	Down	gi|694401078|ref|XP_009375608.1|/4.02664e-20/PREDICTED: uncharacterized protein LOC103964401 [Pyrus x bretschneideri]	NA	NA	NA	NA	NA	NA
CL1219.Contig3_All	1077	27.8167	4.82333	-2.52785	0.856238	Down	gi|590673357|ref|XP_007038869.1|/2.01547e-53/Uncharacterized protein TCM_015287 [Theobroma cacao] &gt;gi|508776114|gb|EOY23370.1| Uncharacterized protein TCM_015287 [Theobroma cacao]	gi|147843010|emb|AM461472.2|/3e-07/Vitis vinifera contig VV78X090301.2, whole genome shotgun sequence	NA	NA	NA	PTHR31852:SF6/4.0E-12/--	NA
CL1219.Contig6_All	665	6.39667	1.62333	-1.97836	0.822237	Down	gi|590673353|ref|XP_007038868.1|/1.29733e-49/Late embryogenesis abundant hydroxyproline-rich glycofamily protein, putative [Theobroma cacao] &gt;gi|508776113|gb|EOY23369.1| Late embryogenesis abundant hydroxyproline-rich glycofamily protein, putative [Theobroma cacao]	NA	NA	NA	NA	PF03168/7.4E-7/Late embryogenesis abundant protein	NA
CL1245.Contig2_All	484	5.56	16.3167	1.55319	0.808687	Up	NA	gi|393715717|dbj|AB624241.1|/2e-10/Camellia sinensis DNA, SSR marker, MSG0800	NA	NA	NA	NA	NA
CL130.Contig1_All	1755	48.3133	127.413	1.39902	0.800866	Up	gi|701724779|gb|AIW00679.1|/0/flavonoid 3&apos;,5&apos;-hydroxylase, partial [Paeonia lactiflora]	gi|225441017|ref|XM_002283736.1|/1e-17/PREDICTED: Vitis vinifera cytochrome P450 76A2-like (LOC100249522), mRNA	sp|P37122|C76A2_SOLME/5e-159/Cytochrome P450 76A2 OS=Solanum melongena GN=CYP76A2 PE=2 SV=1	ath:AT3G52970/2e-123/CYP76G1; cytochrome P450, family 76, subfamily G, polypeptide 1; K00517 [EC:1.14.-.-]	BH0579/1e-36/---	PR00385/8.7E-14/P450 superfamily signature	biological_process:GO:0055114//oxidation-reduction process;molecular_function:GO:0009055//electron carrier activity;GO:0020037//heme binding;GO:0005506//iron ion binding;GO:0033772//flavonoid 3',5'-hydroxylase activity;
CL136.Contig4_All	804	0.636667	3.57	2.48731	0.815357	Up	gi|643708829|gb|KDP23745.1|/1.24867e-37/hypothetical protein JCGZ_23578 [Jatropha curcas]	gi|225430614|ref|XM_002266627.1|/7e-51/PREDICTED: Vitis vinifera exosome complex component CSL4-like (LOC100263947), mRNA	NA	vvi:100263947/1e-37/exosome complex component CSL4-like; K07573 exosome complex component CSL4	SPCC1840.11/7e-17/---	PTHR12686/1.7E-51/--	biological_process:GO:0048544//recognition of pollen;cellular_component:GO:0000178//exosome (RNase complex);molecular_function:GO:0003723//RNA binding;
CL1362.Contig10_All	2337	0.556667	3.51333	2.65795	0.819205	Up	gi|593793615|ref|XP_007159846.1|/6.59428e-06/hypothetical protein PHAVU_002G272600g [Phaseolus vulgaris] &gt;gi|561033261|gb|ESW31840.1| hypothetical protein PHAVU_002G272600g [Phaseolus vulgaris]	NA	NA	NA	NA	NA	NA
CL1363.Contig8_All	1742	3.45	0.73	-2.24063	0.803492	Down	gi|568852563|ref|XP_006479944.1|/0/PREDICTED: beta-glucosidase 11-like [Citrus sinensis]	gi|359479905|ref|XM_003632324.1|/1e-87/PREDICTED: Vitis vinifera beta-glucosidase 11-like (LOC100267588), mRNA	sp|B3H5Q1|BGL11_ARATH/2e-171/Beta-glucosidase 11 OS=Arabidopsis thaliana GN=BGLU11 PE=2 SV=2	osa:4338560/5e-156/Os05g0366600; K01188 beta-glucosidase [EC:3.2.1.21]	CAC0385/7e-73/---	PF00232/2.3E-122/Glycosyl hydrolase family 1	biological_process:GO:0008152//metabolic process;molecular_function:GO:0004553//hydrolase activity, hydrolyzing O-glycosyl compounds;
CL1365.Contig1_All	413	2.67	11.7167	2.13365	0.841491	Up	NA	gi|3378488|emb|AJ007577.1|/1e-10/Ribes nigrum mRNA for metallothionein-like protein	NA	NA	NA	NA	NA
CL1365.Contig3_All	1184	2.49667	10.8333	2.1174	0.84045	Up	NA	gi|3378488|emb|AJ007577.1|/4e-10/Ribes nigrum mRNA for metallothionein-like protein	NA	NA	NA	NA	NA
CL1380.Contig2_All	1848	14.7433	1.66333	-3.14791	0.861294	Down	NA	NA	NA	NA	NA	NA	NA
CL1380.Contig3_All	790	4.36333	0.17	-4.68182	0.857769	Down	NA	NA	NA	NA	NA	NA	NA
CL1381.Contig1_All	1981	2.88667	0.01	-8.17326	0.955871	Down	gi|720084019|ref|XP_010243074.1|/0/PREDICTED: probable phenylalanine--tRNA ligase alpha subunit [Nelumbo nucifera]	gi|359475323|ref|XM_003631607.1|/0.0/PREDICTED: Vitis vinifera probable phenylalanyl-tRNA synthetase alpha chain-like (LOC100853559), mRNA	sp|Q9T034|SYFA_ARATH/0.0/Probable phenylalanine--tRNA ligase alpha subunit OS=Arabidopsis thaliana GN=At4g39280 PE=2 SV=3	vvi:100853559/0.0/probable phenylalanyl-tRNA synthetase alpha chain-like; K01889 phenylalanyl-tRNA synthetase alpha chain [EC:6.1.1.20]	ECU07g1660/4e-129/---	PTHR11538:SF15/1.3E-225/--	biological_process:GO:0006432//phenylalanyl-tRNA aminoacylation;cellular_component:GO:0005737//cytoplasm;molecular_function:GO:0004826//phenylalanine-tRNA ligase activity;GO:0005524//ATP binding;GO:0000049//tRNA binding;
CL1446.Contig4_All	938	0.01	1.38333	7.11201	0.860968	Up	NA	NA	NA	NA	NA	NA	NA
CL150.Contig1_All	682	27.58	8.7	-1.66454	0.824439	Down	gi|590712129|ref|XP_007049302.1|/4.71704e-18/Uncharacterized protein TCM_002329 [Theobroma cacao] &gt;gi|508701563|gb|EOX93459.1| Uncharacterized protein TCM_002329 [Theobroma cacao]	gi|83322707|gb|DQ303449.1|/1e-08/Cedrus atlantica clone Cat XI Tc E8 microsatellite sequence	NA	NA	NA	NA	NA
CL150.Contig2_All	647	24.3133	9.04333	-1.42682	0.800363	Down	gi|590712129|ref|XP_007049302.1|/6.09244e-17/Uncharacterized protein TCM_002329 [Theobroma cacao] &gt;gi|508701563|gb|EOX93459.1| Uncharacterized protein TCM_002329 [Theobroma cacao]	NA	NA	NA	NA	NA	NA
CL1506.Contig2_All	2348	1.68667	0.01	-7.39803	0.897204	Down	gi|147826737|emb|CAN70653.1|/2.10392e-169/hypothetical protein VITISV_010023 [Vitis vinifera]	gi|147826735|emb|AM474314.2|/2e-19/Vitis vinifera contig VV78X056190.21, whole genome shotgun sequence	sp|Q9M8T5|Y3293_ARATH/2e-57/WEB family protein At3g02930, chloroplastic OS=Arabidopsis thaliana GN=At3g02930 PE=2 SV=1	gmx:100811882/2e-13/nuclear-pore anchor-like; K09291 nucleoprotein TPR	aq_1006/4e-20/---	NA	NA
CL1509.Contig1_All	1557	9.74	2.44333	-1.99507	0.833446	Down	gi|225433620|ref|XP_002263700.1|/0/PREDICTED: UDP-glycosyltransferase 75D1-like [Vitis vinifera]	gi|470124442|ref|XM_004298175.1|/3e-33/PREDICTED: Fragaria vesca subsp. vesca UDP-glycosyltransferase 75D1-like (LOC101306231), mRNA	sp|Q9ZR25|5GT_VERHY/3e-148/Anthocyanidin 3-O-glucoside 5-O-glucosyltransferase OS=Verbena hybrida GN=HGT8 PE=2 SV=1	aly:ARALYDRAFT_915488/4e-121/UDP-glucoronosyl/UDP-glucosyl transferase family protein; K12338 anthocyanin 5-O-glucosyltransferase [EC:2.4.1.-]	NA	PF00201/8.5E-25/UDP-glucoronosyl and UDP-glucosyl transferase	biological_process:GO:0008152//metabolic process;molecular_function:GO:0035251//UDP-glucosyltransferase activity;
CL1509.Contig2_All	1572	6.58667	1.06333	-2.63095	0.845342	Down	gi|225433620|ref|XP_002263700.1|/2.75474e-180/PREDICTED: UDP-glycosyltransferase 75D1-like [Vitis vinifera]	gi|385718970|gb|JQ070807.1|/3e-36/Paeonia lactiflora flavonol 5-O-glucosyltransferase (F5GT) mRNA, complete cds	sp|Q9ZR25|5GT_VERHY/2e-139/Anthocyanidin 3-O-glucoside 5-O-glucosyltransferase OS=Verbena hybrida GN=HGT8 PE=2 SV=1	aly:ARALYDRAFT_915488/3e-118/UDP-glucoronosyl/UDP-glucosyl transferase family protein; K12338 anthocyanin 5-O-glucosyltransferase [EC:2.4.1.-]	NA	PTHR11926:SF98/5.4E-198/--	biological_process:GO:0008152//metabolic process;molecular_function:GO:0035251//UDP-glucosyltransferase activity;
CL1531.Contig3_All	943	5.91	1.85333	-1.67304	0.802945	Down	gi|470107015|ref|XP_004289846.1|/2.31249e-100/PREDICTED: uncharacterized protein LOC101305899 [Fragaria vesca subsp. vesca]	gi|225427941|ref|XM_002275981.1|/6e-24/PREDICTED: Vitis vinifera uncharacterized LOC100257238 (LOC100257238), mRNA	sp|P21997|SSGP_VOLCA/4e-13/Sulfated surface glycoprotein 185 OS=Volvox carteri PE=1 SV=1	zma:100273898/6e-10/uncharacterized LOC100273898; K12826 splicing factor 3A subunit 2	Rv3876/2e-09/---	NA	NA
CL1540.Contig1_All	337	11.8567	2.10667	-2.49266	0.851241	Down	gi|595845526|ref|XP_007208953.1|/1.80676e-36/hypothetical protein PRUPE_ppb016836mg [Prunus persica] &gt;gi|462404688|gb|EMJ10152.1| hypothetical protein PRUPE_ppb016836mg [Prunus persica]	gi|225456760|ref|XM_002269082.1|/4e-16/PREDICTED: Vitis vinifera glutathione S-transferase U9-like (LOC100260496), mRNA	sp|Q9FUT0|GSTU9_ARATH/4e-33/Glutathione S-transferase U9 OS=Arabidopsis thaliana GN=GSTU9 PE=2 SV=1	vvi:100260235/1e-30/glutathione S-transferase U10-like; K00799 glutathione S-transferase [EC:2.5.1.18]	VC0576/1e-08/---	PF13417/9.1E-11/Glutathione S-transferase, N-terminal domain	NA
CL1540.Contig2_All	1492	85.11	19.9867	-2.09029	0.84687	Down	gi|297733983|emb|CBI15230.3|/1.91094e-74/unnamed protein product [Vitis vinifera]	gi|147811072|emb|AM459285.2|/4e-29/Vitis vinifera contig VV78X047451.5, whole genome shotgun sequence	sp|Q9FUT0|GSTU9_ARATH/8e-59/Glutathione S-transferase U9 OS=Arabidopsis thaliana GN=GSTU9 PE=2 SV=1	mtr:MTR_5g040430/1e-47/Glutathione S-transferase; K00799 glutathione S-transferase [EC:2.5.1.18]	NMB1953/1e-10/---	PTHR11260/2.6E-65/--	molecular_function:GO:0016829//lyase activity;
CL1540.Contig3_All	1470	87.0633	20.07	-2.11702	0.847567	Down	gi|297733983|emb|CBI15230.3|/4.02316e-77/unnamed protein product [Vitis vinifera]	gi|147811072|emb|AM459285.2|/4e-29/Vitis vinifera contig VV78X047451.5, whole genome shotgun sequence	sp|Q9FUT0|GSTU9_ARATH/2e-60/Glutathione S-transferase U9 OS=Arabidopsis thaliana GN=GSTU9 PE=2 SV=1	mtr:MTR_5g040430/1e-49/Glutathione S-transferase; K00799 glutathione S-transferase [EC:2.5.1.18]	NMB1953/2e-11/---	PS50404/18.994/Soluble glutathione S-transferase N-terminal domain profile.	molecular_function:GO:0016829//lyase activity;
CL1549.Contig1_All	487	7.59	2.54333	-1.57738	0.801987	Down	NA	NA	NA	NA	NA	NA	NA
CL1563.Contig5_All	1718	13.1867	2.35	-2.48835	0.852186	Down	gi|225450388|ref|XP_002277408.1|/0/PREDICTED: beta-glucosidase 12 isoform 1 [Vitis vinifera] &gt;gi|147865266|emb|CAN79824.1| hypothetical protein VITISV_025458 [Vitis vinifera]	gi|359487322|ref|XM_002277372.2|/3e-45/PREDICTED: Vitis vinifera beta-glucosidase 12-like, transcript variant 1 (LOC100254458), mRNA	sp|Q7XKV4|BGL12_ORYSJ/0.0/Beta-glucosidase 12 OS=Oryza sativa subsp. japonica GN=BGLU12 PE=2 SV=2	osa:4336146/0.0/Os04g0474900; K01188 beta-glucosidase [EC:3.2.1.21]	BH1923/1e-91/---	PTHR10353:SF37/8.7E-305/--	biological_process:GO:0005975//carbohydrate metabolic process;molecular_function:GO:0008422//beta-glucosidase activity;
CL1581.Contig5_All	305	0.0766667	2.78333	5.18207	0.863285	Up	gi|110931860|gb|ABH02929.1|/6.92501e-08/MYB transcription factor MYB145 [Glycine max]	gi|440356967|gb|KC182628.1|/1e-19/Petunia x hybrida cultivar P720 EOBI (EOBI) mRNA, complete cds	NA	NA	NA	NA	NA
CL1590.Contig1_All	1665	37.62	14.1767	-1.40798	0.800265	Down	gi|720030440|ref|XP_010265516.1|/1.17884e-136/PREDICTED: spermidine hydroxycinnamoyl transferase [Nelumbo nucifera]	NA	sp|O64470|SHT_ARATH/3e-112/Spermidine hydroxycinnamoyl transferase OS=Arabidopsis thaliana GN=SHT PE=1 SV=1	pop:POPTR_554899/1e-94/HCQ7; hydroxycinnamoyl CoA shikimate/quinate hydroxycinnamoyltransferase (EC:2.3.1.133); K13065 shikimate O-hydroxycinnamoyltransferase [EC:2.3.1.133]	NA	PTHR31642:SF11/6.1E-132/--	molecular_function:GO:0016410//N-acyltransferase activity;
CL1593.Contig13_All	365	1.46	6.32	2.11396	0.829587	Up	gi|674946993|emb|CDX86146.1|/2.4421e-41/BnaA06g28630D [Brassica napus]	gi|502113432|ref|XM_004494592.1|/5e-25/PREDICTED: Cicer arietinum histone H2AX-like (LOC101514555), mRNA	sp|Q94F49|H2A5_ARATH/1e-42/Probable histone H2A.5 OS=Arabidopsis thaliana GN=At5g27670 PE=1 SV=1	mtr:MTR_7g113160/3e-42/Histone H2A; K11251 histone H2A	YDR225w/1e-30/---	SM00414/1.1E-40/Histone 2A	biological_process:GO:0006334//nucleosome assembly;GO:0007030//Golgi organization;GO:0006816//calcium ion transport;GO:0009651//response to salt stress;cellular_component:GO:0005730//nucleolus;GO:0000786//nucleosome;molecular_function:GO:0003677//DNA binding;GO:0046982//protein heterodimerization activity;
CL1593.Contig15_All	673	0.366667	4.49	3.61417	0.84361	Up	gi|595830474|ref|XP_007206079.1|/1.68458e-60/hypothetical protein PRUPE_ppa012864mg [Prunus persica] &gt;gi|462401721|gb|EMJ07278.1| hypothetical protein PRUPE_ppa012864mg [Prunus persica]	gi|470133851|ref|XM_004302725.1|/3e-37/PREDICTED: Fragaria vesca subsp. vesca histone H2A-like (LOC101303822), mRNA	sp|Q2HU68|H2A1_MEDTR/5e-62/Probable histone H2A.1 OS=Medicago truncatula GN=MtrDRAFT_AC149210g1v1 PE=1 SV=1	mtr:MTR_2g096610/1e-61/Histone H2A; K11251 histone H2A	YBL003c/2e-41/---	PTHR23430/2.7E-84/--	biological_process:GO:0006334//nucleosome assembly;cellular_component:GO:0005730//nucleolus;GO:0000786//nucleosome;molecular_function:GO:0003677//DNA binding;GO:0046982//protein heterodimerization activity;
CL1611.Contig3_All	1865	4.05333	0.71	-2.51322	0.823424	Down	gi|567855575|ref|XP_006420907.1|/1.43605e-129/hypothetical protein CICLE_v10005201mg [Citrus clementina] &gt;gi|557522780|gb|ESR34147.1| hypothetical protein CICLE_v10005201mg [Citrus clementina]	gi|147822810|emb|AM470817.2|/3e-21/Vitis vinifera contig VV78X128394.4, whole genome shotgun sequence	sp|Q84MB3|ACCH1_ARATH/5e-121/1-aminocyclopropane-1-carboxylate oxidase homolog 1 OS=Arabidopsis thaliana GN=At1g06620 PE=2 SV=1	zma:541977/2e-74/bx6; benzoxazin6 (EC:1.14.11.-); K13229 2,4-dihydroxy-1,4-benzoxazin-3-one-glucoside dioxygenase [EC:1.14.20.2]	PA4191/7e-21/---	PS51471/9.061/Fe(2+) 2-oxoglutarate dioxygenase domain profile.	biological_process:GO:0010439//regulation of glucosinolate biosynthetic process;GO:0055114//oxidation-reduction process;molecular_function:GO:0016706//oxidoreductase activity, acting on paired donors, with incorporation or reduction of molecular oxygen, 2-oxoglutarate as one donor, and incorporation of one atom each of oxygen into both donors;
CL1611.Contig5_All	840	4.68667	0.676667	-2.79204	0.836681	Down	gi|296083612|emb|CBI23601.3|/6.65448e-77/unnamed protein product [Vitis vinifera]	gi|359477762|ref|XM_002284640.2|/5e-24/PREDICTED: Vitis vinifera desacetoxyvindoline 4-hydroxylase-like (D4H), mRNA	sp|O04847|DV4H_CATRO/6e-73/Deacetoxyvindoline 4-hydroxylase OS=Catharanthus roseus GN=D4H PE=1 SV=2	zma:541977/2e-42/bx6; benzoxazin6 (EC:1.14.11.-); K13229 2,4-dihydroxy-1,4-benzoxazin-3-one-glucoside dioxygenase [EC:1.14.20.2]	PA4191/1e-15/---	PF03171/2.9E-25/2OG-Fe(II) oxygenase superfamily	molecular_function:GO:0016706//oxidoreductase activity, acting on paired donors, with incorporation or reduction of molecular oxygen, 2-oxoglutarate as one donor, and incorporation of one atom each of oxygen into both donors;
CL1611.Contig6_All	905	5.13	1.03667	-2.30701	0.828621	Down	gi|567855575|ref|XP_006420907.1|/1.8731e-74/hypothetical protein CICLE_v10005201mg [Citrus clementina] &gt;gi|557522780|gb|ESR34147.1| hypothetical protein CICLE_v10005201mg [Citrus clementina]	gi|359477762|ref|XM_002284640.2|/5e-24/PREDICTED: Vitis vinifera desacetoxyvindoline 4-hydroxylase-like (D4H), mRNA	sp|O04847|DV4H_CATRO/1e-71/Deacetoxyvindoline 4-hydroxylase OS=Catharanthus roseus GN=D4H PE=1 SV=2	zma:541977/6e-39/bx6; benzoxazin6 (EC:1.14.11.-); K13229 2,4-dihydroxy-1,4-benzoxazin-3-one-glucoside dioxygenase [EC:1.14.20.2]	PA4191/1e-15/---	PS51471/13.013/Fe(2+) 2-oxoglutarate dioxygenase domain profile.	biological_process:GO:0019761//glucosinolate biosynthetic process;molecular_function:GO:0016491//oxidoreductase activity;
CL1615.Contig4_All	739	0.01	1.74667	7.44846	0.90244	Up	gi|567914619|ref|XP_006449623.1|/7.84806e-81/hypothetical protein CICLE_v10018134mg [Citrus clementina] &gt;gi|557552234|gb|ESR62863.1| hypothetical protein CICLE_v10018134mg [Citrus clementina]	gi|359483822|ref|XM_002271896.2|/1e-107/PREDICTED: Vitis vinifera carboxyl-terminal-processing protease-like (LOC100250320), mRNA	sp|F4KHG6|CTPA1_ARATH/4e-71/Carboxyl-terminal-processing peptidase 1, chloroplastic OS=Arabidopsis thaliana GN=CTPA1 PE=1 SV=1	NA	slr0008/1e-35/---	SM00245/5.4E-45/tail specific protease	biological_process:GO:0006508//proteolysis;cellular_component:GO:0009543//chloroplast thylakoid lumen;molecular_function:GO:0008236//serine-type peptidase activity;
CL1629.Contig3_All	1423	3.38667	0.57	-2.57083	0.814193	Down	gi|255578424|ref|XP_002530077.1|/3.07077e-159/monoxygenase, putative [Ricinus communis] &gt;gi|223530430|gb|EEF32317.1| monoxygenase, putative [Ricinus communis]	gi|359477075|ref|XM_002272535.2|/5e-22/PREDICTED: Vitis vinifera 3-hydroxybenzoate 6-hydroxylase-like (LOC100262669), mRNA	sp|C3VEQ2|ZEP_ONCHC/2e-21/Zeaxanthin epoxidase, chloroplastic OS=Oncidium hybrid cultivar GN=ZEP PE=2 SV=1	zma:100285076/3e-19/zeaxanthin epoxidase; K09838 zeaxanthin epoxidase [EC:1.14.13.90]	PA3328/2e-25/---	PR00420/3.0E-20/Aromatic-ring hydroxylase (flavoprotein monooxygenase) signature	biological_process:GO:0055114//oxidation-reduction process;molecular_function:GO:0016709//oxidoreductase activity, acting on paired donors, with incorporation or reduction of molecular oxygen, NAD(P)H as one donor, and incorporation of one atom of oxygen;
CL166.Contig1_All	2123	6.21667	1.28333	-2.27625	0.833904	Down	gi|590629951|ref|XP_007027133.1|/0/Exocyst subunit exo70 family protein H4 [Theobroma cacao] &gt;gi|508715738|gb|EOY07635.1| Exocyst subunit exo70 family protein H4 [Theobroma cacao]	NA	sp|Q9FGH9|E70B1_ARATH/2e-71/Exocyst complex component EXO70B1 OS=Arabidopsis thaliana GN=EXO70B1 PE=1 SV=1	vvi:100267121/0.0/uncharacterized LOC100267121; K07195 exocyst complex component 7	NA	PF03081/3.5E-95/Exo70 exocyst complex subunit	NA
CL166.Contig2_All	2099	6.02333	1.34667	-2.16117	0.82932	Down	gi|590629951|ref|XP_007027133.1|/0/Exocyst subunit exo70 family protein H4 [Theobroma cacao] &gt;gi|508715738|gb|EOY07635.1| Exocyst subunit exo70 family protein H4 [Theobroma cacao]	NA	sp|Q9FGH9|E70B1_ARATH/9e-73/Exocyst complex component EXO70B1 OS=Arabidopsis thaliana GN=EXO70B1 PE=1 SV=1	vvi:100267121/0.0/uncharacterized LOC100267121; K07195 exocyst complex component 7	NA	PTHR12542:SF17/9.1E-278/--	NA
CL174.Contig1_All	1654	1.31	5.04667	1.94576	0.810855	Up	gi|661891111|emb|CDP04993.1|/3.20723e-126/unnamed protein product [Coffea canephora]	gi|349726527|emb|FQ382737.1|/1e-117/Vitis vinifera clone SS0ABG46YB08	sp|O22315|SRSF1_ARATH/8e-92/Pre-mRNA-splicing factor SF2 OS=Arabidopsis thaliana GN=SF2 PE=1 SV=1	gmx:100800653/3e-121/pre-mRNA-splicing factor SF2-like; K12890 splicing factor, arginine/serine-rich 1/9	SPAC16.02c/1e-18/---	PF00076/6.3E-18/RNA recognition motif. (a.k.a. RRM, RBD, or RNP domain)	molecular_function:GO:0000166//nucleotide binding;GO:0003676//nucleic acid binding;
CL1740.Contig1_All	906	4.24	0.276667	-3.93784	0.843654	Down	gi|595872153|ref|XP_007212030.1|/3.84234e-105/hypothetical protein PRUPE_ppa011202mg [Prunus persica] &gt;gi|462407895|gb|EMJ13229.1| hypothetical protein PRUPE_ppa011202mg [Prunus persica]	gi|359494281|ref|XM_002264789.2|/2e-79/PREDICTED: Vitis vinifera probable glutathione S-transferase parC-like, transcript variant 1 (LOC100261799), mRNA	sp|P49332|GSTXC_TOBAC/3e-101/Probable glutathione S-transferase parC OS=Nicotiana tabacum GN=PARC PE=2 SV=1	gmx:547936/4e-92/glutathione transferase; K00799 glutathione S-transferase [EC:2.5.1.18]	sspA/3e-13/---	PF02798/1.4E-15/Glutathione S-transferase, N-terminal domain	molecular_function:GO:0004462//lactoylglutathione lyase activity;GO:0016740//transferase activity;
CL1740.Contig2_All	990	4.21333	0.35	-3.58954	0.840638	Down	gi|595872153|ref|XP_007212030.1|/7.07028e-103/hypothetical protein PRUPE_ppa011202mg [Prunus persica] &gt;gi|462407895|gb|EMJ13229.1| hypothetical protein PRUPE_ppa011202mg [Prunus persica]	gi|359494281|ref|XM_002264789.2|/8e-82/PREDICTED: Vitis vinifera probable glutathione S-transferase parC-like, transcript variant 1 (LOC100261799), mRNA	sp|P49332|GSTXC_TOBAC/2e-99/Probable glutathione S-transferase parC OS=Nicotiana tabacum GN=PARC PE=2 SV=1	gmx:547936/4e-92/glutathione transferase; K00799 glutathione S-transferase [EC:2.5.1.18]	sspA/4e-13/---	PF02798/1.8E-15/Glutathione S-transferase, N-terminal domain	molecular_function:GO:0004462//lactoylglutathione lyase activity;GO:0016740//transferase activity;
CL1740.Contig7_All	962	9.06	2.46667	-1.87695	0.824721	Down	gi|595872153|ref|XP_007212030.1|/1.23023e-104/hypothetical protein PRUPE_ppa011202mg [Prunus persica] &gt;gi|462407895|gb|EMJ13229.1| hypothetical protein PRUPE_ppa011202mg [Prunus persica]	gi|359494281|ref|XM_002264789.2|/2e-79/PREDICTED: Vitis vinifera probable glutathione S-transferase parC-like, transcript variant 1 (LOC100261799), mRNA	sp|P49332|GSTXC_TOBAC/2e-101/Probable glutathione S-transferase parC OS=Nicotiana tabacum GN=PARC PE=2 SV=1	gmx:547936/1e-91/glutathione transferase; K00799 glutathione S-transferase [EC:2.5.1.18]	sspA/4e-13/---	PTHR11260/3.8E-135/--	molecular_function:GO:0004462//lactoylglutathione lyase activity;GO:0016740//transferase activity;
CL1765.Contig3_All	1384	2.91	0.483333	-2.58993	0.803019	Down	gi|586941105|dbj|BAO51834.1|/0/UDP-glycosyltransferase 85K11 [Camellia sinensis]	gi|359496433|ref|XM_002268601.2|/2e-49/PREDICTED: Vitis vinifera UDP-glycosyltransferase 85A1-like (LOC100267678), mRNA	sp|Q9LMF1|U85A3_ARATH/2e-151/UDP-glycosyltransferase 85A3 OS=Arabidopsis thaliana GN=UGT85A3 PE=2 SV=2	zma:100274317/3e-69/bx9; benzoxazinone synthesis9 (EC:2.4.1.-); K13228 UDP-glucosyltransferase BX9 [EC:2.4.1.202]	NA	PTHR11926:SF143/5.6E-206/--	biological_process:GO:0008152//metabolic process;molecular_function:GO:0016758//transferase activity, transferring hexosyl groups;
CL1797.Contig1_All	995	2.06	6.85	1.73346	0.81149	Up	gi|567872959|ref|XP_006429069.1|/8.22779e-75/hypothetical protein CICLE_v10012740mg [Citrus clementina] &gt;gi|567872961|ref|XP_006429070.1| hypothetical protein CICLE_v10012740mg [Citrus clementina] &gt;gi|568854368|ref|XP_006480801.1| PREDICTED: uncharacterized protein At3g17950-like [Citrus sinensis] &gt;gi|557531126|gb|ESR42309.1| hypothetical protein CICLE_v10012740mg [Citrus clementina] &gt…	gi|359481786|ref|XM_002270063.2|/2e-17/PREDICTED: Vitis vinifera uncharacterized LOC100252884 (LOC100252884), mRNA	sp|Q6DR24|Y3795_ARATH/2e-12/Uncharacterized protein At3g17950 OS=Arabidopsis thaliana GN=Y-3 PE=1 SV=1	NA	NA	NA	NA
CL1799.Contig1_All	801	3.40667	17.6033	2.36942	0.851937	Up	NA	gi|288552897|gb|GQ118129.1|/7e-20/Chionanthus retusus clone StvCHR_1055 microsatellite sequence	NA	NA	NA	NA	NA
CL1818.Contig2_All	3286	5.21667	20.2033	1.95339	0.835918	Up	gi|674913486|emb|CDY19671.1|/5.81403e-108/BnaC09g29270D [Brassica napus]	gi|146261263|gb|EF207451.1|/0.0/Paeonia brownii inverted repeat B, partial sequence; chloroplast	sp|Q49KT9|YCF68_EUCGG/5e-18/Uncharacterized protein ycf68 OS=Eucalyptus globulus subsp. globulus GN=ycf68-1 PE=3 SV=1	NA	NA	NA	cellular_component:GO:0005739//mitochondrion;GO:0009507//chloroplast;
CL1818.Contig3_All	2881	6.64333	23.8367	1.8432	0.831936	Up	gi|674913486|emb|CDY19671.1|/5.36199e-123/BnaC09g29270D [Brassica napus]	gi|146261263|gb|EF207451.1|/0.0/Paeonia brownii inverted repeat B, partial sequence; chloroplast	sp|Q49KT9|YCF68_EUCGG/4e-18/Uncharacterized protein ycf68 OS=Eucalyptus globulus subsp. globulus GN=ycf68-1 PE=3 SV=1	NA	NA	NA	cellular_component:GO:0009507//chloroplast;
CL1845.Contig2_All	917	26.6267	8.58333	-1.63326	0.821551	Down	gi|255572515|ref|XP_002527192.1|/2.03808e-69/Cucumber peeling cupredoxin, putative [Ricinus communis] &gt;gi|223533457|gb|EEF35205.1| Cucumber peeling cupredoxin, putative [Ricinus communis]	gi|349709614|emb|FQ390765.1|/5e-09/Vitis vinifera clone SS0AEB16YL23	sp|Q07488|BCB1_ARATH/3e-30/Blue copper protein OS=Arabidopsis thaliana GN=BCB PE=1 SV=2	gmx:100776781/1e-11/probable pectinesterase/pectinesterase inhibitor 25-like; K01051 pectinesterase [EC:3.1.1.11]	YPO2725/2e-10/---	PF02298/8.3E-27/Plastocyanin-like domain	NA
CL1845.Contig3_All	953	38.9033	12.61	-1.62533	0.822478	Down	gi|590578359|ref|XP_007013488.1|/1.07061e-68/Cupredoxin superfamily protein, putative isoform 1 [Theobroma cacao] &gt;gi|508783851|gb|EOY31107.1| Cupredoxin superfamily protein, putative isoform 1 [Theobroma cacao]	gi|349709614|emb|FQ390765.1|/5e-09/Vitis vinifera clone SS0AEB16YL23	sp|Q07488|BCB1_ARATH/3e-30/Blue copper protein OS=Arabidopsis thaliana GN=BCB PE=1 SV=2	gmx:100776781/6e-13/probable pectinesterase/pectinesterase inhibitor 25-like; K01051 pectinesterase [EC:3.1.1.11]	YPO2725/2e-09/---	PS51485/44.825/Phytocyanin domain profile.	NA
CL186.Contig6_All	1810	3.70667	0.26	-3.83354	0.83647	Down	gi|645239593|ref|XP_008226201.1|/0/PREDICTED: L-ascorbate oxidase-like [Prunus mume]	gi|470141692|ref|XM_004306516.1|/5e-72/PREDICTED: Fragaria vesca subsp. vesca L-ascorbate oxidase-like (LOC101304906), mRNA	sp|P14133|ASO_CUCSA/0.0/L-ascorbate oxidase OS=Cucumis sativus PE=1 SV=1	vvi:100251280/0.0/L-ascorbate oxidase-like; K00423 L-ascorbate oxidase [EC:1.10.3.3]	YMR058w/5e-51/---	PTHR11709/0.0/--	biological_process:GO:0055114//oxidation-reduction process;cellular_component:GO:0005576//extracellular region;molecular_function:GO:0005507//copper ion binding;GO:0008447//L-ascorbate oxidase activity;
CL1860.Contig2_All	504	0.01	1.41	7.13955	0.865191	Up	NA	NA	NA	NA	NA	NA	NA
CL1862.Contig3_All	1769	0.68	3.28	2.27009	0.800992	Up	gi|720016204|ref|XP_010261083.1|/2.30249e-53/PREDICTED: uncharacterized protein LOC104599994 [Nelumbo nucifera] &gt;gi|720016208|ref|XP_010261084.1| PREDICTED: uncharacterized protein LOC104599994 [Nelumbo nucifera]	gi|423291915|gb|JQ655688.1|/6e-10/Hevea brasiliensis microsatellite HB 168 sequence	sp|Q6L5G1|C3H39_ORYSJ/4e-10/Zinc finger CCCH domain-containing protein 39 OS=Oryza sativa subsp. japonica GN=Os05g0576300 PE=2 SV=1	NA	SPBC1718.07c/1e-12/---	PTHR12547:SF18/4.4E-18/--	NA
CL1883.Contig7_All	1588	1.10667	0.01	-6.79008	0.810234	Down	gi|694370700|ref|XP_009363084.1|/1.79012e-156/PREDICTED: tRNA:m(4)X modification enzyme TRM13 homolog [Pyrus x bretschneideri]	gi|225437690|ref|XM_002272729.1|/2e-28/PREDICTED: Vitis vinifera tRNA guanosine-2'-O-methyltransferase TRM13 homolog (LOC100248556), mRNA	NA	vvi:100248556/1e-85/tRNA guanosine-2'-O-methyltransferase TRM13 homolog; K15446 tRNA guanosine-2'-O-methyltransferase TRM13 [EC:2.1.1.-]	NA	PTHR12998/4.0E-31/--	biological_process:GO:0008152//metabolic process;
CL1891.Contig2_All	298	5.69	0.81	-2.81243	0.844206	Down	gi|590703982|ref|XP_007047030.1|/4.79716e-13/Uncharacterized protein TCM_000456 [Theobroma cacao] &gt;gi|508699291|gb|EOX91187.1| Uncharacterized protein TCM_000456 [Theobroma cacao]	NA	sp|Q8GW16|U496H_ARATH/3e-12/UPF0496 protein At5g66675 OS=Arabidopsis thaliana GN=At5g66675 PE=2 SV=1	NA	NA	PF05055/1.2E-13/Protein of unknown function (DUF677)	NA
CL1925.Contig2_All	1343	3.67333	16.9	2.20186	0.845804	Up	gi|590683948|ref|XP_007041719.1|/2.9617e-148/RS-norcoclaurine 6-O-methyltransferase [Theobroma cacao] &gt;gi|508705654|gb|EOX97550.1| RS-norcoclaurine 6-O-methyltransferase [Theobroma cacao]	gi|470108933|ref|XM_004290709.1|/5e-22/PREDICTED: Fragaria vesca subsp. vesca (RS)-norcoclaurine 6-O-methyltransferase-like (LOC101297500), mRNA	sp|Q6WUC1|6OMT_PAPSO/5e-74/(RS)-norcoclaurine 6-O-methyltransferase OS=Papaver somniferum GN=PSOMT2 PE=1 SV=1	vvi:100233030/5e-62/OMT2.1; O-methyltransferase; K16040 trans-resveratrol di-O-methyltransferase [EC:2.1.1.240]	Rv0567/1e-11/---	PTHR11746/9.0E-114/--	NA
CL1925.Contig3_All	1204	6.40667	23.3067	1.8631	0.832527	Up	gi|590683948|ref|XP_007041719.1|/1.49324e-148/RS-norcoclaurine 6-O-methyltransferase [Theobroma cacao] &gt;gi|508705654|gb|EOX97550.1| RS-norcoclaurine 6-O-methyltransferase [Theobroma cacao]	gi|470108933|ref|XM_004290709.1|/3e-23/PREDICTED: Fragaria vesca subsp. vesca (RS)-norcoclaurine 6-O-methyltransferase-like (LOC101297500), mRNA	sp|Q6WUC1|6OMT_PAPSO/1e-73/(RS)-norcoclaurine 6-O-methyltransferase OS=Papaver somniferum GN=PSOMT2 PE=1 SV=1	vvi:100233030/2e-61/OMT2.1; O-methyltransferase; K16040 trans-resveratrol di-O-methyltransferase [EC:2.1.1.240]	Rv0567/4e-11/---	PF00891/2.4E-73/O-methyltransferase	NA
CL1931.Contig1_All	896	1.45	8.27333	2.51242	0.847097	Up	gi|470122117|ref|XP_004297096.1|/1.97735e-35/PREDICTED: ATP-citrate synthase alpha chain protein 3-like [Fragaria vesca subsp. vesca]	gi|470122116|ref|XM_004297048.1|/2e-35/PREDICTED: Fragaria vesca subsp. vesca ATP-citrate synthase alpha chain protein 3-like (LOC101315039), mRNA	sp|Q2QNG7|ACLA3_ORYSJ/1e-36/ATP-citrate synthase alpha chain protein 3 OS=Oryza sativa subsp. japonica GN=ACLA-3 PE=2 SV=1	osa:4352549/3e-36/Os12g0566300; K01648 ATP citrate (pro-S)-lyase [EC:2.3.3.8]	SPAC22A12.16/4e-11/---	NA	biological_process:GO:0006629//lipid metabolic process;cellular_component:GO:0005829//cytosol;molecular_function:GO:0003878//ATP citrate synthase activity;GO:0005524//ATP binding;
CL1948.Contig18_All	1339	0.01	1.59667	7.31892	0.888191	Up	NA	NA	NA	NA	NA	NA	NA
CL1968.Contig1_All	855	370.447	126.703	-1.54781	0.813491	Down	gi|643706087|gb|KDP22219.1|/3.1101e-37/hypothetical protein JCGZ_26050 [Jatropha curcas]	gi|156713526|gb|AC209270.1|/1e-09/Populus trichocarpa clone POP015-B22, complete sequence	NA	NA	NA	PF00403/9.8E-8/Heavy-metal-associated domain	NA
CL1974.Contig12_All	1078	10.5567	3.13667	-1.75085	0.821805	Down	gi|643733212|gb|KDP40159.1|/1.98301e-109/hypothetical protein JCGZ_02157 [Jatropha curcas]	gi|349703782|emb|FQ389495.1|/4e-31/Vitis vinifera clone SS0AEB1YJ24	NA	pop:POPTR_658536/4e-110/hypothetical protein; K07025 putative hydrolase of the HAD superfamily	CC0282/6e-24/---	PF13419/9.3E-22/Haloacid dehalogenase-like hydrolase	molecular_function:GO:0016787//hydrolase activity;
CL1985.Contig4_All	1707	8.30667	1.13	-2.87795	0.853481	Down	gi|470133242|ref|XP_004302480.1|/0/PREDICTED: bifunctional 3-dehydroquinate dehydratase/shikimate dehydrogenase, chloroplastic-like [Fragaria vesca subsp. vesca]	gi|225451145|ref|XM_002270152.1|/0.0/PREDICTED: Vitis vinifera bifunctional 3-dehydroquinate dehydratase/shikimate dehydrogenase, chloroplastic-like (LOC100248678), mRNA	sp|Q9SQT8|DHQSD_ARATH/4e-176/Bifunctional 3-dehydroquinate dehydratase/shikimate dehydrogenase, chloroplastic OS=Arabidopsis thaliana GN=EMB3004 PE=1 SV=1	vvi:100248678/0.0/bifunctional 3-dehydroquinate dehydratase/shikimate dehydrogenase, chloroplastic-like; K13832 3-dehydroquinate dehydratase / shikimate dehydrogenase [EC:4.2.1.10 1.1.1.25]	MA4594/2e-41/---	PF01487/5.6E-58/Type I 3-dehydroquinase	biological_process:GO:0055114//oxidation-reduction process;GO:0019632//shikimate metabolic process;cellular_component:GO:0009570//chloroplast stroma;molecular_function:GO:0003855//3-dehydroquinate dehydratase activity;GO:0050661//NADP binding;GO:0004764//shikimate 3-dehydrogenase (NADP+) activity;
CL1990.Contig2_All	2941	8.14	2.38667	-1.77003	0.818103	Down	gi|641836186|gb|KDO55154.1|/1.10207e-61/hypothetical protein CISIN_1g000083mg [Citrus sinensis]	NA	sp|Q9LFE4|Y5673_ARATH/5e-15/WEB family protein At5g16730, chloroplastic OS=Arabidopsis thaliana GN=At5g16730 PE=1 SV=1	vvi:100251875/8e-10/nuclear-pore anchor-like; K09291 nucleoprotein TPR	aq_1006/2e-10/---	NA	NA
CL1994.Contig2_All	2012	28.2233	5.36667	-2.39479	0.854229	Down	gi|590599387|ref|XP_007019168.1|/0/Amino acid permease isoform 2 [Theobroma cacao] &gt;gi|508724496|gb|EOY16393.1| Amino acid permease isoform 2 [Theobroma cacao]	gi|359492378|ref|XM_003634357.1|/1e-180/PREDICTED: Vitis vinifera amino acid permease 2-like (LOC100262657), mRNA	sp|Q39134|AAP3_ARATH/0.0/Amino acid permease 3 OS=Arabidopsis thaliana GN=AAP3 PE=1 SV=2	mtr:MTR_1g094620/2e-15/Amino acid transporter; K15015 solute carrier family 32 (vesicular inhibitory amino acid transporter)	YKL146w/9e-06/---	PF01490/7.2E-119/Transmembrane amino acid transporter protein	biological_process:GO:0015809//arginine transport;GO:0015804//neutral amino acid transport;GO:0015800//acidic amino acid transport;cellular_component:GO:0016021//integral component of membrane;molecular_function:GO:0015175//neutral amino acid transmembrane transporter activity;GO:0015174//basic amino acid transmembrane transporter activity;GO:0015399//primary active transmembrane transporter acti…
CL1997.Contig2_All	707	3.02333	0.363333	-3.05677	0.815511	Down	gi|590684201|ref|XP_007041787.1|/1.33965e-18/FAD/NAD(P)-binding oxidoreductase family protein, putative [Theobroma cacao] &gt;gi|508705722|gb|EOX97618.1| FAD/NAD(P)-binding oxidoreductase family protein, putative [Theobroma cacao]	gi|502121094|ref|XM_004497129.1|/2e-07/PREDICTED: Cicer arietinum FAD-dependent urate hydroxylase-like (LOC101500527), mRNA	NA	NA	NA	NA	NA
CL1997.Contig3_All	749	0.01	1.24333	6.95807	0.838071	Up	gi|590684201|ref|XP_007041787.1|/1.49377e-18/FAD/NAD(P)-binding oxidoreductase family protein, putative [Theobroma cacao] &gt;gi|508705722|gb|EOX97618.1| FAD/NAD(P)-binding oxidoreductase family protein, putative [Theobroma cacao]	gi|502121094|ref|XM_004497129.1|/2e-07/PREDICTED: Cicer arietinum FAD-dependent urate hydroxylase-like (LOC101500527), mRNA	NA	NA	NA	NA	NA
CL2.Contig1_All	2192	3.76333	0.866667	-2.11846	0.805707	Down	gi|359483278|ref|XP_002269813.2|/4.79696e-144/PREDICTED: uncharacterized protein LOC100244458 [Vitis vinifera]	gi|359483277|ref|XM_002269777.2|/5e-91/PREDICTED: Vitis vinifera uncharacterized LOC100244458 (LOC100244458), mRNA	sp|Q8GUN5|PHL1_ARATH/8e-43/Protein PHR1-LIKE 1 OS=Arabidopsis thaliana GN=PHL1 PE=1 SV=1	ath:AT5G58080/5e-12/RR18; response regulator 18; K14491 two-component response regulator ARR-B family	NA	PS51294/10.933/Myb-type HTH DNA-binding domain profile.	molecular_function:GO:0005488//binding;
CL20.Contig1_All	954	8.63	2.73333	-1.6587	0.813491	Down	gi|297741407|emb|CBI32538.3|/2.53643e-86/unnamed protein product [Vitis vinifera]	gi|359475160|ref|XR_139765.1|/1e-112/PREDICTED: Vitis vinifera plastid division protein PDV2-like (LOC100252092), miscRNA	sp|P23244|HBP2_CASGL/1e-69/Hemoglobin-2 OS=Casuarina glauca GN=HBII PE=3 SV=1	NA	NA	PS00208/-/Plant hemoglobins signature.	biological_process:GO:0015671//oxygen transport;cellular_component:GO:0005618//cell wall;GO:0005886//plasma membrane;molecular_function:GO:0020037//heme binding;GO:0005506//iron ion binding;GO:0019825//oxygen binding;
CL2011.Contig1_All	2487	6.40333	21.4433	1.74363	0.827427	Up	gi|225427316|ref|XP_002279150.1|/0/PREDICTED: two-component response regulator-like APRR2 [Vitis vinifera] &gt;gi|297742160|emb|CBI33947.3| unnamed protein product [Vitis vinifera]	gi|359474589|ref|XM_002279114.2|/1e-129/PREDICTED: Vitis vinifera two-component response regulator-like APRR2 (LOC100250547), mRNA	sp|Q6LA43|APRR2_ARATH/1e-127/Two-component response regulator-like APRR2 OS=Arabidopsis thaliana GN=APRR2 PE=2 SV=2	zma:541638/5e-16/RR9, ZmRR9; response regulator 9; K14491 two-component response regulator ARR-B family	NA	PS50110/16.611/Response regulatory domain profile.	NA
CL2011.Contig2_All	2457	1.34333	5.45	2.02044	0.820033	Up	gi|225427316|ref|XP_002279150.1|/0/PREDICTED: two-component response regulator-like APRR2 [Vitis vinifera] &gt;gi|297742160|emb|CBI33947.3| unnamed protein product [Vitis vinifera]	gi|359474589|ref|XM_002279114.2|/1e-129/PREDICTED: Vitis vinifera two-component response regulator-like APRR2 (LOC100250547), mRNA	sp|Q6LA43|APRR2_ARATH/3e-119/Two-component response regulator-like APRR2 OS=Arabidopsis thaliana GN=APRR2 PE=2 SV=2	smo:SELMODRAFT_418787/2e-15/RR3-1; type B response regulator; K14491 two-component response regulator ARR-B family	NA	PF00072/4.5E-6/Response regulator receiver domain	NA
CL2011.Contig8_All	2039	4.63	15.9833	1.78748	0.827817	Up	gi|225427316|ref|XP_002279150.1|/1.09106e-126/PREDICTED: two-component response regulator-like APRR2 [Vitis vinifera] &gt;gi|297742160|emb|CBI33947.3| unnamed protein product [Vitis vinifera]	gi|359474589|ref|XM_002279114.2|/1e-129/PREDICTED: Vitis vinifera two-component response regulator-like APRR2 (LOC100250547), mRNA	sp|Q6LA43|APRR2_ARATH/3e-62/Two-component response regulator-like APRR2 OS=Arabidopsis thaliana GN=APRR2 PE=2 SV=2	smo:SELMODRAFT_418787/2e-15/RR3-1; type B response regulator; K14491 two-component response regulator ARR-B family	NA	PS50110/16.611/Response regulatory domain profile.	NA
CL2015.Contig3_All	1472	0.0966667	16.5633	7.42076	0.993572	Up	gi|297736596|emb|CBI25467.3|/5.65277e-180/unnamed protein product [Vitis vinifera]	gi|359478830|ref|XM_002277537.2|/1e-100/PREDICTED: Vitis vinifera temperature-sensitive omega-3 fatty acid desaturase, chloroplastic-like (LOC100243349), mRNA	sp|P48619|FAD3C_RICCO/4e-176/Omega-3 fatty acid desaturase, chloroplastic OS=Ricinus communis GN=FAD7A-1 PE=2 SV=1	vvi:100260414/0.0/omega-3 fatty acid desaturase, chloroplastic-like; K10257 omega-3 fatty acid desaturase (delta-15 desaturase) [EC:1.14.19.-]	all1597/5e-103/---	PF00487/4.2E-36/Fatty acid desaturase	NA
CL2021.Contig2_All	1606	10.39	3.23	-1.68559	0.818989	Down	gi|225454781|ref|XP_002275091.1|/0/PREDICTED: TOM1-like protein 2 [Vitis vinifera] &gt;gi|147777947|emb|CAN66798.1| hypothetical protein VITISV_044233 [Vitis vinifera]	gi|359489883|ref|XM_002275055.2|/1e-170/PREDICTED: Vitis vinifera TOM1-like protein 2 (LOC100263154), mRNA	NA	NA	NA	SM00288/3.8E-25/Domain present in VPS-27, Hrs and STAM	biological_process:GO:0006886//intracellular protein transport;cellular_component:GO:0005622//intracellular;
CL2027.Contig4_All	1535	0.0866667	2.30333	4.7321	0.817785	Up	NA	NA	NA	NA	NA	NA	NA
CL2053.Contig2_All	1004	18.1133	5.13	-1.82002	0.829968	Down	gi|351727799|ref|NP_001237429.1|/2.14334e-46/uncharacterized protein LOC100305838 [Glycine max]	NA	sp|Q67A25|NCS_THLFG/9e-29/S-norcoclaurine synthase OS=Thalictrum flavum subsp. glaucum PE=1 SV=1	NA	NA	PF00407/2.4E-15/Pathogenesis-related protein Bet v I family	biological_process:GO:0050896//response to stimulus;
CL2062.Contig1_All	381	0.436667	5.12667	3.55342	0.847644	Up	NA	NA	NA	NA	NA	NA	NA
CL2062.Contig2_All	360	0.01	1.63333	7.35168	0.891246	Up	NA	NA	NA	NA	NA	NA	NA
CL2069.Contig2_All	2847	9.51333	1.84	-2.37025	0.846552	Down	gi|661889613|emb|CDP06834.1|/0/unnamed protein product [Coffea canephora]	gi|359496264|ref|XR_139899.1|/1e-105/PREDICTED: Vitis vinifera uncharacterized LOC100264266 (LOC100264266), miscRNA	sp|O81833|SD11_ARATH/1e-130/G-type lectin S-receptor-like serine/threonine-protein kinase SD1-1 OS=Arabidopsis thaliana GN=SD11 PE=1 SV=1	zma:100283091/5e-60/si606018d05; LOC100283091; K13430 serine/threonine-protein kinase PBS1 [EC:2.7.11.1]	BS_yloP_1/8e-19/---	PS50927/17.735/Bulb-type lectin domain profile.	biological_process:GO:0016310//phosphorylation;molecular_function:GO:0000166//nucleotide binding;GO:0004672//protein kinase activity;
CL2069.Contig5_All	2654	6.56333	0.636667	-3.36582	0.853293	Down	gi|590625411|ref|XP_007025876.1|/0/S-locus lectin protein kinase family protein [Theobroma cacao] &gt;gi|508781242|gb|EOY28498.1| S-locus lectin protein kinase family protein [Theobroma cacao]	gi|359496264|ref|XR_139899.1|/1e-105/PREDICTED: Vitis vinifera uncharacterized LOC100264266 (LOC100264266), miscRNA	sp|O81832|Y4729_ARATH/0.0/G-type lectin S-receptor-like serine/threonine-protein kinase At4g27290 OS=Arabidopsis thaliana GN=At4g27290 PE=3 SV=4	zma:100283091/5e-60/si606018d05; LOC100283091; K13430 serine/threonine-protein kinase PBS1 [EC:2.7.11.1]	BS_yloP_1/7e-19/---	PS50948/10.469/PAN/Apple domain profile.	biological_process:GO:0016310//phosphorylation;molecular_function:GO:0000166//nucleotide binding;GO:0004672//protein kinase activity;
CL2102.Contig1_All	1133	3.06	0.0666667	-5.52042	0.896474	Down	gi|661885815|emb|CDP10432.1|/9.52826e-110/unnamed protein product [Coffea canephora]	NA	sp|Q9T076|ENL2_ARATH/5e-24/Early nodulin-like protein 2 OS=Arabidopsis thaliana GN=At4g27520 PE=1 SV=1	cre:CHLREDRAFT_32523/8e-09/fatty acid desaturase; K12418 fatty acid desaturase (delta-4 desaturase) [EC:1.14.19.-]	RSc2303/6e-07/---	PS51485/33.238/Phytocyanin domain profile.	NA
CL2102.Contig2_All	1179	3.66	0.0966667	-5.24268	0.88406	Down	gi|661885815|emb|CDP10432.1|/1.32062e-109/unnamed protein product [Coffea canephora]	NA	sp|Q07488|BCB1_ARATH/1e-24/Blue copper protein OS=Arabidopsis thaliana GN=BCB PE=1 SV=2	cre:CHLREDRAFT_32523/1e-08/fatty acid desaturase; K12418 fatty acid desaturase (delta-4 desaturase) [EC:1.14.19.-]	YPO2725/3e-06/---	PF02298/1.0E-20/Plastocyanin-like domain	NA
CL211.Contig1_All	1629	7.33	0.333333	-4.45878	0.866553	Down	gi|225453814|ref|XP_002271652.1|/2.70462e-178/PREDICTED: cytochrome P450 76C4 [Vitis vinifera]	gi|359489509|ref|XM_003633883.1|/6e-16/PREDICTED: Vitis vinifera cytochrome P450 76C4-like (LOC100264290), mRNA	sp|Q8VWZ7|C76B6_CATRO/4e-147/Geraniol 8-hydroxylase OS=Catharanthus roseus GN=CYP76B6 PE=1 SV=1	ath:AT3G52970/3e-123/CYP76G1; cytochrome P450, family 76, subfamily G, polypeptide 1; K00517 [EC:1.14.-.-]	BH0579/3e-29/---	PR00385/3.4E-13/P450 superfamily signature	molecular_function:GO:0046872//metal ion binding;GO:0016491//oxidoreductase activity;
CL211.Contig2_All	1619	4.83	0.913333	-2.40281	0.829929	Down	gi|225453812|ref|XP_002276576.1|/1.68158e-180/PREDICTED: cytochrome P450 76C4 [Vitis vinifera]	gi|225453806|ref|XM_002271287.1|/4e-35/PREDICTED: Vitis vinifera cytochrome P450 76C1-like (LOC100252376), mRNA	sp|D1MI46|C76BA_SWEMU/1e-145/Geraniol 8-hydroxylase OS=Swertia mussotii GN=CYP76B10 PE=1 SV=1	osa:4348172/3e-122/Os10g0166600; K00517 [EC:1.14.-.-]	BH0579/3e-28/---	PR00385/8.0E-15/P450 superfamily signature	molecular_function:GO:0046872//metal ion binding;GO:0016491//oxidoreductase activity;
CL2149.Contig5_All	1862	6.84	0.01	-9.41785	0.989687	Down	gi|672161426|ref|XP_008800529.1|/3.24865e-130/PREDICTED: OTU domain-containing protein DDB_G0284757-like isoform X1 [Phoenix dactylifera]	gi|359481388|ref|XM_002276620.2|/1e-105/PREDICTED: Vitis vinifera OTU domain-containing protein DDB_G0284757-like (LOC100255072), mRNA	NA	bdi:100823428/5e-09/uncharacterized LOC100823428; K12655 OTU domain-containing protein 5 [EC:3.1.2.15]	NA	PTHR12419/1.3E-75/--	NA
CL2149.Contig7_All	1725	0.666667	4.30333	2.69042	0.831047	Up	gi|672161426|ref|XP_008800529.1|/2.93989e-130/PREDICTED: OTU domain-containing protein DDB_G0284757-like isoform X1 [Phoenix dactylifera]	gi|359481388|ref|XM_002276620.2|/1e-105/PREDICTED: Vitis vinifera OTU domain-containing protein DDB_G0284757-like (LOC100255072), mRNA	NA	bdi:100823428/5e-09/uncharacterized LOC100823428; K12655 OTU domain-containing protein 5 [EC:3.1.2.15]	NA	PTHR12419/1.3E-75/--	NA
CL2155.Contig2_All	935	1.54	5.83333	1.92139	0.814825	Up	gi|698426478|ref|XP_009786959.1|/9.30755e-94/PREDICTED: clathrin heavy chain 2-like [Nicotiana sylvestris]	gi|349703607|emb|FQ383546.1|/6e-70/Vitis vinifera clone SS0ABG1YI22	sp|Q0WLB5|CLAH2_ARATH/3e-88/Clathrin heavy chain 2 OS=Arabidopsis thaliana GN=CHC2 PE=1 SV=1	vvi:100251869/5e-94/clathrin heavy chain 2-like; K04646 clathrin heavy chain	NA	PF00637/4.5E-12/Region in Clathrin and VPS	biological_process:GO:0006886//intracellular protein transport;GO:0016192//vesicle-mediated transport;cellular_component:GO:0030132//clathrin coat of coated pit;GO:0030130//clathrin coat of trans-Golgi network vesicle;molecular_function:GO:0005198//structural molecule activity;
CL2166.Contig2_All	888	5.20333	1.24333	-2.06522	0.820947	Down	gi|147766948|emb|CAN63265.1|/2.76933e-76/hypothetical protein VITISV_037939 [Vitis vinifera]	gi|359497727|ref|XM_003635574.1|/1e-06/PREDICTED: Vitis vinifera probably inactive leucine-rich repeat receptor-like protein kinase At5g48380-like (LOC100854149), mRNA	sp|Q9ASS4|Y5838_ARATH/4e-51/Probably inactive leucine-rich repeat receptor-like protein kinase At5g48380 OS=Arabidopsis thaliana GN=At5g48380 PE=1 SV=1	vvi:100247683/9e-24/somatic embryogenesis receptor kinase-like; K13418 somatic embryogenesis receptor kinase 1 [EC:2.7.10.1 2.7.11.1]	NA	PF13516/1.5/Leucine Rich repeat	NA
CL220.Contig2_All	237	0.01	1.20333	6.91089	0.830297	Up	gi|225433013|ref|XP_002280862.1|/2.0519e-24/PREDICTED: 1-aminocyclopropane-1-carboxylate oxidase homolog 1-like [Vitis vinifera]	gi|225316976|dbj|AK322730.1|/3e-13/Solanum lycopersicum cDNA, clone: LEFL1042AE02, HTC in leaf	sp|P10967|ACCH3_SOLLC/8e-22/1-aminocyclopropane-1-carboxylate oxidase homolog OS=Solanum lycopersicum GN=ACO3 PE=1 SV=1	zma:541977/3e-09/bx6; benzoxazin6 (EC:1.14.11.-); K13229 2,4-dihydroxy-1,4-benzoxazin-3-one-glucoside dioxygenase [EC:1.14.20.2]	NA	NA	biological_process:GO:0010439//regulation of glucosinolate biosynthetic process;GO:0055114//oxidation-reduction process;molecular_function:GO:0016706//oxidoreductase activity, acting on paired donors, with incorporation or reduction of molecular oxygen, 2-oxoglutarate as one donor, and incorporation of one atom each of oxygen into both donors;
CL2220.Contig3_All	1512	17.1533	4.94333	-1.79493	0.828308	Down	gi|702325886|ref|XP_010053546.1|/3.65425e-174/PREDICTED: serine/threonine-protein kinase SAPK3-like [Eucalyptus grandis] &gt;gi|629112898|gb|KCW77858.1| hypothetical protein EUGRSUZ_D02135 [Eucalyptus grandis]	gi|225427680|ref|XM_002262690.1|/0.0/PREDICTED: Vitis vinifera serine/threonine-protein kinase SAPK3-like (LOC100243594), mRNA	sp|P0C5D6|SAPK3_ORYSJ/4e-153/Serine/threonine-protein kinase SAPK3 OS=Oryza sativa subsp. japonica GN=SAPK3 PE=1 SV=1	vvi:100243594/9e-174/serine/threonine-protein kinase SAPK3-like; K14498 serine/threonine-protein kinase SRK2 [EC:2.7.11.1]	SPAC14C4.03/2e-25/---	PTHR24343/1.3E-212/--	biological_process:GO:0006468//protein phosphorylation;molecular_function:GO:0004674//protein serine/threonine kinase activity;GO:0005524//ATP binding;
CL2240.Contig3_All	1327	11.2033	3.82667	-1.54977	0.804551	Down	gi|359493030|ref|XP_002264360.2|/1.1024e-163/PREDICTED: extensin-3-like [Vitis vinifera]	gi|359493029|ref|XM_002264324.2|/3e-14/PREDICTED: Vitis vinifera extensin-3-like (LOC100265028), mRNA	sp|Q9FS16|EXTN3_ARATH/1e-148/Extensin-3 OS=Arabidopsis thaliana GN=EXT3 PE=2 SV=3	pop:POPTR_751858/1e-32/PAFA901; PAF1 complex component; K15174 RNA polymerase II-associated factor 1	Rv3876/3e-29/---	PF04554/1.7E-5/Extensin-like region	NA
CL2240.Contig6_All	1123	11.21	0.726667	-3.94735	0.864277	Down	gi|643736744|gb|KDP43015.1|/2.90684e-119/hypothetical protein JCGZ_25201 [Jatropha curcas]	gi|1486262|dbj|D86853.1|/1e-16/Catharanthus roseus cyc15 mRNA for extensin, complete cds	sp|Q9FS16|EXTN3_ARATH/1e-100/Extensin-3 OS=Arabidopsis thaliana GN=EXT3 PE=2 SV=3	pop:POPTR_751858/1e-32/PAFA901; PAF1 complex component; K15174 RNA polymerase II-associated factor 1	Rv3876/7e-25/---	NA	biological_process:GO:0009987//cellular process;
CL2240.Contig7_All	402	13.3067	1.42	-3.22819	0.861389	Down	gi|168237|gb|AAA33375.1|/6.60867e-39/hydroxyproline-rich protein [Helianthus annuus] &gt;gi|445130|prf||1908433A Hyp-rich glycoprotein	gi|168236|gb|M76546.1|HNNHPRG/2e-12/Helianthus annuus hydroxyproline-rich protein gene, complete cds	sp|Q9FS16|EXTN3_ARATH/1e-36/Extensin-3 OS=Arabidopsis thaliana GN=EXT3 PE=2 SV=3	pop:POPTR_751858/9e-16/PAFA901; PAF1 complex component; K15174 RNA polymerase II-associated factor 1	PA0197/3e-09/---	PR01217/6.8E-10/Proline rich extensin signature	biological_process:GO:0043248//proteasome assembly;GO:0043161//proteasome-mediated ubiquitin-dependent protein catabolic process;GO:0009735//response to cytokinin;GO:0051788//response to misfolded protein;GO:0048767//root hair elongation;molecular_function:GO:0005199//structural constituent of cell wall;
CL2250.Contig3_All	503	1.76667	0.01	-7.46489	0.903984	Down	gi|566204800|ref|XP_002320566.2|/2.72496e-40/hypothetical protein POPTR_0014s17480g [Populus trichocarpa] &gt;gi|550324419|gb|EEE98881.2| hypothetical protein POPTR_0014s17480g [Populus trichocarpa]	NA	NA	NA	NA	NA	NA
CL2251.Contig1_All	476	6.58667	0.706667	-3.22045	0.852381	Down	gi|720033434|ref|XP_010266430.1|/3.1889e-18/PREDICTED: arabinogalactan peptide 20-like [Nelumbo nucifera]	gi|359489702|ref|XM_002280458.2|/6e-16/PREDICTED: Vitis vinifera arabinogalactan peptide 20-like (LOC100250031), mRNA	sp|Q9M373|AGP20_ARATH/4e-16/Arabinogalactan peptide 20 OS=Arabidopsis thaliana GN=AGP20 PE=3 SV=1	NA	NA	PF06376/1.1E-18/Protein of unknown function (DUF1070)	NA
CL2264.Contig14_All	1627	0.873333	4.05667	2.21569	0.813247	Up	gi|590696799|ref|XP_007045263.1|/1.91432e-92/ARM repeat superfamily protein isoform 2 [Theobroma cacao] &gt;gi|508709198|gb|EOY01095.1| ARM repeat superfamily protein isoform 2 [Theobroma cacao]	gi|225424371|ref|XM_002284959.1|/5e-35/PREDICTED: Vitis vinifera protein VAC14 homolog-like (LOC100243898), mRNA	sp|Q9ZU97|VAC14_ARATH/2e-89/Protein VAC14 homolog OS=Arabidopsis thaliana GN=VAC14 PE=1 SV=2	gmx:100789602/1e-93/protein VAC14 homolog; K15305 vacuole morphology and inheritance protein 14	NA	PF12755/3.9E-11/Vacuolar 14 Fab1-binding region	NA
CL2285.Contig5_All	1863	1.27333	4.75333	1.90033	0.804748	Up	gi|643714106|gb|KDP26771.1|/0/hypothetical protein JCGZ_17929 [Jatropha curcas]	gi|225425841|ref|XM_002265469.1|/0.0/PREDICTED: Vitis vinifera lipoxygenase 6, choloroplastic-like (LOC100244202), mRNA	sp|Q9CAG3|LOX6_ARATH/0.0/Lipoxygenase 6, chloroplastic OS=Arabidopsis thaliana GN=LOX6 PE=2 SV=1	vvi:100244202/0.0/lipoxygenase 6, choloroplastic-like; K00454 lipoxygenase [EC:1.13.11.12]	NA	PS00081/-/Lipoxygenases iron-binding region signature 2.	biological_process:GO:0055114//oxidation-reduction process;GO:0031408//oxylipin biosynthetic process;cellular_component:GO:0009507//chloroplast;molecular_function:GO:0005506//iron ion binding;GO:0016165//linoleate 13S-lipoxygenase activity;
CL2308.Contig1_All	996	68.9733	3.07	-4.48973	0.876123	Down	gi|702446752|ref|XP_010024738.1|/1.60948e-62/PREDICTED: major allergen Pru ar 1-like [Eucalyptus grandis] &gt;gi|629095226|gb|KCW61221.1| hypothetical protein EUGRSUZ_H03983 [Eucalyptus grandis]	NA	sp|O50001|PRU1_PRUAR/3e-43/Major allergen Pru ar 1 OS=Prunus armeniaca PE=1 SV=1	NA	NA	PF00407/4.7E-33/Pathogenesis-related protein Bet v I family	NA
CL2308.Contig2_All	744	69.6367	4.19667	-4.05253	0.869785	Down	gi|702446752|ref|XP_010024738.1|/7.50374e-63/PREDICTED: major allergen Pru ar 1-like [Eucalyptus grandis] &gt;gi|629095226|gb|KCW61221.1| hypothetical protein EUGRSUZ_H03983 [Eucalyptus grandis]	NA	sp|O50001|PRU1_PRUAR/9e-43/Major allergen Pru ar 1 OS=Prunus armeniaca PE=1 SV=1	NA	NA	PR00634/1.07E-27/Major pollen allergen Bet V1 signature	NA
CL2308.Contig3_All	804	221.267	21.1	-3.39047	0.866224	Down	gi|702446752|ref|XP_010024738.1|/5.60622e-62/PREDICTED: major allergen Pru ar 1-like [Eucalyptus grandis] &gt;gi|629095226|gb|KCW61221.1| hypothetical protein EUGRSUZ_H03983 [Eucalyptus grandis]	NA	sp|O50001|PRU1_PRUAR/3e-42/Major allergen Pru ar 1 OS=Prunus armeniaca PE=1 SV=1	NA	NA	PTHR31213:SF7/1.4E-15/--	NA
CL2308.Contig4_All	236	25.54	3.52333	-2.85775	0.861186	Down	gi|702514422|ref|XP_010041509.1|/5.05399e-23/PREDICTED: pathogenesis-related protein STH-2-like [Eucalyptus grandis]	NA	sp|P17642|PRS2_SOLTU/2e-15/Pathogenesis-related protein STH-2 OS=Solanum tuberosum GN=STH-2 PE=2 SV=1	NA	NA	PF00407/4.8E-14/Pathogenesis-related protein Bet v I family	NA
CL2308.Contig5_All	268	28.2433	1.35333	-4.38332	0.872848	Down	gi|702514422|ref|XP_010041509.1|/2.68798e-32/PREDICTED: pathogenesis-related protein STH-2-like [Eucalyptus grandis]	NA	sp|P17642|PRS2_SOLTU/4e-21/Pathogenesis-related protein STH-2 OS=Solanum tuberosum GN=STH-2 PE=2 SV=1	NA	NA	PF00407/1.6E-18/Pathogenesis-related protein Bet v I family	NA
CL2350.Contig1_All	1072	426.583	1236.95	1.53589	0.812443	Up	gi|643714793|gb|KDP27148.1|/1.34004e-49/hypothetical protein JCGZ_19847 [Jatropha curcas]	gi|110648736|emb|AM231807.1|/3e-66/Fagus sylvatica mRNA for GASA protein (gasa4 gene), from seed tissue	sp|P46690|GASA4_ARATH/2e-39/Gibberellin-regulated protein 4 OS=Arabidopsis thaliana GN=GASA4 PE=1 SV=2	NA	NA	PF02704/4.6E-26/Gibberellin regulated protein	biological_process:GO:0009739//response to gibberellin;GO:0045454//cell redox homeostasis;
CL2350.Contig2_All	714	417.753	1231.73	1.55996	0.814704	Up	gi|643714793|gb|KDP27148.1|/6.76852e-50/hypothetical protein JCGZ_19847 [Jatropha curcas]	gi|110648736|emb|AM231807.1|/7e-69/Fagus sylvatica mRNA for GASA protein (gasa4 gene), from seed tissue	sp|P46690|GASA4_ARATH/9e-40/Gibberellin-regulated protein 4 OS=Arabidopsis thaliana GN=GASA4 PE=1 SV=2	NA	NA	PF02704/4.6E-26/Gibberellin regulated protein	biological_process:GO:0009739//response to gibberellin;GO:0045454//cell redox homeostasis;
CL236.Contig4_All	706	2.55667	0.0366667	-6.12365	0.903871	Down	gi|225440460|ref|XP_002271837.1|/1.45393e-81/PREDICTED: tropinone reductase homolog [Vitis vinifera] &gt;gi|297740324|emb|CBI30506.3| unnamed protein product [Vitis vinifera]	gi|349724467|emb|FQ393417.1|/2e-29/Vitis vinifera clone SS0AFA26YC03	sp|P50165|TRNH_DATST/1e-76/Tropinone reductase homolog OS=Datura stramonium PE=2 SV=1	vvi:100252918/6e-83/tropinone reductase homolog-like; K08081 tropine dehydrogenase [EC:1.1.1.206]	XF0913/2e-36/---	PTHR24310/1.0E-72/--	biological_process:GO:0055114//oxidation-reduction process;molecular_function:GO:0000166//nucleotide binding;GO:0016491//oxidoreductase activity;
CL236.Contig5_All	937	2.10667	0.04	-5.71882	0.869125	Down	gi|225440460|ref|XP_002271837.1|/1.58901e-109/PREDICTED: tropinone reductase homolog [Vitis vinifera] &gt;gi|297740324|emb|CBI30506.3| unnamed protein product [Vitis vinifera]	gi|349724467|emb|FQ393417.1|/4e-28/Vitis vinifera clone SS0AFA26YC03	sp|P50165|TRNH_DATST/7e-105/Tropinone reductase homolog OS=Datura stramonium PE=2 SV=1	vvi:100252918/6e-111/tropinone reductase homolog-like; K08081 tropine dehydrogenase [EC:1.1.1.206]	XF0913/2e-46/---	PR00081/3.3E-37/Glucose/ribitol dehydrogenase family signature	biological_process:GO:0055114//oxidation-reduction process;molecular_function:GO:0000166//nucleotide binding;GO:0016491//oxidoreductase activity;
CL2369.Contig1_All	896	4.04	0.326667	-3.62846	0.838883	Down	gi|645269871|ref|XP_008240197.1|/3.78409e-97/PREDICTED: probable glutathione S-transferase [Prunus mume]	gi|470127186|ref|XM_004299509.1|/7e-45/PREDICTED: Fragaria vesca subsp. vesca probable glutathione S-transferase-like (LOC101290952), mRNA	sp|P32110|GSTX6_SOYBN/1e-59/Probable glutathione S-transferase OS=Glycine max GN=HSP26-A PE=2 SV=1	vvi:100242434/1e-98/probable glutathione S-transferase-like; K00799 glutathione S-transferase [EC:2.5.1.18]	HI1441/2e-09/---	PS50405/17.52/Soluble glutathione S-transferase C-terminal domain profile.	molecular_function:GO:0004462//lactoylglutathione lyase activity;GO:0016740//transferase activity;
CL2369.Contig2_All	752	3.30333	0.0833333	-5.30889	0.886462	Down	gi|225456069|ref|XP_002280532.1|/2.43111e-93/PREDICTED: probable glutathione S-transferase [Vitis vinifera]	gi|225456068|ref|XM_002280496.1|/2e-48/PREDICTED: Vitis vinifera probable glutathione S-transferase-like (LOC100242434), mRNA	sp|P32110|GSTX6_SOYBN/6e-59/Probable glutathione S-transferase OS=Glycine max GN=HSP26-A PE=2 SV=1	vvi:100242434/9e-95/probable glutathione S-transferase-like; K00799 glutathione S-transferase [EC:2.5.1.18]	SMb20420/4e-11/---	PS50404/17.652/Soluble glutathione S-transferase N-terminal domain profile.	molecular_function:GO:0004462//lactoylglutathione lyase activity;GO:0016740//transferase activity;
CL2369.Contig3_All	695	2.4	0.1	-4.58496	0.817502	Down	gi|225456069|ref|XP_002280532.1|/6.4758e-95/PREDICTED: probable glutathione S-transferase [Vitis vinifera]	gi|470127186|ref|XM_004299509.1|/1e-45/PREDICTED: Fragaria vesca subsp. vesca probable glutathione S-transferase-like (LOC101290952), mRNA	sp|P32110|GSTX6_SOYBN/6e-59/Probable glutathione S-transferase OS=Glycine max GN=HSP26-A PE=2 SV=1	vvi:100242434/3e-96/probable glutathione S-transferase-like; K00799 glutathione S-transferase [EC:2.5.1.18]	XF0911/3e-09/---	PS50404/17.454/Soluble glutathione S-transferase N-terminal domain profile.	molecular_function:GO:0004462//lactoylglutathione lyase activity;GO:0016740//transferase activity;
CL2421.Contig1_All	1127	3.67333	0.536667	-2.77499	0.823892	Down	gi|595863839|ref|XP_007211661.1|/9.38495e-134/hypothetical protein PRUPE_ppa008997mg [Prunus persica] &gt;gi|462407526|gb|EMJ12860.1| hypothetical protein PRUPE_ppa008997mg [Prunus persica]	gi|349704883|emb|FQ383837.1|/2e-48/Vitis vinifera clone SS0ABG13YL05	NA	NA	AGc3327A/2e-33/---	PTHR10992/2.3E-122/--	biological_process:GO:0008152//metabolic process;molecular_function:GO:0003824//catalytic activity;
CL2432.Contig2_All	1144	2.92	8.76667	1.58606	0.806015	Up	gi|595860975|ref|XP_007211251.1|/2.12013e-40/hypothetical protein PRUPE_ppa021024mg [Prunus persica] &gt;gi|462406986|gb|EMJ12450.1| hypothetical protein PRUPE_ppa021024mg [Prunus persica]	NA	NA	NA	NA	PF01107/7.1E-18/Viral movement protein (MP)	NA
CL2441.Contig2_All	1827	4.70333	1.02333	-2.20041	0.820464	Down	gi|526117513|ref|NP_001268043.1|/1.96605e-164/SINA2p [Vitis vinifera] &gt;gi|4584257|emb|CAB40578.1| SINA2p [Vitis vinifera]	gi|470139590|ref|XM_004305483.1|/0.0/PREDICTED: Fragaria vesca subsp. vesca E3 ubiquitin-protein ligase SINAT2-like (LOC101306659), mRNA	sp|Q9M2P4|SINA2_ARATH/3e-160/E3 ubiquitin-protein ligase SINAT2 OS=Arabidopsis thaliana GN=SINAT2 PE=1 SV=1	vvi:100233085/7e-166/SINA2p; K04506 E3 ubiquitin-protein ligase SIAH1 [EC:6.3.2.19]	NA	PS50089/9.258/Zinc finger RING-type profile.	biological_process:GO:0006511//ubiquitin-dependent protein catabolic process;GO:0007275//multicellular organismal development;GO:0016567//protein ubiquitination;cellular_component:GO:0005634//nucleus;molecular_function:GO:0005515//protein binding;GO:0008270//zinc ion binding;GO:0004842//ubiquitin-protein transferase activity;
CL2442.Contig2_All	1234	6.65333	24.3633	1.87256	0.833141	Up	gi|568834117|ref|XP_006471194.1|/1.55518e-108/PREDICTED: benzoate carboxyl methyltransferase-like [Citrus sinensis]	gi|402768956|gb|JQ406919.1|/4e-13/Camellia sinensis salicylic acid carboxyl methltransferase mRNA, complete cds	sp|Q9FYZ9|BAMT_ANTMA/5e-89/Benzoate carboxyl methyltransferase OS=Antirrhinum majus GN=BAMT PE=1 SV=1	vvi:100260930/5e-96/jasmonate O-methyltransferase-like; K08241 jasmonate O-methyltransferase [EC:2.1.1.141]	NA	PTHR31009:SF6/1.9E-154/--	NA
CL2454.Contig1_All	1262	20.8633	3.9	-2.41942	0.853833	Down	gi|590601018|ref|XP_007019580.1|/2.13994e-153/Peroxidase [Theobroma cacao] &gt;gi|508724908|gb|EOY16805.1| Peroxidase [Theobroma cacao]	gi|470108361|ref|XM_004290441.1|/3e-60/PREDICTED: Fragaria vesca subsp. vesca peroxidase 12-like (LOC101310766), mRNA	sp|Q96520|PER12_ARATH/2e-120/Peroxidase 12 OS=Arabidopsis thaliana GN=PER12 PE=1 SV=1	vvi:100854817/3e-138/peroxidase 12-like; K00430 peroxidase [EC:1.11.1.7]	NA	PTHR31235/6.5E-182/--	biological_process:GO:0006979//response to oxidative stress;GO:0055114//oxidation-reduction process;cellular_component:GO:0016020//membrane;GO:0009505//plant-type cell wall;GO:0005773//vacuole;molecular_function:GO:0020037//heme binding;GO:0046872//metal ion binding;GO:0004601//peroxidase activity;
CL2454.Contig2_All	1282	21.7733	2.50333	-3.12064	0.86281	Down	gi|590601018|ref|XP_007019580.1|/4.86696e-153/Peroxidase [Theobroma cacao] &gt;gi|508724908|gb|EOY16805.1| Peroxidase [Theobroma cacao]	gi|470108361|ref|XM_004290441.1|/2e-46/PREDICTED: Fragaria vesca subsp. vesca peroxidase 12-like (LOC101310766), mRNA	sp|Q96520|PER12_ARATH/1e-121/Peroxidase 12 OS=Arabidopsis thaliana GN=PER12 PE=1 SV=1	vvi:100854817/4e-140/peroxidase 12-like; K00430 peroxidase [EC:1.11.1.7]	NA	PS00435/-/Peroxidases proximal heme-ligand signature.	biological_process:GO:0006979//response to oxidative stress;GO:0055114//oxidation-reduction process;cellular_component:GO:0016020//membrane;GO:0009505//plant-type cell wall;GO:0005773//vacuole;molecular_function:GO:0020037//heme binding;GO:0046872//metal ion binding;GO:0004601//peroxidase activity;
CL2468.Contig2_All	1221	7.94333	0.3	-4.72671	0.874376	Down	gi|359482038|ref|XP_002281320.2|/2.89745e-99/PREDICTED: momilactone A synthase-like [Vitis vinifera]	gi|359482035|ref|XM_002275687.2|/4e-13/PREDICTED: Vitis vinifera momilactone A synthase-like (LOC100242499), mRNA	sp|Q94KL8|SILD_PODPE/1e-82/Secoisolariciresinol dehydrogenase (Fragment) OS=Podophyllum peltatum PE=1 SV=1	osa:4335093/4e-74/Os04g0179200; K13070 momilactone-A synthase [EC:1.1.1.295]	CC0094/5e-38/---	PF13561/7.9E-28/Enoyl-(Acyl carrier protein) reductase	biological_process:GO:0055114//oxidation-reduction process;molecular_function:GO:0047044//androstan-3-alpha,17-beta-diol dehydrogenase activity;GO:0000166//nucleotide binding;
CL2478.Contig14_All	1206	4.41333	0.996667	-2.14669	0.815978	Down	gi|147839046|emb|CAN77063.1|/3.59562e-110/hypothetical protein VITISV_008535 [Vitis vinifera]	gi|225447519|ref|XM_002266951.1|/5e-62/PREDICTED: Vitis vinifera nudix hydrolase 2-like (LOC100257937), mRNA	sp|Q94B74|NUDT2_ARATH/2e-88/Nudix hydrolase 2 OS=Arabidopsis thaliana GN=NUDT2 PE=1 SV=1	NA	NA	PF00293/5.5E-22/NUDIX domain	molecular_function:GO:0000210//NAD+ diphosphatase activity;
CL2498.Contig1_All	1546	5.24	1.41	-1.89387	0.808959	Down	gi|225445290|ref|XP_002281248.1|/2.085e-148/PREDICTED: probable sulfate transporter 3.5 [Vitis vinifera] &gt;gi|297738849|emb|CBI28094.3| unnamed protein product [Vitis vinifera]	gi|359484365|ref|XM_002281222.2|/8e-83/PREDICTED: Vitis vinifera probable sulfate transporter 3.5-like (LOC100252518), mRNA	sp|Q94LW6|SUT35_ARATH/2e-133/Probable sulfate transporter 3.5 OS=Arabidopsis thaliana GN=SULTR3;5 PE=2 SV=1	NA	PA1647/4e-35/---	PS50801/27.09/STAS domain profile.	biological_process:GO:0055085//transmembrane transport;GO:0008272//sulfate transport;cellular_component:GO:0016021//integral component of membrane;molecular_function:GO:0008271//secondary active sulfate transmembrane transporter activity;
CL2498.Contig2_All	2212	5.18333	1.28667	-2.01024	0.817037	Down	gi|719994413|ref|XP_010254170.1|/0/PREDICTED: probable sulfate transporter 3.5 isoform X1 [Nelumbo nucifera]	gi|359484365|ref|XM_002281222.2|/1e-82/PREDICTED: Vitis vinifera probable sulfate transporter 3.5-like (LOC100252518), mRNA	sp|Q94LW6|SUT35_ARATH/0.0/Probable sulfate transporter 3.5 OS=Arabidopsis thaliana GN=SULTR3;5 PE=2 SV=1	NA	aq_1268/1e-64/---	PF13792/4.6E-32/Sulfate transporter N-terminal domain with GLY motif	biological_process:GO:0055085//transmembrane transport;GO:0008272//sulfate transport;cellular_component:GO:0016021//integral component of membrane;molecular_function:GO:0008271//secondary active sulfate transmembrane transporter activity;
CL2531.Contig10_All	3066	0.226667	2.54333	3.48808	0.805971	Up	gi|698495100|ref|XP_009793700.1|/1.62528e-23/PREDICTED: probable serine/threonine-protein kinase GCN2 [Nicotiana sylvestris]	NA	sp|Q9LX30|GCN2_ARATH/2e-20/Probable serine/threonine-protein kinase GCN2 OS=Arabidopsis thaliana GN=GCN2 PE=2 SV=2	ath:AT3G59410/5e-20/GCN2; non-specific serine/threonine protein kinase; K08282 non-specific serine/threonine protein kinase [EC:2.7.11.1]	YAR019c/1e-07/---	PTHR11042:SF38/9.5E-46/--	NA
CL2535.Contig1_All	1294	0.66	3.53667	2.42185	0.813394	Up	gi|147811103|emb|CAN74563.1|/2.29823e-25/hypothetical protein VITISV_037255 [Vitis vinifera]	NA	NA	NA	NA	NA	NA
CL255.Contig1_All	1553	45.33	5.96333	-2.92628	0.862617	Down	gi|460370164|ref|XP_004230924.1|/1.26864e-153/PREDICTED: uncharacterized protein LOC101257023 [Solanum lycopersicum]	gi|225427881|ref|XM_002272724.1|/1e-72/PREDICTED: Vitis vinifera uncharacterized LOC100248610 (LOC100248610), mRNA	NA	NA	NA	PF13405/8.0E-4/EF-hand domain	molecular_function:GO:0005509//calcium ion binding;
CL2564.Contig1_All	400	4.48	0.346667	-3.69188	0.843852	Down	gi|470127506|ref|XP_004299710.1|/2.60166e-43/PREDICTED: cytochrome P450 716B1-like [Fragaria vesca subsp. vesca]	gi|359494122|ref|XM_002278580.2|/2e-27/PREDICTED: Vitis vinifera cytochrome P450 716B1-like (LOC100262336), mRNA	sp|Q9AXM6|T10H_TAXCU/5e-17/Taxane 10-beta-hydroxylase OS=Taxus cuspidata GN=CYP725A1 PE=1 SV=1	vvi:100258692/9e-16/cytochrome P450 90A1-like; K09588 cytochrome P450, family 90, subfamily A, polypeptide 1 [EC:1.14.-.-]	slr0574/1e-06/---	PTHR24286:SF27/3.8E-33/--	NA
CL2578.Contig1_All	2066	7.85	0.166667	-5.55766	0.929465	Down	gi|703136779|ref|XP_010106248.1|/0/hypothetical protein L484_005113 [Morus notabilis] &gt;gi|587921748|gb|EXC09157.1| hypothetical protein L484_005113 [Morus notabilis]	gi|385282633|gb|JQ412748.1|/1e-108/Prunus persica cultivar Xiahui6 cell wall invertase 1 (CWINV1) gene, complete cds	sp|Q70XE6|6FEH_BETVU/0.0/Fructan 6-exohydrolase OS=Beta vulgaris GN=6-FEH PE=1 SV=1	mtr:MTR_2g099950/0.0/Beta-fructofuranosidase, cell wall isozyme; K01193 beta-fructofuranosidase [EC:3.2.1.26]	BS_sacC/5e-39/---	PS00609/-/Glycosyl hydrolases family 32 active site.	biological_process:GO:0005975//carbohydrate metabolic process;molecular_function:GO:0004575//sucrose alpha-glucosidase activity;
CL2579.Contig5_All	1102	78.6467	25.2633	-1.63834	0.824233	Down	gi|356568182|ref|XP_003552292.1|/7.0738e-86/PREDICTED: protein LURP-one-related 15-like [Glycine max]	gi|210141715|dbj|AK245634.1|/2e-18/Glycine max cDNA, clone: GMFL01-36-E17	sp|Q9LZX1|LOR15_ARATH/3e-77/Protein LURP-one-related 15 OS=Arabidopsis thaliana GN=At5g01750 PE=1 SV=1	NA	NA	PTHR31087:SF1/5.3E-91/--	NA
CL263.Contig1_All	1565	203.103	44.7133	-2.18344	0.848859	Down	gi|449502373|ref|XP_004161622.1|/1.12363e-32/PREDICTED: UPF0496 protein At4g34320-like [Cucumis sativus]	NA	sp|Q9SYZ7|U496A_ARATH/2e-28/UPF0496 protein At4g34320 OS=Arabidopsis thaliana GN=At4g34320 PE=2 SV=1	NA	NA	PF05055/2.6E-38/Protein of unknown function (DUF677)	NA
CL263.Contig2_All	1497	1374.24	290.827	-2.24041	0.850231	Down	gi|672172238|ref|XP_008806206.1|/4.7432e-33/PREDICTED: UPF0496 protein 1-like [Phoenix dactylifera]	NA	sp|Q9SYZ7|U496A_ARATH/2e-28/UPF0496 protein At4g34320 OS=Arabidopsis thaliana GN=At4g34320 PE=2 SV=1	NA	NA	PTHR31113/1.2E-35/--	NA
CL2634.Contig2_All	1040	2.33	0.01	-7.86419	0.93744	Down	gi|112292669|gb|ABI14813.1|/9.82373e-143/chloroplast carbonic anhydrase [Pachysandra terminalis]	gi|112292668|gb|DQ781308.1|/5e-77/Pachysandra terminalis chloroplast carbonic anhydrase mRNA, complete cds; nuclear gene for chloroplast product	sp|P27141|CAHC_TOBAC/7e-133/Carbonic anhydrase, chloroplastic OS=Nicotiana tabacum PE=2 SV=1	vvi:100249137/1e-135/carbonic anhydrase, chloroplastic-like; K01673 carbonic anhydrase [EC:4.2.1.1]	BMEI0222/1e-27/---	PS00705/-/Prokaryotic-type carbonic anhydrases signature 2.	biological_process:GO:0015976//carbon utilization;molecular_function:GO:0004089//carbonate dehydratase activity;GO:0008270//zinc ion binding;
CL2634.Contig3_All	1029	2.27333	0.0266667	-6.41363	0.909302	Down	gi|112292669|gb|ABI14813.1|/2.15796e-142/chloroplast carbonic anhydrase [Pachysandra terminalis]	gi|112292668|gb|DQ781308.1|/2e-76/Pachysandra terminalis chloroplast carbonic anhydrase mRNA, complete cds; nuclear gene for chloroplast product	sp|P27141|CAHC_TOBAC/2e-132/Carbonic anhydrase, chloroplastic OS=Nicotiana tabacum PE=2 SV=1	vvi:100249137/5e-141/carbonic anhydrase, chloroplastic-like; K01673 carbonic anhydrase [EC:4.2.1.1]	BMEI0222/1e-27/---	PS00705/-/Prokaryotic-type carbonic anhydrases signature 2.	biological_process:GO:0015976//carbon utilization;molecular_function:GO:0004089//carbonate dehydratase activity;GO:0008270//zinc ion binding;
CL2681.Contig3_All	1832	21.78	6.65667	-1.71013	0.826353	Down	gi|582986721|gb|AHI48503.1|/0/multidrug and toxic extrusion transporter [Vaccinium corymbosum]	gi|359495912|ref|XM_002273395.2|/5e-29/PREDICTED: Vitis vinifera protein TRANSPARENT TESTA 12-like (LOC100254629), mRNA	sp|Q9LYT3|TT12_ARATH/1e-112/Protein TRANSPARENT TESTA 12 OS=Arabidopsis thaliana GN=TT12 PE=2 SV=1	vvi:100261384/0.0/protein TRANSPARENT TESTA 12-like; K03327 multidrug resistance protein, MATE family	SPCC4B3.13/3e-53/---	PTHR11206:SF79/1.3E-298/--	biological_process:GO:0006855//drug transmembrane transport;cellular_component:GO:0016020//membrane;molecular_function:GO:0015238//drug transmembrane transporter activity;GO:0015297//antiporter activity;
CL2681.Contig5_All	1529	6.32	1.27	-2.3151	0.836499	Down	gi|296083409|emb|CBI23362.3|/0/unnamed protein product [Vitis vinifera]	gi|225470570|ref|XM_002272138.1|/4e-29/PREDICTED: Vitis vinifera protein TRANSPARENT TESTA 12-like (LOC100261384), mRNA	sp|Q9LYT3|TT12_ARATH/8e-107/Protein TRANSPARENT TESTA 12 OS=Arabidopsis thaliana GN=TT12 PE=2 SV=1	vvi:100261384/0.0/protein TRANSPARENT TESTA 12-like; K03327 multidrug resistance protein, MATE family	SPCC4B3.13/5e-51/---	PTHR11206/8.2E-243/--	biological_process:GO:0006855//drug transmembrane transport;cellular_component:GO:0016020//membrane;molecular_function:GO:0015238//drug transmembrane transporter activity;GO:0015297//antiporter activity;
CL2681.Contig6_All	1487	29.0767	7.38333	-1.97752	0.839276	Down	gi|296083409|emb|CBI23362.3|/0/unnamed protein product [Vitis vinifera]	gi|225470570|ref|XM_002272138.1|/4e-29/PREDICTED: Vitis vinifera protein TRANSPARENT TESTA 12-like (LOC100261384), mRNA	sp|Q9LYT3|TT12_ARATH/1e-109/Protein TRANSPARENT TESTA 12 OS=Arabidopsis thaliana GN=TT12 PE=2 SV=1	vvi:100261384/0.0/protein TRANSPARENT TESTA 12-like; K03327 multidrug resistance protein, MATE family	SPCC4B3.13/2e-53/---	PF01554/3.3E-39/MatE	biological_process:GO:0006855//drug transmembrane transport;cellular_component:GO:0016020//membrane;molecular_function:GO:0015238//drug transmembrane transporter activity;GO:0015297//antiporter activity;
CL2681.Contig7_All	1850	7.03333	25.9033	1.88086	0.833562	Up	gi|296083409|emb|CBI23362.3|/0/unnamed protein product [Vitis vinifera]	gi|225470570|ref|XM_002272138.1|/2e-56/PREDICTED: Vitis vinifera protein TRANSPARENT TESTA 12-like (LOC100261384), mRNA	sp|Q9LYT3|TT12_ARATH/6e-115/Protein TRANSPARENT TESTA 12 OS=Arabidopsis thaliana GN=TT12 PE=2 SV=1	vvi:100261384/0.0/protein TRANSPARENT TESTA 12-like; K03327 multidrug resistance protein, MATE family	SPCC4B3.13/2e-53/---	PTHR11206:SF79/0.0/--	biological_process:GO:0006855//drug transmembrane transport;cellular_component:GO:0016020//membrane;molecular_function:GO:0015238//drug transmembrane transporter activity;GO:0015297//antiporter activity;
CL2698.Contig6_All	1108	1.64667	5.84667	1.82807	0.810907	Up	gi|641868350|gb|KDO87034.1|/4.65119e-37/hypothetical protein CISIN_1g0080392mg, partial [Citrus sinensis]	gi|225437528|ref|XM_002275563.1|/6e-09/PREDICTED: Vitis vinifera uncharacterized LOC100264117 (LOC100264117), mRNA	NA	NA	NA	NA	biological_process:GO:0006950//response to stress;
CL2724.Contig3_All	1848	5.04	1.12333	-2.16564	0.822879	Down	NA	gi|225457104|ref|XM_002280213.1|/9e-06/PREDICTED: Vitis vinifera protease Do-like 9-like (LOC100253563), mRNA	NA	NA	NA	NA	NA
CL2762.Contig3_All	2151	6.14333	20.41	1.73218	0.8268	Up	gi|694413332|ref|XP_009334934.1|/0/PREDICTED: transcriptional corepressor LEUNIG-like isoform X2 [Pyrus x bretschneideri]	gi|359479886|ref|XM_002266136.2|/0.0/PREDICTED: Vitis vinifera transcriptional corepressor LEUNIG-like (LOC100255105), mRNA	sp|Q9FUY2|LEUNG_ARATH/3e-142/Transcriptional corepressor LEUNIG OS=Arabidopsis thaliana GN=LUG PE=1 SV=2	vvi:100243602/2e-22/U4/U6 small nuclear ribonucleoprotein PRP4-like protein-like; K12662 U4/U6 small nuclear ribonucleoprotein PRP4	all0438_2/3e-25/---	PS00678/-/Trp-Asp (WD) repeats signature.	biological_process:GO:0009908//flower development;GO:0009790//embryo development;
CL2769.Contig2_All	1343	0.153333	2.94333	4.26271	0.827309	Up	NA	NA	NA	NA	NA	NA	NA
CL2769.Contig5_All	1801	0.01	1.18667	6.89077	0.828264	Up	NA	NA	NA	NA	NA	NA	NA
CL2792.Contig1_All	2401	16.58	5.72333	-1.53452	0.806467	Down	gi|225430155|ref|XP_002284751.1|/0/PREDICTED: 3-ketoacyl-CoA synthase 11 [Vitis vinifera]	gi|123713858|emb|AM428177.1|/0.0/Vitis vinifera, whole genome shotgun sequence, contig VV78X188889.8, clone ENTAV 115	sp|O48780|KCS11_ARATH/0.0/3-ketoacyl-CoA synthase 11 OS=Arabidopsis thaliana GN=KCS11 PE=2 SV=1	vvi:100259490/0.0/3-ketoacyl-CoA synthase 11-like; K15397 3-ketoacyl-CoA synthase [EC:2.3.1.-]	DRA0326/2e-15/---	PTHR31561/0.0/--	biological_process:GO:0009409//response to cold;GO:0009416//response to light stimulus;GO:0006633//fatty acid biosynthetic process;cellular_component:GO:0016020//membrane;molecular_function:GO:0016747//transferase activity, transferring acyl groups other than amino-acyl groups;
CL2807.Contig4_All	851	0.436667	3.87667	3.15021	0.832506	Up	gi|470107985|ref|XP_004290316.1|/3.86588e-48/PREDICTED: uncharacterized protein LOC101303379 [Fragaria vesca subsp. vesca]	gi|359475078|ref|XM_002269327.2|/2e-60/PREDICTED: Vitis vinifera uncharacterized LOC100255631 (LOC100255631), mRNA	sp|Q04088|POF21_ARATH/2e-35/Probable transcription factor PosF21 OS=Arabidopsis thaliana GN=POSF21 PE=2 SV=1	osa:4325055/4e-11/Os01g0858500; K03126 transcription initiation factor TFIID subunit 12	YKL032c/2e-10/---	PTHR13690:SF76/6.9E-41/--	NA
CL2812.Contig1_All	547	0.0833333	4.92	5.88362	0.929216	Up	gi|475597061|gb|EMT23527.1|/2.00916e-08/hypothetical protein F775_14022 [Aegilops tauschii]	NA	sp|P40603|APG_BRANA/1e-09/Anther-specific proline-rich protein APG (Fragment) OS=Brassica napus GN=APG PE=2 SV=1	NA	XF0818/2e-06/---	NA	cellular_component:GO:0016023//cytoplasmic membrane-bounded vesicle;
CL2812.Contig2_All	935	0.01	1.86	7.53916	0.911237	Up	gi|720092804|ref|XP_010245856.1|/6.74804e-52/PREDICTED: fibroin heavy chain-like, partial [Nelumbo nucifera]	NA	sp|A3C5A7|GRP2_ORYSJ/1e-44/Glycine-rich cell wall structural protein 2 OS=Oryza sativa subsp. japonica GN=GRP0.9 PE=2 SV=1	ath:AT5G40490/6e-26/heterogeneous nuclear ribonucleoprotein A1/A3; K12741 heterogeneous nuclear ribonucleoprotein A1/A3	XF0818/8e-39/---	PR01228/1.9E-6/Eggshell protein signature	NA
CL2812.Contig3_All	855	0.01	2.16	7.75489	0.929511	Up	gi|720092804|ref|XP_010245856.1|/1.03055e-48/PREDICTED: fibroin heavy chain-like, partial [Nelumbo nucifera]	NA	sp|A3C5A7|GRP2_ORYSJ/7e-40/Glycine-rich cell wall structural protein 2 OS=Oryza sativa subsp. japonica GN=GRP0.9 PE=2 SV=1	ath:AT5G40490/1e-21/heterogeneous nuclear ribonucleoprotein A1/A3; K12741 heterogeneous nuclear ribonucleoprotein A1/A3	XF0818/1e-41/---	NA	NA
CL2820.Contig1_All	1284	61.43	8.01333	-2.93847	0.862938	Down	gi|595797793|ref|XP_007201313.1|/1.93381e-125/hypothetical protein PRUPE_ppa007495mg [Prunus persica] &gt;gi|462396713|gb|EMJ02512.1| hypothetical protein PRUPE_ppa007495mg [Prunus persica]	gi|158564583|gb|EU072928.1|/4e-41/Paeonia suffruticosa clone 420 S-adenosyl-L-methionine:salicylic acid carboxyl methyltransferase mRNA, partial cds	sp|Q9AVK1|CS3_COFAR/6e-92/Probable caffeine synthase 3 OS=Coffea arabica GN=CS3 PE=2 SV=1	vvi:100260930/9e-95/jasmonate O-methyltransferase-like; K08241 jasmonate O-methyltransferase [EC:2.1.1.141]	NA	PTHR31009:SF6/8.8E-149/--	molecular_function:GO:0008168//methyltransferase activity;
CL2820.Contig2_All	1262	0.883333	5.17667	2.55099	0.835782	Up	gi|595797793|ref|XP_007201313.1|/2.54549e-130/hypothetical protein PRUPE_ppa007495mg [Prunus persica] &gt;gi|462396713|gb|EMJ02512.1| hypothetical protein PRUPE_ppa007495mg [Prunus persica]	gi|158564583|gb|EU072928.1|/4e-41/Paeonia suffruticosa clone 420 S-adenosyl-L-methionine:salicylic acid carboxyl methyltransferase mRNA, partial cds	sp|Q8H0G0|CTS2_COFAR/2e-89/Theobromine synthase 2 OS=Coffea arabica GN=CTS2 PE=1 SV=1	vvi:100260930/7e-95/jasmonate O-methyltransferase-like; K08241 jasmonate O-methyltransferase [EC:2.1.1.141]	NA	PTHR31009:SF6/1.7E-153/--	NA
CL2820.Contig3_All	1358	85.6867	7.31667	-3.54981	0.866728	Down	gi|645262793|ref|XP_008236923.1|/2.22611e-127/PREDICTED: salicylate carboxymethyltransferase-like [Prunus mume]	gi|158564583|gb|EU072928.1|/4e-32/Paeonia suffruticosa clone 420 S-adenosyl-L-methionine:salicylic acid carboxyl methyltransferase mRNA, partial cds	sp|Q9AVK1|CS3_COFAR/9e-94/Probable caffeine synthase 3 OS=Coffea arabica GN=CS3 PE=2 SV=1	vvi:100260930/5e-97/jasmonate O-methyltransferase-like; K08241 jasmonate O-methyltransferase [EC:2.1.1.141]	NA	PTHR31009/8.3E-151/--	molecular_function:GO:0008168//methyltransferase activity;
CL2826.Contig2_All	789	2.96667	0.176667	-4.06974	0.824552	Down	NA	NA	NA	NA	NA	NA	NA
CL2834.Contig1_All	920	2.19333	7.51333	1.77633	0.816526	Up	gi|159138943|gb|ABW89471.1|/6.91884e-17/low molecular weight heat shock protein [Gossypium hirsutum]	NA	sp|Q39818|HS22M_SOYBN/8e-18/Heat shock 22 kDa protein, mitochondrial OS=Glycine max GN=HSP23.9 PE=2 SV=1	vvi:100248906/1e-14/23.6 kDa heat shock protein, mitochondrial-like; K13993 HSP20 family protein	MTH859/3e-06/---	PTHR11527:SF17/4.2E-22/--	NA
CL2834.Contig3_All	299	1.93333	7.88333	2.02772	0.831594	Up	gi|7159338|gb|AAF37726.1|AF237957_1/3.55764e-08/LMW heat shock protein [Euphorbia esula]	NA	sp|P46254|HS22M_PEA/1e-07/Heat shock 22 kDa protein, mitochondrial OS=Pisum sativum GN=HSP22 PE=2 SV=1	NA	NA	PF00011/1.5E-4/Hsp20/alpha crystallin family	NA
CL2838.Contig3_All	1894	1.07	5.65	2.40064	0.835846	Up	gi|225432862|ref|XP_002283935.1|/0/PREDICTED: 3-ketoacyl-CoA synthase 11 [Vitis vinifera]	gi|225432861|ref|XM_002283899.1|/1e-123/PREDICTED: Vitis vinifera 3-ketoacyl-CoA synthase 11-like (LOC100263066), mRNA	sp|O48780|KCS11_ARATH/0.0/3-ketoacyl-CoA synthase 11 OS=Arabidopsis thaliana GN=KCS11 PE=2 SV=1	vvi:100263066/0.0/3-ketoacyl-CoA synthase 11-like; K15397 3-ketoacyl-CoA synthase [EC:2.3.1.-]	DRA0326/2e-12/---	PF08392/3.0E-138/FAE1/Type III polyketide synthase-like protein	biological_process:GO:0009611//response to wounding;GO:0006970//response to osmotic stress;GO:0009409//response to cold;GO:0009416//response to light stimulus;GO:0006633//fatty acid biosynthetic process;GO:0010345//suberin biosynthetic process;cellular_component:GO:0016020//membrane;molecular_function:GO:0009922//fatty acid elongase activity;
CL2855.Contig3_All	636	4.68	0.24	-4.2854	0.851639	Down	gi|225016149|gb|ACN78973.1|/8.80048e-13/copia-type polyprotein [Glycine max] &gt;gi|225016157|gb|ACN78980.1| copia-type polyprotein [Glycine max]	NA	NA	NA	NA	NA	NA
CL2860.Contig2_All	1196	79.43	26.7167	-1.57194	0.815506	Down	gi|702273455|ref|XP_010043906.1|/4.31619e-132/PREDICTED: D-galacturonate reductase-like [Eucalyptus grandis] &gt;gi|629121436|gb|KCW85926.1| hypothetical protein EUGRSUZ_B02637 [Eucalyptus grandis]	gi|526117831|ref|NM_001281196.1|/9e-39/Vitis vinifera galacturonic acid reductase (LOC100233130), mRNA >gi|112950120|gb|DQ843600.1| Vitis vinifera galacturonic acid reductase mRNA, complete cds	sp|O49133|GALUR_FRAAN/7e-124/D-galacturonate reductase OS=Fragaria ananassa GN=GALUR PE=1 SV=1	gmx:547911/3e-84/reductase; NAD(P)H dependent 6'-deoxychalcone synthase (EC:2.3.1.170); K08243 6'-deoxychalcone synthase [EC:2.3.1.170]	slr0942/5e-53/---	PS00062/-/Aldo/keto reductase family signature 2.	biological_process:GO:0006826//iron ion transport;GO:0055114//oxidation-reduction process;molecular_function:GO:0050388//uronate dehydrogenase activity;
CL2860.Contig4_All	1253	41.4233	8.63667	-2.2619	0.850103	Down	gi|702273455|ref|XP_010043906.1|/4.59048e-132/PREDICTED: D-galacturonate reductase-like [Eucalyptus grandis] &gt;gi|629121436|gb|KCW85926.1| hypothetical protein EUGRSUZ_B02637 [Eucalyptus grandis]	gi|526117831|ref|NM_001281196.1|/9e-39/Vitis vinifera galacturonic acid reductase (LOC100233130), mRNA >gi|112950120|gb|DQ843600.1| Vitis vinifera galacturonic acid reductase mRNA, complete cds	sp|O49133|GALUR_FRAAN/8e-124/D-galacturonate reductase OS=Fragaria ananassa GN=GALUR PE=1 SV=1	gmx:547911/3e-84/reductase; NAD(P)H dependent 6'-deoxychalcone synthase (EC:2.3.1.170); K08243 6'-deoxychalcone synthase [EC:2.3.1.170]	slr0942/5e-53/---	PS00062/-/Aldo/keto reductase family signature 2.	biological_process:GO:0006826//iron ion transport;GO:0055114//oxidation-reduction process;molecular_function:GO:0050388//uronate dehydrogenase activity;
CL2869.Contig3_All	1199	107	12.4167	-3.10726	0.864521	Down	gi|147802902|emb|CAN70740.1|/3.30186e-148/hypothetical protein VITISV_013920 [Vitis vinifera]	gi|357493094|ref|XM_003616788.1|/5e-25/Medicago truncatula GDSL esterase/lipase (MTR_5g084790) mRNA, complete cds	sp|Q67ZI9|GDL48_ARATH/4e-127/GDSL esterase/lipase At2g42990 OS=Arabidopsis thaliana GN=At2g42990 PE=2 SV=1	ath:AT1G67830/2e-22/FXG1; alpha-L-fucosidase 3; K01206 alpha-L-fucosidase [EC:3.2.1.51]	all3634/3e-16/---	PTHR22835/2.8E-183/--	NA
CL2875.Contig1_All	2221	35.6	7.51333	-2.24435	0.849203	Down	gi|567873701|ref|XP_006429440.1|/0/hypothetical protein CICLE_v10011317mg [Citrus clementina] &gt;gi|568854944|ref|XP_006481076.1| PREDICTED: pyruvate decarboxylase 1-like [Citrus sinensis] &gt;gi|557531497|gb|ESR42680.1| hypothetical protein CICLE_v10011317mg [Citrus clementina]	gi|167374780|gb|EU395434.1|/0.0/Prunus armeniaca cultivar Modesto pyruvate decarboxylase (PDC) mRNA, complete cds	sp|Q9FFT4|PDC2_ARATH/0.0/Pyruvate decarboxylase 2 OS=Arabidopsis thaliana GN=PDC2 PE=1 SV=1	vvi:100232858/0.0/PDC1; pyruvate decarboxylase 1; K01568 pyruvate decarboxylase [EC:4.1.1.1]	SPAC186.09/5e-132/---	PF02776/3.8E-35/Thiamine pyrophosphate enzyme, N-terminal TPP binding domain	biological_process:GO:0008152//metabolic process;molecular_function:GO:0004737//pyruvate decarboxylase activity;GO:0000287//magnesium ion binding;GO:0030976//thiamine pyrophosphate binding;
CL2875.Contig2_All	341	11.9667	2.69667	-2.14977	0.842151	Down	gi|590591064|ref|XP_007016910.1|/1.1192e-54/Thiamine pyrophosphate dependent pyruvate decarboxylase family protein [Theobroma cacao] &gt;gi|508787273|gb|EOY34529.1| Thiamine pyrophosphate dependent pyruvate decarboxylase family protein [Theobroma cacao]	gi|359481172|ref|XM_002272579.2|/5e-62/PREDICTED: Vitis vinifera pyruvate decarboxylase 1 (PDC1), mRNA	sp|P51845|PDC1_TOBAC/3e-52/Pyruvate decarboxylase 1 (Fragment) OS=Nicotiana tabacum GN=PDC1 PE=2 SV=1	vvi:100232858/3e-54/PDC1; pyruvate decarboxylase 1; K01568 pyruvate decarboxylase [EC:4.1.1.1]	SPAC1F8.07c/2e-20/---	PTHR18968:SF121/5.1E-73/--	NA
CL2875.Contig3_All	423	0.01	1.12333	6.81164	0.812505	Up	gi|695010089|ref|XP_009391704.1|/2.67923e-64/PREDICTED: pyruvate decarboxylase 1 [Musa acuminata subsp. malaccensis]	gi|292756589|dbj|AK337447.1|/3e-64/Lotus japonicus cDNA, clone: LjFL1-062-BD01, HTC	sp|P51851|PDC2_PEA/6e-63/Pyruvate decarboxylase 2 (Fragment) OS=Pisum sativum GN=PDC2 PE=2 SV=1	osa:4324066/2e-65/Os01g0160100; K01568 pyruvate decarboxylase [EC:4.1.1.1]	SPAC186.09/9e-26/---	PTHR18968:SF121/3.2E-92/--	biological_process:GO:0008152//metabolic process;molecular_function:GO:0004737//pyruvate decarboxylase activity;GO:0000287//magnesium ion binding;GO:0030976//thiamine pyrophosphate binding;
CL2880.Contig1_All	1125	181.087	52.65	-1.78217	0.831807	Down	gi|297742946|emb|CBI35813.3|/4.7254e-69/unnamed protein product [Vitis vinifera]	gi|470135883|ref|XM_004303688.1|/4e-10/PREDICTED: Fragaria vesca subsp. vesca GDSL esterase/lipase 1-like (LOC101312746), mRNA	sp|Q9SYF5|GLIP3_ARATH/2e-45/GDSL esterase/lipase 3 OS=Arabidopsis thaliana GN=GLIP3 PE=2 SV=2	ath:AT1G67830/2e-11/FXG1; alpha-L-fucosidase 3; K01206 alpha-L-fucosidase [EC:3.2.1.51]	NA	PTHR22835/2.7E-97/--	biological_process:GO:0050896//response to stimulus;GO:0006629//lipid metabolic process;molecular_function:GO:0016788//hydrolase activity, acting on ester bonds;
CL2880.Contig2_All	1010	17.9533	4.21667	-2.09008	0.843885	Down	gi|593266406|ref|XP_007135381.1|/1.2393e-53/hypothetical protein PHAVU_010G124800g [Phaseolus vulgaris] &gt;gi|561008426|gb|ESW07375.1| hypothetical protein PHAVU_010G124800g [Phaseolus vulgaris]	gi|470135881|ref|XM_004303687.1|/2e-11/PREDICTED: Fragaria vesca subsp. vesca GDSL esterase/lipase 1-like (LOC101312461), mRNA	sp|P86276|GDL1_CARPA/4e-34/GDSL esterase/lipase OS=Carica papaya PE=1 SV=1	ath:AT1G67830/1e-10/FXG1; alpha-L-fucosidase 3; K01206 alpha-L-fucosidase [EC:3.2.1.51]	NA	PTHR22835:SF149/2.2E-41/--	biological_process:GO:1901700//response to oxygen-containing compound;GO:0009620//response to fungus;GO:0042742//defense response to bacterium;GO:0009723//response to ethylene;molecular_function:GO:0016788//hydrolase activity, acting on ester bonds;
CL2880.Contig3_All	1350	166.31	49.4067	-1.7511	0.830638	Down	gi|643733807|gb|KDP40650.1|/4.7361e-138/hypothetical protein JCGZ_24649 [Jatropha curcas]	gi|470135881|ref|XM_004303687.1|/3e-11/PREDICTED: Fragaria vesca subsp. vesca GDSL esterase/lipase 1-like (LOC101312461), mRNA	sp|Q9FLN0|GLIP1_ARATH/4e-90/GDSL esterase/lipase 1 OS=Arabidopsis thaliana GN=GLIP1 PE=1 SV=1	ath:AT1G67830/2e-29/FXG1; alpha-L-fucosidase 3; K01206 alpha-L-fucosidase [EC:3.2.1.51]	all3634/6e-10/---	PTHR22835:SF149/7.0E-134/--	biological_process:GO:0006952//defense response;GO:0009725//response to hormone;GO:0051707//response to other organism;molecular_function:GO:0016788//hydrolase activity, acting on ester bonds;
CL2880.Contig5_All	1325	31.5633	4.22333	-2.9018	0.861931	Down	gi|643733807|gb|KDP40650.1|/2.3072e-137/hypothetical protein JCGZ_24649 [Jatropha curcas]	gi|470135881|ref|XM_004303687.1|/1e-13/PREDICTED: Fragaria vesca subsp. vesca GDSL esterase/lipase 1-like (LOC101312461), mRNA	sp|Q9FLN0|GLIP1_ARATH/8e-92/GDSL esterase/lipase 1 OS=Arabidopsis thaliana GN=GLIP1 PE=1 SV=1	ath:AT1G67830/1e-28/FXG1; alpha-L-fucosidase 3; K01206 alpha-L-fucosidase [EC:3.2.1.51]	all3634/2e-10/---	PF00657/1.1E-27/GDSL-like Lipase/Acylhydrolase	biological_process:GO:0006952//defense response;GO:0009725//response to hormone;GO:0051707//response to other organism;molecular_function:GO:0016788//hydrolase activity, acting on ester bonds;
CL2884.Contig6_All	2346	8.94333	0.94	-3.25008	0.857666	Down	gi|590566897|ref|XP_007010363.1|/1.1873e-180/Serine-threonine protein kinase, plant-type, putative [Theobroma cacao] &gt;gi|508727276|gb|EOY19173.1| Serine-threonine protein kinase, plant-type, putative [Theobroma cacao]	gi|189409183|gb|AC226506.1|/3e-21/Solanum lycopersicum chromosome 2 clone C02HBa0111M05, complete sequence	sp|C0LGP4|Y3475_ARATH/2e-113/Probable LRR receptor-like serine/threonine-protein kinase At3g47570 OS=Arabidopsis thaliana GN=At3g47570 PE=2 SV=1	aly:ARALYDRAFT_488953/8e-111/EFR; EF-TU receptor; K13428 LRR receptor-like serine/threonine-protein kinase EFR [EC:2.7.11.1]	lin1934_1/2e-20/---	PF08263/6.7E-9/Leucine rich repeat N-terminal domain	NA
CL2884.Contig7_All	3227	7.72333	1.36333	-2.50209	0.845637	Down	gi|567900154|ref|XP_006442565.1|/0/hypothetical protein CICLE_v10018687mg [Citrus clementina] &gt;gi|557544827|gb|ESR55805.1| hypothetical protein CICLE_v10018687mg [Citrus clementina]	gi|189409183|gb|AC226506.1|/5e-21/Solanum lycopersicum chromosome 2 clone C02HBa0111M05, complete sequence	sp|C0LGP4|Y3475_ARATH/0.0/Probable LRR receptor-like serine/threonine-protein kinase At3g47570 OS=Arabidopsis thaliana GN=At3g47570 PE=2 SV=1	aly:ARALYDRAFT_488953/4e-173/EFR; EF-TU receptor; K13428 LRR receptor-like serine/threonine-protein kinase EFR [EC:2.7.11.1]	lin1934_1/1e-20/---	PTHR24420/0.0/--	biological_process:GO:0008152//metabolic process;molecular_function:GO:0016301//kinase activity;
CL2893.Contig9_All	1122	0.303333	3.57667	3.55964	0.831728	Up	gi|359477935|ref|XP_003632043.1|/9.4773e-86/PREDICTED: LOW QUALITY PROTEIN: Werner Syndrome-like exonuclease-like [Vitis vinifera]	gi|359477934|ref|XM_003631995.1|/4e-65/PREDICTED: Vitis vinifera Werner Syndrome-like exonuclease-like (LOC100264183), mRNA	sp|Q84LH3|WEX_ARATH/2e-66/Werner Syndrome-like exonuclease OS=Arabidopsis thaliana GN=WEX PE=1 SV=1	gmx:100781231/2e-07/probable exonuclease mut-7 homolog; K09122 hypothetical protein	NA	PTHR13620:SF3/1.0E-90/--	NA
CL29.Contig5_All	218	1.13	0.01	-6.82018	0.814773	Down	gi|702463299|ref|XP_010028628.1|/4.96973e-26/PREDICTED: purple acid phosphatase 2-like [Eucalyptus grandis]	gi|359475101|ref|XM_002264014.2|/5e-21/PREDICTED: Vitis vinifera purple acid phosphatase 2-like, transcript variant 3 (LOC100246877), mRNA	sp|Q09131|PPAF_SOYBN/1e-24/Purple acid phosphatase OS=Glycine max GN=PAP PE=1 SV=2	NA	NA	NA	molecular_function:GO:0046872//metal ion binding;GO:0003993//acid phosphatase activity;
CL29.Contig7_All	1255	1.72	0.04	-5.42626	0.834898	Down	gi|225427698|ref|XP_002263937.1|/0/PREDICTED: purple acid phosphatase 2 isoform 1 [Vitis vinifera] &gt;gi|297744760|emb|CBI38022.3| unnamed protein product [Vitis vinifera]	gi|359475100|ref|XM_002263901.2|/0.0/PREDICTED: Vitis vinifera purple acid phosphatase 2-like, transcript variant 1 (LOC100246877), mRNA	sp|Q09131|PPAF_SOYBN/0.0/Purple acid phosphatase OS=Glycine max GN=PAP PE=1 SV=2	NA	Rv2577/9e-18/---	PF14008/1.6E-19/Iron/zinc purple acid phosphatase-like protein C	molecular_function:GO:0046872//metal ion binding;GO:0003993//acid phosphatase activity;
CL2925.Contig3_All	1295	1.96	0.01	-7.61471	0.917958	Down	gi|641836055|gb|KDO55024.1|/1.30869e-137/hypothetical protein CISIN_1g0181871mg [Citrus sinensis] &gt;gi|641836056|gb|KDO55025.1| hypothetical protein CISIN_1g0181871mg [Citrus sinensis] &gt;gi|641836057|gb|KDO55026.1| hypothetical protein CISIN_1g0181871mg [Citrus sinensis]	gi|359482130|ref|XM_002276763.2|/1e-129/PREDICTED: Vitis vinifera uncharacterized LOC100243555 (LOC100243555), mRNA	NA	NA	PA4388/7e-16/---	PF13883/4.7E-15/Pyridoxamine 5'-phosphate oxidase	NA
CL294.Contig5_All	605	1.28	6.99333	2.44984	0.842824	Up	gi|720088138|ref|XP_010244361.1|/3.88013e-12/PREDICTED: UPF0587 protein C1orf123 [Nelumbo nucifera]	NA	NA	NA	NA	PTHR12857:SF0/2.9E-13/--	NA
CL2969.Contig4_All	1267	7.86667	2.43333	-1.69282	0.813571	Down	gi|720070544|ref|XP_010277773.1|/6.98034e-128/PREDICTED: senescence-specific cysteine protease SAG39-like [Nelumbo nucifera]	gi|470142273|ref|XM_004306788.1|/2e-21/PREDICTED: Fragaria vesca subsp. vesca vignain-like (LOC101292930), mRNA	sp|P25803|CYSEP_PHAVU/3e-100/Vignain OS=Phaseolus vulgaris PE=2 SV=2	vvi:100252285/3e-121/KDEL-tailed cysteine endopeptidase CEP1-like; K01365 cathepsin L [EC:3.4.22.15]	AF1946_2/1e-16/---	SM00645/1.8E-115/Papain family cysteine protease	NA
CL2993.Contig1_All	2439	29.6833	10.06	-1.56102	0.812895	Down	gi|702250395|ref|XP_010061041.1|/2.74624e-79/PREDICTED: low-temperature-induced 65 kDa protein-like [Eucalyptus grandis] &gt;gi|629126279|gb|KCW90704.1| hypothetical protein EUGRSUZ_A02790 [Eucalyptus grandis]	NA	sp|Q04980|LTI65_ARATH/6e-46/Low-temperature-induced 65 kDa protein OS=Arabidopsis thaliana GN=LTI65 PE=2 SV=2	NA	NA	PF07918/3.9E-8/CAP160 repeat	NA
CL2993.Contig2_All	2412	30.14	10.0167	-1.58928	0.817325	Down	gi|702250395|ref|XP_010061041.1|/2.70952e-79/PREDICTED: low-temperature-induced 65 kDa protein-like [Eucalyptus grandis] &gt;gi|629126279|gb|KCW90704.1| hypothetical protein EUGRSUZ_A02790 [Eucalyptus grandis]	NA	sp|Q04980|LTI65_ARATH/6e-46/Low-temperature-induced 65 kDa protein OS=Arabidopsis thaliana GN=LTI65 PE=2 SV=2	NA	NA	PF07918/3.9E-8/CAP160 repeat	NA
CL2994.Contig2_All	1280	8.35	1.40667	-2.5695	0.84863	Down	gi|359492381|ref|XP_002285870.2|/1.69226e-113/PREDICTED: NAC domain-containing protein 2-like [Vitis vinifera]	gi|357520116|ref|XM_003630299.1|/8e-64/Medicago truncatula NAC-domain protein (MTR_8g094580) mRNA, complete cds	sp|Q39013|NAC2_ARATH/8e-105/NAC domain-containing protein 2 OS=Arabidopsis thaliana GN=NAC002 PE=2 SV=2	NA	NA	PTHR31719:SF4/6.7E-144/--	biological_process:GO:1901700//response to oxygen-containing compound;GO:0010033//response to organic substance;GO:0006950//response to stress;GO:0009987//cellular process;GO:0009628//response to abiotic stimulus;GO:0065007//biological regulation;
CL2998.Contig2_All	2011	2.35333	11.2733	2.26014	0.844265	Up	gi|526118077|ref|NP_001268188.1|/0/uncharacterized protein LOC100243167 [Vitis vinifera] &gt;gi|313755426|gb|ADR74204.1| (E)-beta-ocimene synthase [Vitis vinifera]	gi|526118076|ref|NM_001281259.1|/5e-26/Vitis vinifera (E)-beta-ocimene synthase (LOC100243167), mRNA >gi|313755425|gb|HM807385.1| Vitis vinifera isolate VvGwbOci cultivar Gewurztraminer (E)-beta-ocimene synthase mRNA, complete cds	sp|B9T825|TPS12_RICCO/5e-179/Probable terpene synthase 12 OS=Ricinus communis GN=TPS12 PE=3 SV=1	ath:AT3G25830/2e-121/TPS-CIN; 1,8-cineole synthase; K07385 1,8-cineole synthase [EC:4.2.3.-]	NA	PTHR31225/4.8E-191/--	molecular_function:GO:0016829//lyase activity;GO:0046872//metal ion binding;
CL301.Contig2_All	2502	15.6667	160.003	3.35233	0.86606	Up	gi|703132375|ref|XP_010105109.1|/0/Phosphoenolpyruvate carboxylase [Morus notabilis] &gt;gi|587916195|gb|EXC03894.1| Phosphoenolpyruvate carboxylase [Morus notabilis]	gi|359497711|ref|XM_003635567.1|/0.0/PREDICTED: Vitis vinifera phosphoenolpyruvate carboxykinase [ATP]-like (LOC100256754), partial mRNA	sp|Q9T074|PCKA_ARATH/0.0/Phosphoenolpyruvate carboxykinase [ATP] OS=Arabidopsis thaliana GN=PCKA PE=1 SV=1	gmx:100791015/0.0/phosphoenolpyruvate carboxykinase [ATP]-like; K01610 phosphoenolpyruvate carboxykinase (ATP) [EC:4.1.1.49]	YKR097w/2e-178/---	PS00532/-/Phosphoenolpyruvate carboxykinase (ATP) signature.	NA
CL301.Contig3_All	2361	23.46	68.2633	1.54091	0.811945	Up	gi|703132375|ref|XP_010105109.1|/0/Phosphoenolpyruvate carboxylase [Morus notabilis] &gt;gi|587916195|gb|EXC03894.1| Phosphoenolpyruvate carboxylase [Morus notabilis]	gi|359497711|ref|XM_003635567.1|/0.0/PREDICTED: Vitis vinifera phosphoenolpyruvate carboxykinase [ATP]-like (LOC100256754), partial mRNA	sp|Q9T074|PCKA_ARATH/0.0/Phosphoenolpyruvate carboxykinase [ATP] OS=Arabidopsis thaliana GN=PCKA PE=1 SV=1	gmx:100791015/0.0/phosphoenolpyruvate carboxykinase [ATP]-like; K01610 phosphoenolpyruvate carboxykinase (ATP) [EC:4.1.1.49]	YKR097w/9e-177/---	PTHR30031/0.0/--	NA
CL3102.Contig1_All	565	16.94	6.01	-1.495	0.802164	Down	NA	NA	NA	NA	NA	NA	NA
CL3102.Contig2_All	724	37.44	12.8	-1.54844	0.812258	Down	NA	NA	NA	NA	NA	NA	NA
CL3108.Contig3_All	2603	5.89333	0.81	-2.86309	0.845866	Down	gi|359486141|ref|XP_002266723.2|/0/PREDICTED: ferric reduction oxidase 7, chloroplastic-like [Vitis vinifera]	gi|359486140|ref|XM_002266687.2|/1e-174/PREDICTED: Vitis vinifera ferric reduction oxidase 7, chloroplastic-like (LOC100263818), mRNA	sp|Q3KTM0|FRO7_ARATH/0.0/Ferric reduction oxidase 7, chloroplastic OS=Arabidopsis thaliana GN=FRO7 PE=2 SV=1	aly:ARALYDRAFT_325354/2e-24/respiratory burst oxidase protein A; K13447 respiratory burst oxidase [EC:1.6.3.- 1.11.1.-]	CAP0043/3e-06/---	PTHR11972:SF41/5.6E-146/--	biological_process:GO:0055114//oxidation-reduction process;cellular_component:GO:0016021//integral component of membrane;molecular_function:GO:0016174//NAD(P)H oxidase activity;
CL3119.Contig4_All	1593	13.7467	4.29333	-1.67891	0.8218	Down	gi|225429470|ref|XP_002277611.1|/4.86886e-165/PREDICTED: pollen-specific protein SF21 [Vitis vinifera] &gt;gi|296081622|emb|CBI20627.3| unnamed protein product [Vitis vinifera]	gi|225429469|ref|XM_002277575.1|/1e-123/PREDICTED: Vitis vinifera pollen-specific protein SF21-like (LOC100252510), mRNA	sp|O23969|SF21_HELAN/1e-128/Pollen-specific protein SF21 OS=Helianthus annuus GN=SF21 PE=2 SV=1	NA	NA	PTHR11034:SF19/8.9E-103/--	NA
CL3127.Contig5_All	283	1.28667	9.53333	2.88934	0.855436	Up	gi|470136427|ref|XP_004303995.1|/1.97326e-22/PREDICTED: beta-glucosidase 24-like [Fragaria vesca subsp. vesca]	NA	sp|Q1XH05|HGL1B_WHEAT/3e-20/4-hydroxy-7-methoxy-3-oxo-3,4-dihydro-2H-1,4-benzoxazin-2-yl glucoside beta-D-glucosidase 1b, chloroplastic OS=Triticum aestivum GN=GLU1B PE=1 SV=1	osa:4336146/2e-17/Os04g0474900; K01188 beta-glucosidase [EC:3.2.1.21]	NA	PF00232/9.3E-13/Glycosyl hydrolase family 1	molecular_function:GO:0016787//hydrolase activity;
CL3129.Contig5_All	1005	10.2067	1.54333	-2.72539	0.853854	Down	gi|224124736|ref|XP_002319409.1|/1.1864e-129/expansin S1 precursor family protein [Populus trichocarpa] &gt;gi|222857785|gb|EEE95332.1| expansin S1 precursor family protein [Populus trichocarpa]	gi|38046727|gb|AY435100.1|/1e-128/Populus tremula x Populus tremuloides alpha-expansin 2 (Exp2) mRNA, complete cds	sp|Q40636|EXPA2_ORYSJ/2e-119/Expansin-A2 OS=Oryza sativa subsp. japonica GN=EXPA2 PE=2 SV=2	NA	NA	PR01225/6.2E-52/Expansin/Lol pI family signature	biological_process:GO:0009664//plant-type cell wall organization;cellular_component:GO:0016020//membrane;GO:0005576//extracellular region;
CL3239.Contig2_All	1066	2.02667	7.44667	1.87749	0.820613	Up	gi|590671040|ref|XP_007038224.1|/2.35993e-123/Glutamate dehydrogenase 2 [Theobroma cacao] &gt;gi|508775469|gb|EOY22725.1| Glutamate dehydrogenase 2 [Theobroma cacao]	gi|359489922|ref|XM_002278852.2|/1e-118/PREDICTED: Vitis vinifera glutamate dehydrogenase-like (LOC100263048), mRNA	sp|Q38946|DHE2_ARATH/6e-122/Glutamate dehydrogenase 2 OS=Arabidopsis thaliana GN=GDH2 PE=1 SV=1	vvi:100263048/3e-122/glutamate dehydrogenase-like; K00261 glutamate dehydrogenase (NAD(P)+) [EC:1.4.1.3]	TM1015/9e-62/---	SM00839/2.1E-99/Glutamate/Leucine/Phenylalanine/Valine dehydrogenase	biological_process:GO:0046482//para-aminobenzoic acid metabolic process;GO:0055114//oxidation-reduction process;GO:0048193//Golgi vesicle transport;GO:0042398//cellular modified amino acid biosynthetic process;GO:0009651//response to salt stress;GO:0009698//phenylpropanoid metabolic process;GO:0006598//polyamine catabolic process;GO:0046686//response to cadmium ion;cellular_component:GO:0005739//…
CL3283.Contig2_All	1911	2.28667	11.34	2.3101	0.846143	Up	gi|526118097|ref|NP_001268193.1|/3.30435e-170/promoter-binding protein SPL10 [Vitis vinifera] &gt;gi|295815792|gb|ADG36381.1| promoter-binding protein SPL10 [Vitis vinifera]	gi|526118096|ref|NM_001281264.1|/1e-114/Vitis vinifera promoter-binding protein SPL10 (LOC100246757), mRNA >gi|295815791|gb|HM018601.1| Vitis vinifera cultivar Xiahei promoter-binding protein SPL10 mRNA, complete cds	sp|A2YGR5|SPL12_ORYSI/3e-80/Squamosa promoter-binding-like protein 12 OS=Oryza sativa subsp. indica GN=SPL12 PE=2 SV=1	NA	NA	PTHR31251:SF5/2.2E-97/--	NA
CL3283.Contig3_All	383	0.676667	3.36333	2.31337	0.805018	Up	NA	NA	NA	NA	NA	NA	NA
CL3322.Contig1_All	712	1.95333	7.03667	1.84895	0.817818	Up	NA	NA	NA	NA	NA	NA	NA
CL3342.Contig1_All	2055	54.77	14.2167	-1.9458	0.838169	Down	gi|590687104|ref|XP_007042570.1|/0/Auxin-responsive GH3 family protein [Theobroma cacao] &gt;gi|508706505|gb|EOX98401.1| Auxin-responsive GH3 family protein [Theobroma cacao]	gi|225429316|ref|XM_002271216.1|/1e-85/PREDICTED: Vitis vinifera probable indole-3-acetic acid-amido synthetase GH3.1-like (LOC100250741), mRNA	sp|O82333|GH31_ARATH/0.0/Probable indole-3-acetic acid-amido synthetase GH3.1 OS=Arabidopsis thaliana GN=GH3.1 PE=2 SV=1	vvi:100250741/0.0/probable indole-3-acetic acid-amido synthetase GH3.1-like; K14487 auxin responsive GH3 gene family	NA	PTHR31901/0.0/--	biological_process:GO:0009733//response to auxin;GO:0009416//response to light stimulus;GO:0032940//secretion by cell;cellular_component:GO:0009536//plastid;GO:0016023//cytoplasmic membrane-bounded vesicle;molecular_function:GO:0010279//indole-3-acetic acid amido synthetase activity;
CL3362.Contig1_All	1906	4.89	15.8033	1.69232	0.823627	Up	gi|702321678|ref|XP_010052837.1|/0/PREDICTED: protein TRANSPARENT TESTA 12-like [Eucalyptus grandis] &gt;gi|629111996|gb|KCW76956.1| hypothetical protein EUGRSUZ_D01316 [Eucalyptus grandis]	gi|470118291|ref|XM_004295217.1|/8e-68/PREDICTED: Fragaria vesca subsp. vesca protein TRANSPARENT TESTA 12-like (LOC101295900), mRNA	sp|Q9LYT3|TT12_ARATH/2e-137/Protein TRANSPARENT TESTA 12 OS=Arabidopsis thaliana GN=TT12 PE=2 SV=1	vvi:100252079/0.0/protein TRANSPARENT TESTA 12-like; K03327 multidrug resistance protein, MATE family	SPCC4B3.13/1e-56/---	PF01554/1.0E-37/MatE	biological_process:GO:0006855//drug transmembrane transport;cellular_component:GO:0016020//membrane;molecular_function:GO:0015238//drug transmembrane transporter activity;GO:0015297//antiporter activity;
CL3390.Contig1_All	7106	49.0533	0.0233333	-11.0377	0.999514	Down	gi|700191351|gb|KGN46555.1|/9.90712e-06/hypothetical protein Csa_6G108530 [Cucumis sativus]	gi|195595639|gb|EU943285.1|/2e-06/Zea mays clone 1591190 mRNA sequence	NA	NA	NA	PS50507/11.577/RdRp of positive ssRNA viruses catalytic domain profile.	NA
CL3390.Contig2_All	7118	9.66667	47.3133	2.29116	0.851289	Up	NA	NA	NA	NA	NA	PS51218/43.542/Superfamily 3 helicase of positive ssRNA viruses domain profile.	NA
CL3403.Contig1_All	1178	3.57	0.626667	-2.51015	0.815858	Down	gi|590575805|ref|XP_007012789.1|/3.17996e-71/Uncharacterized protein TCM_037632 [Theobroma cacao] &gt;gi|508783152|gb|EOY30408.1| Uncharacterized protein TCM_037632 [Theobroma cacao]	gi|225444876|ref|XM_002281428.1|/8e-33/PREDICTED: Vitis vinifera uncharacterized LOC100256150 (LOC100256150), mRNA	NA	NA	NA	NA	NA
CL350.Contig2_All	1907	9.86667	3.25333	-1.60064	0.809707	Down	gi|297738138|emb|CBI27339.3|/3.03997e-75/unnamed protein product [Vitis vinifera]	gi|225452750|ref|XM_002277570.1|/2e-25/PREDICTED: Vitis vinifera probable leucine-rich repeat receptor-like protein kinase At1g35710-like (LOC100268107), mRNA	sp|Q9LP24|Y1571_ARATH/8e-43/Probable leucine-rich repeat receptor-like protein kinase At1g35710 OS=Arabidopsis thaliana GN=At1g35710 PE=2 SV=1	aly:ARALYDRAFT_356368/7e-18/FLS2; flagellin-sensitive 2; K13420 LRR receptor-like serine/threonine-protein kinase FLS2 [EC:2.7.11.1]	NA	PTHR24420:SF571/3.4E-24/--	NA
CL350.Contig4_All	2668	12.8667	4.17	-1.62552	0.816718	Down	gi|568883705|ref|XP_006494593.1|/7.3259e-109/PREDICTED: probable leucine-rich repeat receptor-like protein kinase At1g35710-like [Citrus sinensis]	gi|225452750|ref|XM_002277570.1|/3e-25/PREDICTED: Vitis vinifera probable leucine-rich repeat receptor-like protein kinase At1g35710-like (LOC100268107), mRNA	sp|Q9LP24|Y1571_ARATH/1e-58/Probable leucine-rich repeat receptor-like protein kinase At1g35710 OS=Arabidopsis thaliana GN=At1g35710 PE=2 SV=1	ath:AT1G75820/2e-30/CLV1; receptor protein kinase CLAVATA1; K00924 [EC:2.7.1.-]	MA2301_1/4e-08/---	PF00069/1.3E-8/Protein kinase domain	NA
CL3502.Contig2_All	3646	10.9	3.7	-1.55873	0.805401	Down	gi|225433442|ref|XP_002285674.1|/0/PREDICTED: non-lysosomal glucosylceramidase-like [Vitis vinifera]	gi|225433441|ref|XM_002285638.1|/0.0/PREDICTED: Vitis vinifera non-lysosomal glucosylceramidase-like (LOC100249401), mRNA	NA	NA	alr2816/7e-73/---	PTHR12654:SF0/0.0/--	biological_process:GO:0006680//glucosylceramide catabolic process;cellular_component:GO:0016021//integral component of membrane;GO:0005886//plasma membrane;molecular_function:GO:0004348//glucosylceramidase activity;
CL3529.Contig1_All	445	0.01	1.28333	7.00375	0.845129	Up	NA	NA	NA	NA	NA	NA	NA
CL3529.Contig2_All	529	1.52667	10.5067	2.78285	0.854917	Up	NA	gi|57903522|gb|AY728414.1|/2e-16/Populus trichocarpa microRNA ptr-MIR319e gene, complete sequence >gi|57903603|gb|AY884232.1| Populus trichocarpa x Populus deltoides microRNA MIR142-3a gene, complete sequence	NA	NA	NA	NA	NA
CL3532.Contig1_All	885	24.18	2.76	-3.13107	0.863193	Down	gi|641844508|gb|KDO63401.1|/2.82224e-105/hypothetical protein CISIN_1g020966mg [Citrus sinensis]	gi|359485300|ref|XM_002281719.2|/6e-36/PREDICTED: Vitis vinifera peroxidase 4-like (LOC100259249), mRNA	sp|Q9FLC0|PER52_ARATH/4e-87/Peroxidase 52 OS=Arabidopsis thaliana GN=PER52 PE=2 SV=1	bdi:100826951/2e-90/peroxidase 52-like; K00430 peroxidase [EC:1.11.1.7]	NA	PTHR31388:SF5/1.4E-153/--	biological_process:GO:0006979//response to oxidative stress;GO:0055114//oxidation-reduction process;molecular_function:GO:0046872//metal ion binding;GO:0020037//heme binding;GO:0004601//peroxidase activity;
CL3532.Contig2_All	1163	25.1	3.17667	-2.9821	0.862098	Down	gi|641844508|gb|KDO63401.1|/4.1377e-132/hypothetical protein CISIN_1g020966mg [Citrus sinensis]	gi|359485300|ref|XM_002281719.2|/9e-48/PREDICTED: Vitis vinifera peroxidase 4-like (LOC100259249), mRNA	sp|Q9FLC0|PER52_ARATH/1e-105/Peroxidase 52 OS=Arabidopsis thaliana GN=PER52 PE=2 SV=1	mtr:MTR_3g094670/2e-111/Peroxidase; K00430 peroxidase [EC:1.11.1.7]	NA	PS00435/-/Peroxidases proximal heme-ligand signature.	biological_process:GO:0006979//response to oxidative stress;GO:0055114//oxidation-reduction process;molecular_function:GO:0046872//metal ion binding;GO:0020037//heme binding;GO:0004601//peroxidase activity;
CL3550.Contig1_All	782	1.43	0.01	-7.15987	0.868028	Down	gi|296083738|emb|CBI23727.3|/5.87138e-45/unnamed protein product [Vitis vinifera]	NA	NA	NA	NA	PF13202/4.0E-5/EF hand	NA
CL3550.Contig2_All	370	1.62667	0.01	-7.34577	0.891246	Down	gi|551657953|ref|XP_005831747.1|/1.1374e-06/hypothetical protein GUITHDRAFT_56728, partial [Guillardia theta CCMP2712] &gt;gi|428175880|gb|EKX44767.1| hypothetical protein GUITHDRAFT_56728, partial [Guillardia theta CCMP2712]	NA	NA	NA	NA	NA	NA
CL3659.Contig2_All	1480	0.62	4.28333	2.78839	0.832473	Up	gi|703098467|ref|XP_010096386.1|/2.76573e-142/hypothetical protein L484_003332 [Morus notabilis] &gt;gi|587874817|gb|EXB63949.1| hypothetical protein L484_003332 [Morus notabilis]	gi|225458292|ref|XM_002282618.1|/1e-104/PREDICTED: Vitis vinifera uncharacterized LOC100267756 (LOC100267756), mRNA	sp|Q8GUH2|Y1015_ARATH/9e-58/Uncharacterized protein At1g01500 OS=Arabidopsis thaliana GN=At1g01500 PE=2 SV=1	NA	NA	PTHR10996/1.6E-43/--	NA
CL3695.Contig1_All	681	28.7333	5.29	-2.44139	0.855038	Down	gi|672197563|ref|XP_008777099.1|/2.48385e-43/PREDICTED: probable aldo-keto reductase 1 [Phoenix dactylifera]	gi|115482043|ref|NM_001071150.1|/2e-10/Oryza sativa Japonica Group Os10g0419100 (Os10g0419100) mRNA, partial cds	sp|Q3L181|PERR_RAUSE/1e-43/Perakine reductase OS=Rauvolfia serpentina GN=PR PE=1 SV=1	zma:100272747/2e-11/uncharacterized LOC100272747; K05275 pyridoxine 4-dehydrogenase [EC:1.1.1.65]	CC3002/7e-25/---	PF00248/1.6E-22/Aldo/keto reductase family	NA
CL3719.Contig1_All	834	45.27	13.53	-1.74239	0.829426	Down	gi|590659823|ref|XP_007035233.1|/2.59414e-57/Proton gradient regulation 5 [Theobroma cacao] &gt;gi|508714262|gb|EOY06159.1| Proton gradient regulation 5 [Theobroma cacao]	gi|502122592|ref|XM_004497764.1|/3e-47/PREDICTED: Cicer arietinum protein PROTON GRADIENT REGULATION 5, chloroplastic-like (LOC101515763), mRNA	sp|Q9SL05|PGR5_ARATH/1e-45/Protein PROTON GRADIENT REGULATION 5, chloroplastic OS=Arabidopsis thaliana GN=PGR5 PE=1 SV=1	NA	NA	NA	biological_process:GO:0009644//response to high light intensity;GO:0009773//photosynthetic electron transport in photosystem I;GO:0009414//response to water deprivation;cellular_component:GO:0009535//chloroplast thylakoid membrane;molecular_function:GO:0009055//electron carrier activity;
CL3747.Contig1_All	553	2.15333	10.12	2.23257	0.842012	Up	gi|659086175|ref|XP_008443797.1|/3.82106e-34/PREDICTED: preprotein translocase subunit SCY1, chloroplastic [Cucumis melo]	gi|47105409|gb|BT013994.1|/3e-49/Lycopersicon esculentum clone 133039F, mRNA sequence	sp|Q38885|SCY1_ARATH/5e-34/Preprotein translocase subunit SCY1, chloroplastic OS=Arabidopsis thaliana GN=SCY1 PE=1 SV=2	pop:POPTR_262437/9e-34/SecY protein; K10956 protein transport protein SEC61 subunit alpha	sll1814/1e-11/---	PTHR10906/2.7E-20/--	biological_process:GO:0009306//protein secretion;GO:0006354//DNA-templated transcription, elongation;GO:0010027//thylakoid membrane organization;cellular_component:GO:0016021//integral component of membrane;GO:0009507//chloroplast;molecular_function:GO:0005515//protein binding;GO:0015450//P-P-bond-hydrolysis-driven protein transmembrane transporter activity;
CL3747.Contig3_All	517	0.526667	3.06667	2.54171	0.805558	Up	gi|659086175|ref|XP_008443797.1|/4.03951e-34/PREDICTED: preprotein translocase subunit SCY1, chloroplastic [Cucumis melo]	gi|47105409|gb|BT013994.1|/3e-49/Lycopersicon esculentum clone 133039F, mRNA sequence	sp|Q38885|SCY1_ARATH/3e-34/Preprotein translocase subunit SCY1, chloroplastic OS=Arabidopsis thaliana GN=SCY1 PE=1 SV=2	ath:AT2G18710/8e-34/SCY1; Preprotein translocase subunit secY; K10956 protein transport protein SEC61 subunit alpha	sll1814/1e-11/---	PTHR10906:SF2/3.1E-20/--	biological_process:GO:0009306//protein secretion;GO:0006354//DNA-templated transcription, elongation;GO:0010027//thylakoid membrane organization;cellular_component:GO:0016021//integral component of membrane;GO:0009507//chloroplast;molecular_function:GO:0005515//protein binding;GO:0015450//P-P-bond-hydrolysis-driven protein transmembrane transporter activity;
CL3816.Contig1_All	700	3.82	0.78	-2.29203	0.812769	Down	gi|657984536|ref|XP_008384364.1|/9.70761e-30/PREDICTED: uncharacterized protein LOC103446973 [Malus domestica] &gt;gi|657984539|ref|XP_008384365.1| PREDICTED: uncharacterized protein LOC103446973 [Malus domestica] &gt;gi|657984543|ref|XP_008384366.1| PREDICTED: uncharacterized protein LOC103446973 [Malus domestica]	gi|147798994|emb|AM466574.2|/3e-09/Vitis vinifera contig VV78X057201.9, whole genome shotgun sequence	NA	NA	NA	NA	NA
CL3817.Contig1_All	2249	4.87	0.53	-3.19986	0.84343	Down	gi|645246234|ref|XP_008229259.1|/0/PREDICTED: probable serine/threonine-protein kinase At1g18390 isoform X1 [Prunus mume]	gi|359488165|ref|XM_003633665.1|/0.0/PREDICTED: Vitis vinifera probable serine/threonine-protein kinase At1g18390-like (LOC100853550), mRNA	sp|P0C5E2|Y1839_ARATH/2e-143/Probable serine/threonine-protein kinase At1g18390 OS=Arabidopsis thaliana GN=At1g18390 PE=2 SV=2	ath:AT5G38990/3e-53/interleukin-1 receptor-associated kinase 4; K04733 interleukin-1 receptor-associated kinase 4 [EC:2.7.11.1]	YAR019c/3e-21/---	PS50011/41.29/Protein kinase domain profile.	molecular_function:GO:0004672//protein kinase activity;GO:0005488//binding;
CL388.Contig3_All	1625	10.2167	3.18333	-1.68231	0.818111	Down	gi|702482841|ref|XP_010033612.1|/0/PREDICTED: thioredoxin reductase NTRB-like [Eucalyptus grandis]	gi|349717097|emb|FQ392122.1|/5e-87/Vitis vinifera clone SS0AFA7YG09	sp|Q39243|TRXB1_ARATH/4e-168/Thioredoxin reductase 1 OS=Arabidopsis thaliana GN=NTR1 PE=1 SV=3	vvi:100263578/1e-175/thioredoxin reductase 2-like; K00384 thioredoxin reductase (NADPH) [EC:1.8.1.9]	YDR353w/5e-113/---	PR00368/2.6E-33/FAD-dependent pyridine nucleotide reductase signature	biological_process:GO:0019430//removal of superoxide radicals;GO:0009846//pollen germination;GO:0042964//thioredoxin biosynthetic process;GO:0016049//cell growth;GO:0055114//oxidation-reduction process;GO:0045454//cell redox homeostasis;GO:0048316//seed development;cellular_component:GO:0005829//cytosol;GO:0005739//mitochondrion;GO:0009941//chloroplast envelope;molecular_function:GO:0050660//flav…
CL3886.Contig2_All	842	1.98333	14.8967	2.90899	0.859483	Up	NA	gi|21216073|gb|AY111483.1|/1e-67/Zea mays CL4444_1 mRNA sequence	NA	NA	NA	NA	NA
CL3891.Contig4_All	2823	6.59667	1.99333	-1.72655	0.810126	Down	gi|470118435|ref|XP_004295336.1|/0/PREDICTED: probable galactinol--sucrose galactosyltransferase 2-like [Fragaria vesca subsp. vesca]	gi|359497360|ref|XM_002269455.2|/0.0/PREDICTED: Vitis vinifera probable galactinol--sucrose galactosyltransferase 2-like (LOC100251454), mRNA	sp|Q94A08|RFS2_ARATH/3e-137/Probable galactinol--sucrose galactosyltransferase 2 OS=Arabidopsis thaliana GN=RFS2 PE=2 SV=2	gmx:100785506/5e-136/probable galactinol--sucrose galactosyltransferase 1-like; K06617 raffinose synthase [EC:2.4.1.82]	NA	PTHR31268/2.6E-220/--	NA
CL3995.Contig1_All	1476	12.6233	62.2433	2.30183	0.851888	Up	gi|643721930|gb|KDP31809.1|/3.59398e-25/hypothetical protein JCGZ_12270 [Jatropha curcas]	NA	sp|Q9SYZ7|U496A_ARATH/4e-22/UPF0496 protein At4g34320 OS=Arabidopsis thaliana GN=At4g34320 PE=2 SV=1	NA	NA	PTHR31113/3.7E-24/--	NA
CL4003.Contig1_All	354	0.01	2.25333	7.81592	0.93402	Up	gi|302817527|ref|XP_002990439.1|/5.94444e-11/hypothetical protein SELMODRAFT_448021 [Selaginella moellendorffii] &gt;gi|300141824|gb|EFJ08532.1| hypothetical protein SELMODRAFT_448021 [Selaginella moellendorffii]	NA	sp|A3C5A7|GRP2_ORYSJ/9e-10/Glycine-rich cell wall structural protein 2 OS=Oryza sativa subsp. japonica GN=GRP0.9 PE=2 SV=1	cre:CHLREDRAFT_195849/2e-07/SRP35; SR protein factor; K12890 splicing factor, arginine/serine-rich 1/9	XF0818/4e-10/---	NA	NA
CL4003.Contig2_All	403	0.0666667	4.47333	6.06824	0.933961	Up	gi|720092804|ref|XP_010245856.1|/7.59645e-19/PREDICTED: fibroin heavy chain-like, partial [Nelumbo nucifera]	NA	sp|A3C5A7|GRP2_ORYSJ/5e-16/Glycine-rich cell wall structural protein 2 OS=Oryza sativa subsp. japonica GN=GRP0.9 PE=2 SV=1	cre:CHLREDRAFT_18730/8e-12/AGO3; argonaute-like protein; K11596 argonaute	XF0818/2e-17/---	NA	NA
CL4010.Contig1_All	658	74.3033	17.4533	-2.08992	0.846819	Down	gi|363497938|gb|AEW24432.1|/5.38678e-16/late embryogenesis abundant protein 3L-1 [Camellia sinensis]	NA	sp|Q39644|LEA5_CITSI/4e-17/Late embryogenesis abundant protein Lea5 OS=Citrus sinensis GN=LEA5 PE=2 SV=1	NA	NA	PF03242/5.8E-29/Late embryogenesis abundant protein	NA
CL4010.Contig2_All	887	34.93	9.46333	-1.88405	0.834302	Down	gi|703132545|ref|XP_010105150.1|/1.18529e-10/Late embryogenesis abundant protein Lea5 [Morus notabilis] &gt;gi|587916267|gb|EXC03958.1| Late embryogenesis abundant protein Lea5 [Morus notabilis]	NA	sp|Q39644|LEA5_CITSI/4e-12/Late embryogenesis abundant protein Lea5 OS=Citrus sinensis GN=LEA5 PE=2 SV=1	NA	NA	PF03242/1.5E-21/Late embryogenesis abundant protein	NA
CL4011.Contig1_All	1619	2.90333	0.11	-4.72213	0.837408	Down	gi|590722535|ref|XP_007051922.1|/0/Cytochrome P450 87A3 [Theobroma cacao] &gt;gi|508704183|gb|EOX96079.1| Cytochrome P450 87A3 [Theobroma cacao]	gi|359489487|ref|XM_002269629.2|/6e-28/PREDICTED: Vitis vinifera cytochrome P450 87A3-like (LOC100264301), mRNA	sp|Q7XU38|C87A3_ORYSJ/7e-158/Cytochrome P450 87A3 OS=Oryza sativa subsp. japonica GN=CYP87A3 PE=2 SV=3	vvi:100242228/1e-127/isocitrate dehydrogenase [NAD] regulatory subunit 1, mitochondrial-like; K00030 isocitrate dehydrogenase (NAD+) [EC:1.1.1.41]	slr0574/3e-47/---	PR00465/3.1E-15/E-class P450 group IV signature	molecular_function:GO:0046872//metal ion binding;GO:0016491//oxidoreductase activity;
CL4042.Contig12_All	390	2.08333	7.63	1.87279	0.820996	Up	gi|475466716|gb|EMT02210.1|/1.58182e-56/Histone H3.3 [Aegilops tauschii]	gi|470115436|ref|XM_004293858.1|/9e-64/PREDICTED: Fragaria vesca subsp. vesca histone H3.2-like (LOC101308353), mRNA	sp|P68428|H32_WHEAT/2e-56/Histone H3.2 OS=Triticum aestivum PE=1 SV=2	mtr:MTR_1g105310/4e-56/Histone H3; K11253 histone H3	SPBC1105.11c/4e-54/---	SM00428/7.6E-39/Histone H3	biological_process:GO:0006334//nucleosome assembly;cellular_component:GO:0005634//nucleus;GO:0000786//nucleosome;molecular_function:GO:0003677//DNA binding;GO:0046982//protein heterodimerization activity;
CL4043.Contig1_All	768	0.01	1.62	7.33985	0.890249	Up	gi|147771790|emb|CAN75710.1|/5.77311e-37/hypothetical protein VITISV_004492 [Vitis vinifera]	NA	sp|Q08298|RD22_ARATH/3e-29/Dehydration-responsive protein RD22 OS=Arabidopsis thaliana GN=RD22 PE=2 SV=1	NA	NA	PTHR31236/1.1E-38/--	NA
CL4051.Contig1_All	4050	10.68	2.55333	-2.06446	0.838166	Down	gi|225431092|ref|XP_002265248.1|/0/PREDICTED: histidine kinase 1-like [Vitis vinifera]	gi|225431091|ref|XM_002265212.1|/0.0/PREDICTED: Vitis vinifera histidine kinase 1-like (LOC100247100), mRNA	sp|Q9SXL4|AHK1_ARATH/0.0/Histidine kinase 1 OS=Arabidopsis thaliana GN=AHK1 PE=1 SV=2	vvi:100247122/3e-41/histidine kinase 3-like; K14489 arabidopsis histidine kinase 2/3/4 (cytokinin receptor) [EC:2.7.13.3]	SPAC27E2.09_5/8e-36/---	PF00072/1.0E-18/Response regulator receiver domain	biological_process:GO:0023014//signal transduction by phosphorylation;GO:0006355//regulation of transcription, DNA-templated;GO:0035556//intracellular signal transduction;GO:0000160//phosphorelay signal transduction system;cellular_component:GO:0016020//membrane;molecular_function:GO:0005524//ATP binding;GO:0000155//phosphorelay sensor kinase activity;GO:0000156//phosphorelay response regulator a…
CL4072.Contig1_All	1702	7.86667	2.59667	-1.59909	0.804851	Down	gi|358348350|ref|XP_003638210.1|/8.89481e-102/NBS-containing resistance-like protein [Medicago truncatula]	NA	sp|Q39214|RPM1_ARATH/3e-53/Disease resistance protein RPM1 OS=Arabidopsis thaliana GN=RPM1 PE=1 SV=1	vvi:100252764/6e-72/uncharacterized LOC100252764; K13457 disease resistance protein RPM1	MA2301_1/2e-09/---	PTHR23155/2.3E-36/--	NA
CL4080.Contig1_All	895	18.4867	5.04333	-1.87404	0.831889	Down	gi|697096120|ref|XP_009614829.1|/8.24972e-36/PREDICTED: uncharacterized protein LOC104107670 [Nicotiana tomentosiformis]	gi|225466278|ref|XM_002272915.1|/8e-20/PREDICTED: Vitis vinifera uncharacterized LOC100242814 (LOC100242814), mRNA	NA	NA	NA	NA	NA
CL4094.Contig1_All	1480	36.7433	9.55333	-1.94341	0.837097	Down	gi|645263951|ref|XP_008237467.1|/4.10418e-162/PREDICTED: probable choline kinase 1 isoform X1 [Prunus mume]	gi|225470839|ref|XM_002265723.1|/1e-124/PREDICTED: Vitis vinifera choline/ethanolamine kinase-like (LOC100243934), mRNA	sp|Q9SZ92|CK3_ARATH/3e-135/Probable choline kinase 3 OS=Arabidopsis thaliana GN=At4g09760 PE=2 SV=1	vvi:100243934/4e-161/choline/ethanolamine kinase-like; K14156 choline/ethanolamine kinase [EC:2.7.1.32 2.7.1.82]	SPAC13G7.12c/9e-37/---	PTHR22603:SF32/9.0E-136/--	biological_process:GO:0009611//response to wounding;GO:0016310//phosphorylation;GO:0046474//glycerophospholipid biosynthetic process;molecular_function:GO:0004305//ethanolamine kinase activity;
CL4094.Contig3_All	1448	9.17	3	-1.61196	0.809715	Down	gi|590601340|ref|XP_007019620.1|/1.33128e-24/Choline kinase 1 isoform 1 [Theobroma cacao] &gt;gi|508724948|gb|EOY16845.1| Choline kinase 1 isoform 1 [Theobroma cacao]	gi|225470839|ref|XM_002265723.1|/6e-25/PREDICTED: Vitis vinifera choline/ethanolamine kinase-like (LOC100243934), mRNA	sp|Q9SZ92|CK3_ARATH/5e-24/Probable choline kinase 3 OS=Arabidopsis thaliana GN=At4g09760 PE=2 SV=1	vvi:100243934/2e-24/choline/ethanolamine kinase-like; K14156 choline/ethanolamine kinase [EC:2.7.1.32 2.7.1.82]	NA	NA	NA
CL4106.Contig1_All	456	0.01	1.22667	6.9386	0.836226	Up	NA	NA	NA	NA	NA	NA	NA
CL411.Contig12_All	1352	0.01	1.49333	7.22239	0.875615	Up	gi|703116810|ref|XP_010101225.1|/1.89451e-86/Biotin carboxyl carrier protein of acetyl-CoA carboxylase [Morus notabilis] &gt;gi|587899755|gb|EXB88149.1| Biotin carboxyl carrier protein of acetyl-CoA carboxylase [Morus notabilis]	gi|469469467|gb|KC342949.1|/3e-60/Camellia chekiangoleosa isolate zjs01 biotin carboxyl carrier protein subunit (BCCP) mRNA, complete cds	sp|Q42533|BCCP1_ARATH/3e-63/Biotin carboxyl carrier protein of acetyl-CoA carboxylase 1, chloroplastic OS=Arabidopsis thaliana GN=BCCP1 PE=1 SV=2	rcu:RCOM_1077760/9e-88/Biotin carboxyl carrier protein subunit of of Het-ACCase (BCCP1) (EC:6.4.1.2); K02160 acetyl-CoA carboxylase biotin carboxyl carrier protein	DR0118/1e-28/---	PS00188/-/Biotin-requiring enzymes attachment site.	NA
CL4139.Contig1_All	1976	16.5233	3.98333	-2.05246	0.841622	Down	gi|407911912|gb|AFU50504.1|/0/phosphate transporter 5 [Astragalus sinicus]	gi|359477652|ref|XM_002285117.2|/0.0/PREDICTED: Vitis vinifera probable inorganic phosphate transporter 1-7-like (LOC100257925), mRNA	sp|Q96303|PHT14_ARATH/0.0/Inorganic phosphate transporter 1-4 OS=Arabidopsis thaliana GN=PHT1-4 PE=1 SV=1	pop:POPTR_831623/0.0/PtrPHT1-4; high affinity inorganic phosphate transporter; K08176 MFS transporter, PHS family, inorganic phosphate transporter	Ta0048/1e-72/---	PTHR24064:SF168/3.8E-205/--	biological_process:GO:0055085//transmembrane transport;GO:0006817//phosphate ion transport;cellular_component:GO:0016021//integral component of membrane;molecular_function:GO:0005315//inorganic phosphate transmembrane transporter activity;
CL416.Contig1_All	525	0.01	1.84667	7.52878	0.910443	Up	gi|225466239|ref|XP_002267800.1|/7.57578e-23/PREDICTED: DNA-directed RNA polymerases I, II, and III subunit RPABC4-like [Vitis vinifera] &gt;gi|225468167|ref|XP_002272054.1| PREDICTED: DNA-directed RNA polymerases I, II, and III subunit RPABC4 [Vitis vinifera] &gt;gi|297738145|emb|CBI27346.3| unnamed protein product [Vitis vinifera]	gi|359476475|ref|XM_002267764.2|/2e-28/PREDICTED: Vitis vinifera DNA-directed RNA polymerases I, II, and III subunit RPABC4-like (LOC100259838), mRNA	sp|Q9FLM8|NRPBC_ARATH/1e-23/DNA-directed RNA polymerases II, IV and V subunit 12 OS=Arabidopsis thaliana GN=NRPB12 PE=1 SV=1	vvi:100252452/3e-24/DNA-directed RNA polymerases I, II, and III subunit RPABC4-like; K03009 DNA-directed RNA polymerases I, II, and III subunit RPABC4	SPBC19C2.03/4e-12/---	NA	biological_process:GO:0000394//RNA splicing, via endonucleolytic cleavage and ligation;GO:0009860//pollen tube growth;GO:0006366//transcription from RNA polymerase II promoter;cellular_component:GO:0005665//DNA-directed RNA polymerase II, core complex;GO:0000418//DNA-directed RNA polymerase IV complex;GO:0000419//DNA-directed RNA polymerase V complex;molecular_function:GO:0003899//DNA-directed RN…
CL4178.Contig4_All	567	1.53333	5.36667	1.80735	0.806375	Up	gi|703127431|ref|XP_010103830.1|/4.22969e-23/Non-specific lipid-transfer protein-like protein [Morus notabilis] &gt;gi|587909358|gb|EXB97271.1| Non-specific lipid-transfer protein-like protein [Morus notabilis]	gi|357490700|ref|XM_003615590.1|/3e-06/Medicago truncatula Non-specific lipid-transfer protein (MTR_5g070360) mRNA, complete cds	sp|Q8VYI9|NLTL5_ARATH/5e-21/Non-specific lipid-transfer protein-like protein At5g64080 OS=Arabidopsis thaliana GN=At5g64080 PE=1 SV=1	NA	NA	PF14368/4.8E-6/Probable lipid transfer	biological_process:GO:0006869//lipid transport;cellular_component:GO:0046658//anchored component of plasma membrane;molecular_function:GO:0008289//lipid binding;
CL42.Contig2_All	1699	36.5267	97.0733	1.41012	0.801306	Up	gi|356570229|ref|XP_003553292.1|/0/PREDICTED: elongation factor 1-alpha isoform 1 [Glycine max]	gi|353259712|gb|JN399225.1|/0.0/Rosa multiflora elongation factor 1-alpha mRNA, complete cds	sp|Q03033|EF1A_WHEAT/0.0/Elongation factor 1-alpha OS=Triticum aestivum GN=TEF1 PE=2 SV=1	gmx:100785429/0.0/elongation factor 1-alpha-like; K03231 elongation factor 1-alpha	SPCC794.09c/0.0/---	PR00315/1.4E-23/GTP-binding elongation factor signature	biological_process:GO:0006184//GTP catabolic process;GO:0006414//translational elongation;GO:0046686//response to cadmium ion;cellular_component:GO:0005773//vacuole;GO:0005730//nucleolus;GO:0005739//mitochondrion;GO:0005886//plasma membrane;GO:0009507//chloroplast;molecular_function:GO:0003746//translation elongation factor activity;GO:0003924//GTPase activity;GO:0005525//GTP binding;
CL421.Contig2_All	1061	2.25667	12.1867	2.43304	0.850727	Up	NA	NA	NA	NA	NA	NA	NA
CL4264.Contig2_All	300	1.51	0.01	-7.2384	0.87795	Down	gi|657382035|gb|KEH25987.1|/9.66594e-14/LRR receptor-like kinase [Medicago truncatula]	NA	sp|Q9SHI3|RLP2_ARATH/4e-06/Receptor-like protein 2 OS=Arabidopsis thaliana GN=RLP2 PE=2 SV=1	NA	NA	PF08263/2.0E-9/Leucine rich repeat N-terminal domain	NA
CL4293.Contig1_All	288	3.36	29.19	3.11894	0.863521	Up	gi|703155464|ref|XP_010111209.1|/9.09586e-36/Auxin-induced protein 5NG4 [Morus notabilis] &gt;gi|587944205|gb|EXC30687.1| Auxin-induced protein 5NG4 [Morus notabilis]	gi|225440164|ref|XM_002283312.1|/6e-15/PREDICTED: Vitis vinifera auxin-induced protein 5NG4-like, transcript variant 1 (LOC100241372), mRNA	sp|Q9FL41|WTR38_ARATH/5e-26/WAT1-related protein At5g07050 OS=Arabidopsis thaliana GN=At5g07050 PE=2 SV=1	NA	NA	PTHR31218/4.8E-44/--	cellular_component:GO:0016020//membrane;
CL4293.Contig2_All	1577	25.7633	67.9267	1.39866	0.800519	Up	gi|566174230|ref|XP_002308862.2|/6.38346e-177/hypothetical protein POPTR_0006s03200g [Populus trichocarpa] &gt;gi|550335355|gb|EEE92385.2| hypothetical protein POPTR_0006s03200g [Populus trichocarpa]	gi|225440164|ref|XM_002283312.1|/1e-78/PREDICTED: Vitis vinifera auxin-induced protein 5NG4-like, transcript variant 1 (LOC100241372), mRNA	sp|Q9FL41|WTR38_ARATH/2e-141/WAT1-related protein At5g07050 OS=Arabidopsis thaliana GN=At5g07050 PE=2 SV=1	NA	APE1345/5e-08/---	PTHR31218/3.1E-227/--	cellular_component:GO:0016020//membrane;
CL4293.Contig3_All	1611	4.36333	29.48	2.75623	0.859981	Up	gi|566174230|ref|XP_002308862.2|/3.84789e-177/hypothetical protein POPTR_0006s03200g [Populus trichocarpa] &gt;gi|550335355|gb|EEE92385.2| hypothetical protein POPTR_0006s03200g [Populus trichocarpa]	gi|225440164|ref|XM_002283312.1|/8e-77/PREDICTED: Vitis vinifera auxin-induced protein 5NG4-like, transcript variant 1 (LOC100241372), mRNA	sp|Q9FL41|WTR38_ARATH/4e-141/WAT1-related protein At5g07050 OS=Arabidopsis thaliana GN=At5g07050 PE=2 SV=1	NA	APE1345/5e-09/---	PTHR31218/3.2E-227/--	cellular_component:GO:0016020//membrane;
CL4293.Contig4_All	306	4.63667	28.34	2.61168	0.858213	Up	gi|52851166|emb|CAH58631.1|/6.60086e-31/nodulin-like protein [Plantago major]	gi|470117089|ref|XM_004294649.1|/4e-25/PREDICTED: Fragaria vesca subsp. vesca auxin-induced protein 5NG4-like (LOC101310097), mRNA	sp|Q9LXX8|WTR27_ARATH/6e-24/WAT1-related protein At3g56620 OS=Arabidopsis thaliana GN=At3g56620 PE=2 SV=1	NA	NA	PTHR31218:SF9/3.2E-39/--	cellular_component:GO:0016020//membrane;
CL4296.Contig1_All	800	11.9033	2.68333	-2.14927	0.842107	Down	gi|224105459|ref|XP_002313818.1|/3.26234e-38/hypothetical protein POPTR_0009s11380g [Populus trichocarpa] &gt;gi|222850226|gb|EEE87773.1| hypothetical protein POPTR_0009s11380g [Populus trichocarpa]	gi|224105458|ref|XM_002313782.1|/3e-13/Populus trichocarpa hypothetical protein (POPTR_0009s11380g) mRNA, complete cds	NA	NA	NA	PF14009/2.8E-21/Domain of unknown function (DUF4228)	NA
CL4330.Contig2_All	1906	1.54333	5.85333	1.92321	0.814979	Up	gi|661897233|emb|CDO98945.1|/3.20527e-24/unnamed protein product [Coffea canephora]	NA	NA	NA	NA	PS50297/9.569/Ankyrin repeat region circular profile.	NA
CL4363.Contig3_All	1333	31.96	6.71	-2.25188	0.849386	Down	gi|225459143|ref|XP_002285706.1|/1.07277e-49/PREDICTED: uncharacterized protein LOC100264219 [Vitis vinifera]	gi|359492920|ref|XM_002285670.2|/1e-25/PREDICTED: Vitis vinifera uncharacterized LOC100264219 (LOC100264219), mRNA	NA	NA	NA	NA	NA
CL4369.Contig1_All	252	0.01	1.50667	7.23522	0.87795	Up	gi|585111557|gb|EWM29039.1|/6.78772e-07/nucleolar gtp-binding protein 2 [Nannochloropsis gaditana]	gi|195976827|gb|AC231668.1|/9e-23/Solanum tuberosum chromosome 11 clone RH067L08, complete sequence	sp|Q70Z18|NAP1B_TOBAC/6e-08/Nucleosome assembly protein 1;2 OS=Nicotiana tabacum GN=NAP1;2 PE=1 SV=1	ota:Ot17g01620/1e-06/Protein required for actin cytoskeleton organization and cell cycle progression (ISS); K14856 protein SDA1	NA	NA	NA
CL4369.Contig3_All	1369	6.23	67.99	3.44802	0.866114	Up	gi|255568237|ref|XP_002525093.1|/1.55341e-19/AT14A, putative [Ricinus communis] &gt;gi|223535552|gb|EEF37220.1| AT14A, putative [Ricinus communis]	gi|21907942|dbj|AP004926.1|/5e-19/Lotus japonicus genomic DNA, chromosome 4, clone: LjT13P22, TM0079c, complete sequence	sp|Q9SYZ7|U496A_ARATH/9e-15/UPF0496 protein At4g34320 OS=Arabidopsis thaliana GN=At4g34320 PE=2 SV=1	osa:4351433/5e-06/Os12g0133900; K14559 U3 small nucleolar RNA-associated protein MPP10	SPCC663.05c/1e-06/---	PTHR31113/1.6E-16/--	NA
CL4384.Contig1_All	1079	38.41	13.7933	-1.47751	0.804751	Down	gi|604304105|gb|EYU23455.1|/6.60136e-105/hypothetical protein MIMGU_mgv1a009217mg [Erythranthe guttata]	gi|351725056|ref|NM_001250406.1|/1e-43/Glycine max uncharacterized LOC100306088 (LOC100306088), mRNA	sp|Q8S8M0|CYT1A_ARATH/2e-09/CYSTM1 family protein A OS=Arabidopsis thaliana GN=At2g41420 PE=3 SV=1	NA	NA	PTHR31152/5.6E-82/--	cellular_component:GO:0005886//plasma membrane;
CL4384.Contig2_All	887	20.0567	6.98667	-1.52141	0.806495	Down	gi|604304105|gb|EYU23455.1|/4.12864e-80/hypothetical protein MIMGU_mgv1a009217mg [Erythranthe guttata]	gi|225454354|ref|XM_002278347.1|/4e-31/PREDICTED: Vitis vinifera uncharacterized LOC100267039 (LOC100267039), mRNA	NA	NA	NA	PF04749/1.5E-11/PLAC8 family	NA
CL4399.Contig1_All	930	5.26333	1.29667	-2.02117	0.818491	Down	gi|694396464|ref|XP_009373511.1|/1.38828e-57/PREDICTED: plastidal glycolate/glycerate translocator 1, chloroplastic [Pyrus x bretschneideri]	gi|123705563|emb|AM486820.1|/2e-54/Vitis vinifera, whole genome shotgun sequence, contig VV78X048902.7, clone ENTAV 115	sp|Q9FVQ4|PLGG1_ARATH/3e-46/Plastidal glycolate/glycerate translocator 1, chloroplastic OS=Arabidopsis thaliana GN=PLGG1 PE=2 SV=1	NA	NA	PTHR30249:SF0/2.1E-34/--	NA
CL4426.Contig3_All	605	1.13	0.01	-6.82018	0.814773	Down	gi|302143180|emb|CBI20475.3|/1.04206e-57/unnamed protein product [Vitis vinifera]	gi|359495223|ref|XM_002277315.2|/8e-19/PREDICTED: Vitis vinifera valencene synthase-like (LOC100258596), mRNA	sp|Q6Q3H3|TPSGD_VITVI/3e-54/(-)-germacrene D synthase OS=Vitis vinifera GN=VIT_19s0014g04930 PE=1 SV=1	vvi:100256880/4e-54/valencene synthase-like; K14181 valencene synthase [EC:4.2.3.73]	NA	PTHR31225/1.6E-63/--	molecular_function:GO:0016829//lyase activity;GO:0046872//metal ion binding;
CL4475.Contig2_All	3806	4.78333	0.01	-8.90187	0.981008	Down	gi|225435157|ref|XP_002281752.1|/0/PREDICTED: phototropin-1-like [Vitis vinifera]	gi|359478669|ref|XM_002281716.2|/0.0/PREDICTED: Vitis vinifera phototropin-1-like (LOC100262213), mRNA	sp|O48963|PHOT1_ARATH/0.0/Phototropin-1 OS=Arabidopsis thaliana GN=PHOT1 PE=1 SV=1	ath:AT3G45780/0.0/PHOT1; non-specific serine/threonine protein kinase; K08282 non-specific serine/threonine protein kinase [EC:2.7.11.1]	SPAC17G8.14c_2/6e-45/---	PS00108/-/Serine/Threonine protein kinases active-site signature.	biological_process:GO:0023014//signal transduction by phosphorylation;GO:0009904//chloroplast accumulation movement;GO:0006355//regulation of transcription, DNA-templated;GO:0006468//protein phosphorylation;GO:0009785//blue light signaling pathway;GO:0010362//negative regulation of anion channel activity by blue light;GO:0000160//phosphorelay signal transduction system;GO:0009903//chloroplast avo…
CL4480.Contig2_All	1303	2.25667	6.92	1.61658	0.803394	Up	gi|567907859|ref|XP_006446243.1|/3.33227e-56/hypothetical protein CICLE_v10015876mg [Citrus clementina] &gt;gi|557548854|gb|ESR59483.1| hypothetical protein CICLE_v10015876mg [Citrus clementina]	gi|359479229|ref|XM_002274936.2|/1e-138/PREDICTED: Vitis vinifera uncharacterized LOC100255039 (LOC100255039), mRNA	sp|Q94EG6|Y5224_ARATH/2e-06/Uncharacterized protein At5g02240 OS=Arabidopsis thaliana GN=At5g02240 PE=1 SV=1	NA	alr2903/1e-27/---	PTHR10366/6.1E-59/--	biological_process:GO:0006694//steroid biosynthetic process;GO:0055114//oxidation-reduction process;cellular_component:GO:0009941//chloroplast envelope;GO:0009570//chloroplast stroma;molecular_function:GO:0000166//nucleotide binding;GO:0003854//3-beta-hydroxy-delta5-steroid dehydrogenase activity;
CL4512.Contig4_All	987	0.92	4.31333	2.2291	0.817034	Up	gi|566186333|ref|XP_002314114.2|/1.20043e-118/hypothetical protein POPTR_0009s04890g [Populus trichocarpa] &gt;gi|550331045|gb|EEE88069.2| hypothetical protein POPTR_0009s04890g [Populus trichocarpa]	gi|478786424|gb|KC676588.1|/1e-110/Vitis labrusca anthranilate synthase A (ASA1) mRNA, complete cds	sp|P32069|TRPX_ARATH/4e-111/Anthranilate synthase alpha subunit 2, chloroplastic OS=Arabidopsis thaliana GN=ASA2 PE=2 SV=1	pop:POPTR_203361/1e-119/ASA2; anthranilate synthase, alpha subunit 2 (EC:4.1.3.27); K01657 anthranilate synthase component I [EC:4.1.3.27]	MK0437/1e-60/---	PTHR11236/1.2E-179/--	biological_process:GO:0000162//tryptophan biosynthetic process;molecular_function:GO:0004049//anthranilate synthase activity;
CL4517.Contig1_All	1831	10.3767	3.23	-1.68374	0.818396	Down	gi|225430342|ref|XP_002285264.1|/0/PREDICTED: CBL-interacting serine/threonine-protein kinase 25-like isoform 1 [Vitis vinifera]	gi|359475834|ref|XM_002285228.2|/4e-79/PREDICTED: Vitis vinifera CBL-interacting serine/threonine-protein kinase 25-like, transcript variant 1 (LOC100259329), mRNA	sp|Q9LEU7|CIPK5_ARATH/0.0/CBL-interacting serine/threonine-protein kinase 5 OS=Arabidopsis thaliana GN=CIPK5 PE=2 SV=1	osa:4342410/4e-126/Os07g0150700; K00924 [EC:2.7.1.-]	ECU01g0630/1e-34/---	PF03822/1.2E-19/NAF domain	biological_process:GO:0007165//signal transduction;GO:0006468//protein phosphorylation;molecular_function:GO:0005524//ATP binding;GO:0004683//calmodulin-dependent protein kinase activity;
CL4518.Contig4_All	615	5.89333	0.97	-2.60303	0.841611	Down	gi|720099050|ref|XP_010247818.1|/3.4314e-35/PREDICTED: uncharacterized protein LOC104590772 [Nelumbo nucifera] &gt;gi|720099054|ref|XP_010247819.1| PREDICTED: uncharacterized protein LOC104590772 [Nelumbo nucifera]	gi|359484113|ref|XM_002268920.2|/3e-12/PREDICTED: Vitis vinifera uncharacterized LOC100242158 (LOC100242158), mRNA	NA	NA	NA	NA	NA
CL4547.Contig2_All	457	0.01	1.42333	7.15313	0.866604	Up	gi|326490788|dbj|BAJ90061.1|/6.9702e-81/predicted protein [Hordeum vulgare subsp. vulgare]	gi|27450758|gb|AF508263.1|/1e-69/Pyrocystis lunula actin mRNA, complete cds	sp|P20904|ACT_VOLCA/5e-77/Actin OS=Volvox carteri PE=3 SV=1	zma:100274491/3e-79/uncharacterized LOC100274491; K12313 actin, aortic smooth muscle	SPBC32H8.12c/3e-75/---	PTHR11937/4.1E-132/--	cellular_component:GO:0005856//cytoskeleton;GO:0005737//cytoplasm;molecular_function:GO:0005524//ATP binding;
CL455.Contig7_All	1434	33.71	4.02333	-3.06671	0.863539	Down	gi|502150196|ref|XP_004507835.1|/3.08159e-120/PREDICTED: probable xyloglucan endotransglucosylase/hydrolase protein 23-like [Cicer arietinum]	gi|359484997|ref|XM_002270146.2|/8e-89/PREDICTED: Vitis vinifera probable xyloglucan endotransglucosylase/hydrolase protein 23-like (LOC100256520), mRNA	sp|Q9FI31|XTH20_ARATH/2e-99/Xyloglucan endotransglucosylase/hydrolase protein 20 OS=Arabidopsis thaliana GN=XTH20 PE=2 SV=1	ath:AT5G48070/6e-99/XTH20; xyloglucan endotransglucosylase/hydrolase protein 20; K08235 xyloglucan:xyloglucosyl transferase [EC:2.4.1.207]	YLR213c/5e-10/---	PS01034/-/Glycosyl hydrolases family 16 active sites.	biological_process:GO:0006073//cellular glucan metabolic process;cellular_component:GO:0048046//apoplast;GO:0005618//cell wall;molecular_function:GO:0016762//xyloglucan:xyloglucosyl transferase activity;GO:0004553//hydrolase activity, hydrolyzing O-glycosyl compounds;
CL455.Contig8_All	1431	38.9967	4.24333	-3.20008	0.864621	Down	gi|225446121|ref|XP_002270416.1|/4.98048e-133/PREDICTED: probable xyloglucan endotransglucosylase/hydrolase protein 23 [Vitis vinifera]	gi|359485087|ref|XM_002270380.2|/1e-143/PREDICTED: Vitis vinifera probable xyloglucan endotransglucosylase/hydrolase protein 23-like (LOC100252949), mRNA	sp|Q38910|XTH23_ARATH/2e-113/Probable xyloglucan endotransglucosylase/hydrolase protein 23 OS=Arabidopsis thaliana GN=XTH23 PE=2 SV=1	vvi:100252949/2e-134/probable xyloglucan endotransglucosylase/hydrolase protein 23-like; K08235 xyloglucan:xyloglucosyl transferase [EC:2.4.1.207]	YLR213c/1e-13/---	PS01034/-/Glycosyl hydrolases family 16 active sites.	biological_process:GO:0006073//cellular glucan metabolic process;cellular_component:GO:0048046//apoplast;GO:0005618//cell wall;molecular_function:GO:0016762//xyloglucan:xyloglucosyl transferase activity;GO:0004553//hydrolase activity, hydrolyzing O-glycosyl compounds;
CL4573.Contig1_All	2838	10.74	44.5	2.05081	0.844589	Up	NA	NA	NA	NA	NA	NA	NA
CL4573.Contig2_All	3545	25.1967	143.727	2.51202	0.857188	Up	NA	NA	NA	NA	NA	NA	NA
CL4573.Contig3_All	3556	185.643	0.116667	-10.6359	0.999933	Down	NA	gi|195595639|gb|EU943285.1|/1e-06/Zea mays clone 1591190 mRNA sequence	NA	NA	NA	NA	NA
CL4585.Contig2_All	1142	0.75	4.57	2.60723	0.832419	Up	NA	NA	NA	NA	NA	NA	NA
CL460.Contig3_All	213	0.01	1.13	6.82018	0.814773	Up	NA	NA	NA	NA	NA	NA	NA
CL4610.Contig1_All	201	0.01	1.34333	7.06967	0.854902	Up	gi|720054702|ref|XP_010273142.1|/1.12831e-09/PREDICTED: bifunctional UDP-glucose 4-epimerase and UDP-xylose 4-epimerase 1 [Nelumbo nucifera]	gi|147852108|emb|AM428625.2|/6e-11/Vitis vinifera contig VV78X048623.11, whole genome shotgun sequence	sp|B0M3E8|UGE1_PEA/1e-10/Bifunctional UDP-glucose 4-epimerase and UDP-xylose 4-epimerase 1 OS=Pisum sativum GN=UGE1 PE=1 SV=2	pop:POPTR_817341/5e-11/UDP-glucose 4-epimerase (EC:5.1.3.2); K01784 UDP-glucose 4-epimerase [EC:5.1.3.2]	NA	NA	biological_process:GO:0006012//galactose metabolic process;cellular_component:GO:0044444//cytoplasmic part;molecular_function:GO:0016857//racemase and epimerase activity, acting on carbohydrates and derivatives;GO:0005488//binding;
CL469.Contig16_All	1199	0.776667	3.72333	2.26123	0.80981	Up	NA	gi|470123462|ref|XM_004297697.1|/6e-06/PREDICTED: Fragaria vesca subsp. vesca uncharacterized LOC101292789 (LOC101292789), mRNA	NA	NA	NA	NA	NA
CL4747.Contig3_All	1983	10.6567	29.1967	1.45405	0.802146	Up	gi|590561119|ref|XP_007008721.1|/0/Multidrug resistance protein ABC transporter family [Theobroma cacao] &gt;gi|508725634|gb|EOY17531.1| Multidrug resistance protein ABC transporter family [Theobroma cacao]	gi|359489332|ref|XM_002265310.2|/0.0/PREDICTED: Vitis vinifera ABC transporter C family member 9-like (LOC100259790), mRNA	sp|Q9M1C7|AB9C_ARATH/0.0/ABC transporter C family member 9 OS=Arabidopsis thaliana GN=ABCC9 PE=2 SV=2	olu:OSTLU_35503/1e-85/ABC(ABCC) family transporter: multispecific organic anion/multidrug (ABCC); K05666 ATP-binding cassette, subfamily C (CFTR/MRP), member 2	YDR135c/1e-104/---	SM00382/5.2E-12/ATPases associated with a variety of cellular activities	NA
CL4747.Contig6_All	5173	8.42	24.87	1.56251	0.812263	Up	gi|590561119|ref|XP_007008721.1|/0/Multidrug resistance protein ABC transporter family [Theobroma cacao] &gt;gi|508725634|gb|EOY17531.1| Multidrug resistance protein ABC transporter family [Theobroma cacao]	gi|359489332|ref|XM_002265310.2|/0.0/PREDICTED: Vitis vinifera ABC transporter C family member 9-like (LOC100259790), mRNA	sp|Q9M1C7|AB9C_ARATH/0.0/ABC transporter C family member 9 OS=Arabidopsis thaliana GN=ABCC9 PE=2 SV=2	olu:OSTLU_35503/0.0/ABC(ABCC) family transporter: multispecific organic anion/multidrug (ABCC); K05666 ATP-binding cassette, subfamily C (CFTR/MRP), member 2	YDR135c/0.0/---	PS00211/-/ABC transporters family signature.	biological_process:GO:0055085//transmembrane transport;GO:0006200//ATP catabolic process;GO:0009624//response to nematode;cellular_component:GO:0016021//integral component of membrane;molecular_function:GO:0005524//ATP binding;GO:0042626//ATPase activity, coupled to transmembrane movement of substances;
CL477.Contig1_All	2184	0.463333	8.81333	4.24957	0.865438	Up	gi|359490522|ref|XP_003634107.1|/6.82806e-175/PREDICTED: probable receptor-like protein kinase At1g67000-like [Vitis vinifera]	gi|359490659|ref|XM_003634082.1|/2e-65/PREDICTED: Vitis vinifera probable receptor-like protein kinase At5g39020-like (LOC100853806), mRNA	sp|Q3ECH2|Y1670_ARATH/1e-85/Probable receptor-like protein kinase At1g67000 OS=Arabidopsis thaliana GN=At1g67000 PE=2 SV=2	ath:AT4G33430/5e-49/BAK1; BRASSINOSTEROID INSENSITIVE 1-associated receptor kinase 1; K13416 brassinosteroid insensitive 1-associated receptor kinase 1 [EC:2.7.10.1 2.7.11.1]	aq_576/1e-15/---	PF00069/8.8E-44/Protein kinase domain	NA
CL480.Contig2_All	496	0.01	1.25667	6.97346	0.841488	Up	NA	NA	NA	NA	NA	NA	NA
CL4811.Contig2_All	2013	6.92	1.71	-2.01678	0.827846	Down	gi|720064587|ref|XP_010276000.1|/4.29591e-176/PREDICTED: glucose-6-phosphate/phosphate translocator 2, chloroplastic-like [Nelumbo nucifera] &gt;gi|720064590|ref|XP_010276002.1| PREDICTED: glucose-6-phosphate/phosphate translocator 2, chloroplastic-like [Nelumbo nucifera] &gt;gi|720064593|ref|XP_010276003.1| PREDICTED: glucose-6-phosphate/phosphate translocator 2, chloroplastic-like [Nelumbo nuci…	gi|359494013|ref|XM_002281457.2|/1e-176/PREDICTED: Vitis vinifera glucose-6-phosphate/phosphate translocator 1, chloroplastic-like (LOC100258996), mRNA	sp|Q94B38|GPT2_ARATH/3e-168/Glucose-6-phosphate/phosphate translocator 2, chloroplastic OS=Arabidopsis thaliana GN=GPT2 PE=2 SV=2	gmx:100801832/3e-174/glucose-6-phosphate/phosphate translocator 1, chloroplastic-like; K15283 solute carrier family 35, member E1	ECU06g1290/9e-06/---	PTHR11132:SF30/1.4E-214/--	biological_process:GO:0006810//transport;cellular_component:GO:0016021//integral component of membrane;molecular_function:GO:0005215//transporter activity;
CL482.Contig7_All	2646	0.01	3.21667	8.32942	0.962947	Up	gi|645226065|ref|XP_008219867.1|/0/PREDICTED: transcriptional corepressor LEUNIG isoform X1 [Prunus mume]	gi|470110449|ref|XM_004291448.1|/0.0/PREDICTED: Fragaria vesca subsp. vesca transcriptional corepressor LEUNIG-like (LOC101298484), mRNA	sp|Q9FUY2|LEUNG_ARATH/0.0/Transcriptional corepressor LEUNIG OS=Arabidopsis thaliana GN=LUG PE=1 SV=2	vvi:100243602/6e-28/U4/U6 small nuclear ribonucleoprotein PRP4-like protein-like; K12662 U4/U6 small nuclear ribonucleoprotein PRP4	all0283_3/7e-30/---	PS50082/13.951/Trp-Asp (WD) repeats profile.	NA
CL4825.Contig2_All	1859	8.89333	2.48667	-1.83851	0.822897	Down	gi|359481833|ref|XP_002277512.2|/0/PREDICTED: carboxyl-terminal-processing protease-like [Vitis vinifera]	gi|359481832|ref|XM_002277476.2|/0.0/PREDICTED: Vitis vinifera carboxyl-terminal-processing protease-like (LOC100260662), mRNA	sp|F4J3G5|CTPA3_ARATH/0.0/Carboxyl-terminal-processing peptidase 3, chloroplastic OS=Arabidopsis thaliana GN=CTPA3 PE=3 SV=1	ota:Ot01g03920/3e-06/putative immunophilin / (ISS); K01802 peptidylprolyl isomerase [EC:5.2.1.8]	all3420/6e-81/---	PF00595/3.2E-10/PDZ domain (Also known as DHR or GLGF)	NA
CL4830.Contig2_All	1894	0.47	3.56333	2.92249	0.824734	Up	gi|720089222|ref|XP_010244692.1|/0/PREDICTED: serine hydroxymethyltransferase, mitochondrial-like [Nelumbo nucifera]	gi|359495797|ref|XM_002262836.2|/0.0/PREDICTED: Vitis vinifera serine hydroxymethyltransferase, mitochondrial-like (LOC100243424), mRNA	sp|P50433|GLYM_SOLTU/0.0/Serine hydroxymethyltransferase, mitochondrial OS=Solanum tuberosum PE=2 SV=1	vvi:100245411/0.0/serine hydroxymethyltransferase, mitochondrial-like; K00600 glycine hydroxymethyltransferase [EC:2.1.2.1]	SPAC18G6.04c/1e-164/---	PS00096/-/Serine hydroxymethyltransferase pyridoxal-phosphate attachment site.	biological_process:GO:0006544//glycine metabolic process;GO:0035999//tetrahydrofolate interconversion;GO:0032259//methylation;GO:0006563//L-serine metabolic process;molecular_function:GO:0004372//glycine hydroxymethyltransferase activity;GO:0008168//methyltransferase activity;GO:0030170//pyridoxal phosphate binding;
CL4841.Contig2_All	695	0.94	6.1	2.69808	0.844278	Up	gi|7159338|gb|AAF37726.1|AF237957_1/1.86779e-09/LMW heat shock protein [Euphorbia esula]	NA	sp|Q39818|HS22M_SOYBN/2e-09/Heat shock 22 kDa protein, mitochondrial OS=Glycine max GN=HSP23.9 PE=2 SV=1	NA	alr1809/4e-07/---	PS01031/11.758/Heat shock hsp20 proteins family profile.	NA
CL485.Contig3_All	1634	1.41667	5.93	2.06553	0.825831	Up	gi|694394366|ref|XP_009372579.1|/5.70676e-152/PREDICTED: benzyl alcohol O-benzoyltransferase-like [Pyrus x bretschneideri]	NA	sp|Q8GT20|BEBT_TOBAC/2e-144/Benzyl alcohol O-benzoyltransferase OS=Nicotiana tabacum GN=HSR201 PE=1 SV=1	vvi:100245819/1e-58/uncharacterized LOC100245819; K15400 omega-hydroxypalmitate O-feruloyl transferase [EC:2.3.1.188]	NA	PTHR31642:SF9/1.2E-182/--	NA
CL4877.Contig1_All	407	3.05333	22.39	2.8744	0.860921	Up	gi|590697132|ref|XP_007045354.1|/9.54353e-14/Defensin-like protein isoform 2 [Theobroma cacao] &gt;gi|508709289|gb|EOY01186.1| Defensin-like protein isoform 2 [Theobroma cacao]	NA	sp|A3FPF2|DEF_NELNU/5e-13/Defensin-like protein OS=Nelumbo nucifera PE=3 SV=1	NA	NA	PF00304/3.1E-6/Gamma-thionin family	NA
CL4877.Contig2_All	347	0.703333	14.3367	4.34936	0.870633	Up	NA	NA	NA	NA	NA	NA	NA
CL4877.Contig5_All	465	14.1633	74.0233	2.38582	0.855308	Up	gi|16225423|gb|AAL15885.1|AF417297_1/3.02944e-26/putative gamma-thionin [Castanea sativa]	gi|134152868|gb|AC174355.28|/2e-12/Medicago truncatula chromosome 8 clone mth2-18d3, complete sequence	sp|A3FPF2|DEF_NELNU/7e-25/Defensin-like protein OS=Nelumbo nucifera PE=3 SV=1	NA	NA	NA	biological_process:GO:0006952//defense response;
CL4877.Contig6_All	575	14.1767	72.72	2.35883	0.854452	Up	gi|16225423|gb|AAL15885.1|AF417297_1/1.10131e-26/putative gamma-thionin [Castanea sativa]	gi|349706755|emb|FQ384899.1|/5e-11/Vitis vinifera clone SS0AEB4YB02	sp|A3FPF2|DEF_NELNU/2e-26/Defensin-like protein OS=Nelumbo nucifera PE=3 SV=1	NA	NA	NA	biological_process:GO:0006952//defense response;
CL4925.Contig2_All	1372	144.727	54.7633	-1.40205	0.800902	Down	gi|643708545|gb|KDP23461.1|/3.27006e-110/hypothetical protein JCGZ_23294 [Jatropha curcas]	gi|225450720|ref|XM_002278995.1|/3e-48/PREDICTED: Vitis vinifera bidirectional sugar transporter SWEET16-like (LOC100257903), mRNA	sp|Q10LN5|SWT16_ORYSJ/8e-82/Bidirectional sugar transporter SWEET16 OS=Oryza sativa subsp. japonica GN=SWEET16 PE=3 SV=1	vvi:100257903/1e-104/bidirectional sugar transporter SWEET16-like; K15382 solute carrier family 50 (sugar transporter)	NA	PF03083/6.7E-26/Sugar efflux transporter for intercellular exchange	biological_process:GO:0008643//carbohydrate transport;cellular_component:GO:0016021//integral component of membrane;GO:0005886//plasma membrane;
CL494.Contig1_All	1638	52.7033	19.0367	-1.46911	0.804612	Down	gi|566213158|ref|XP_006373407.1|/3.40119e-112/hypothetical protein POPTR_0017s13490g [Populus trichocarpa] &gt;gi|550320229|gb|ERP51204.1| hypothetical protein POPTR_0017s13490g [Populus trichocarpa]	gi|470136853|ref|XM_004304148.1|/4e-20/PREDICTED: Fragaria vesca subsp. vesca uncharacterized LOC101309654 (LOC101309654), mRNA	sp|Q9FPQ6|GP1_CHLRE/2e-29/Vegetative cell wall protein gp1 OS=Chlamydomonas reinhardtii GN=GP1 PE=1 SV=1	gmx:100776781/7e-16/probable pectinesterase/pectinesterase inhibitor 25-like; K01051 pectinesterase [EC:3.1.1.11]	XF0818/1e-16/---	PTHR31614/2.2E-14/--	NA
CL4955.Contig1_All	1391	10.2167	36.5467	1.83882	0.833058	Up	NA	NA	NA	NA	NA	NA	NA
CL4955.Contig2_All	1501	10.1433	35.23	1.79627	0.831427	Up	NA	NA	NA	NA	NA	NA	NA
CL4995.Contig1_All	1395	812.993	299.203	-1.44212	0.803592	Down	gi|260408312|gb|ACX37450.1|/1.396e-148/plasma membrane intrinsic protein [Hevea brasiliensis]	gi|28395417|gb|AY189973.1|/1e-131/Juglans regia plasma intrinsic protein 2,1 mRNA, complete cds	sp|P43287|PIP22_ARATH/1e-139/Aquaporin PIP2-2 OS=Arabidopsis thaliana GN=PIP2-2 PE=1 SV=2	pop:POPTR_735495/2e-148/aquaporin, MIP family, PIP subfamily; K09872 aquaporin PIP	SMa0627/2e-28/---	PS00221/-/MIP family signature.	biological_process:GO:0006833//water transport;GO:0006970//response to osmotic stress;GO:0080170//hydrogen peroxide transmembrane transport;GO:0009737//response to abscisic acid;GO:0009269//response to desiccation;cellular_component:GO:0005773//vacuole;GO:0016021//integral component of membrane;GO:0005886//plasma membrane;GO:0009507//chloroplast;molecular_function:GO:0005215//transporter activity;
CL4995.Contig2_All	1590	836.61	306.99	-1.44636	0.804124	Down	gi|260408312|gb|ACX37450.1|/1.65524e-148/plasma membrane intrinsic protein [Hevea brasiliensis]	gi|28395417|gb|AY189973.1|/1e-131/Juglans regia plasma intrinsic protein 2,1 mRNA, complete cds	sp|P43287|PIP22_ARATH/2e-139/Aquaporin PIP2-2 OS=Arabidopsis thaliana GN=PIP2-2 PE=1 SV=2	pop:POPTR_735495/2e-148/aquaporin, MIP family, PIP subfamily; K09872 aquaporin PIP	SMa0627/3e-28/---	PS00221/-/MIP family signature.	biological_process:GO:0006833//water transport;GO:0006970//response to osmotic stress;GO:0080170//hydrogen peroxide transmembrane transport;GO:0009737//response to abscisic acid;GO:0009269//response to desiccation;cellular_component:GO:0005773//vacuole;GO:0016021//integral component of membrane;GO:0005886//plasma membrane;GO:0009507//chloroplast;molecular_function:GO:0005215//transporter activity;
CL5050.Contig2_All	2500	0.22	2.42333	3.46142	0.800802	Up	gi|225445118|ref|XP_002283828.1|/0/PREDICTED: cell division cycle protein 27 homolog B [Vitis vinifera] &gt;gi|297738767|emb|CBI28012.3| unnamed protein product [Vitis vinifera]	gi|359484549|ref|XM_002283792.2|/0.0/PREDICTED: Vitis vinifera cell division cycle protein 27 homolog B-like (LOC100256135), mRNA	sp|Q8LGU6|CD27B_ARATH/0.0/Cell division cycle protein 27 homolog B OS=Arabidopsis thaliana GN=CDC27B PE=1 SV=1	vvi:100256135/0.0/cell division cycle protein 27 homolog B-like; K03350 anaphase-promoting complex subunit 3	YBL084c/5e-52/---	PF13414/3.8E-8/TPR repeat	biological_process:GO:0009733//response to auxin;GO:0030154//cell differentiation;GO:0051302//regulation of cell division;GO:0010071//root meristem specification;GO:0048829//root cap development;GO:0051510//regulation of unidimensional cell growth;GO:0007276//gamete generation;cellular_component:GO:0009504//cell plate;GO:0005680//anaphase-promoting complex;GO:0005819//spindle;
CL5083.Contig2_All	4394	5.28667	0.166667	-4.98732	0.878035	Down	NA	NA	NA	NA	NA	PF03689/9.1E-25/Nepovirus coat protein, N-terminal domain	NA
CL5083.Contig3_All	4734	38.13	3.36	-3.50439	0.866055	Down	NA	NA	NA	NA	NA	PF03689/3.7E-24/Nepovirus coat protein, N-terminal domain	NA
CL5091.Contig1_All	1300	10.43	0.173333	-5.91105	0.943233	Down	gi|566161959|ref|XP_002304386.2|/2.4789e-144/hypothetical protein POPTR_0003s10290g [Populus trichocarpa] &gt;gi|550342894|gb|EEE79365.2| hypothetical protein POPTR_0003s10290g [Populus trichocarpa]	gi|14456075|emb|AJ271889.2|/7e-83/Populus tremula x Populus tremuloides mRNA for mitochondrial alternative oxidase (aox1b gene)	sp|Q39219|AOX1A_ARATH/1e-131/Ubiquinol oxidase 1a, mitochondrial OS=Arabidopsis thaliana GN=AOX1A PE=1 SV=2	ath:AT3G22370/3e-131/AOX1A; alternative oxidase 1A; K00540 [EC:1.-.-.-]	NA	PF01786/9.5E-82/Alternative oxidase	biological_process:GO:0007585//respiratory gaseous exchange;GO:0009409//response to cold;GO:0031930//mitochondria-nucleus signaling pathway;GO:0022900//electron transport chain;GO:0045333//cellular respiration;cellular_component:GO:0016021//integral component of membrane;GO:0070469//respiratory chain;GO:0005739//mitochondrion;molecular_function:GO:0046872//metal ion binding;GO:0009916//alternativ…
CL5164.Contig1_All	687	10.5233	1.05333	-3.32056	0.86003	Down	gi|470134582|ref|XP_004303127.1|/5.7295e-72/PREDICTED: trans-resveratrol di-O-methyltransferase-like [Fragaria vesca subsp. vesca]	gi|55163137|emb|AJ786312.1|/1e-36/Rosa hybrid cultivar partial oomt4B gene for orcinol O-methyltransferase 4, exons 1-2, cultivar Lady Hillingdon	sp|B6VJS4|ROMT_VITVI/7e-66/Trans-resveratrol di-O-methyltransferase OS=Vitis vinifera GN=ROMT PE=1 SV=2	vvi:100233030/2e-65/OMT2.1; O-methyltransferase; K16040 trans-resveratrol di-O-methyltransferase [EC:2.1.1.240]	Rv0567/4e-10/---	PS51683/56.561/SAM-dependent O-methyltransferase class II-type profile.	biological_process:GO:0032259//methylation;molecular_function:GO:0016206//catechol O-methyltransferase activity;GO:0046983//protein dimerization activity;
CL5173.Contig2_All	550	15.99	4.52	-1.82278	0.829202	Down	gi|694375853|ref|XP_009364512.1|/2.99957e-07/PREDICTED: perakine reductase-like [Pyrus x bretschneideri]	NA	sp|Q3L181|PERR_RAUSE/1e-06/Perakine reductase OS=Rauvolfia serpentina GN=PR PE=1 SV=1	NA	NA	NA	NA
CL5211.Contig1_All	1059	41.4067	11.56	-1.84072	0.833264	Down	gi|359493612|ref|XP_003634635.1|/2.4312e-120/PREDICTED: uncharacterized protein LOC100264164 [Vitis vinifera] &gt;gi|302142926|emb|CBI20221.3| unnamed protein product [Vitis vinifera]	gi|359493613|ref|XM_002282912.2|/5e-43/PREDICTED: Vitis vinifera uncharacterized LOC100252144 (LOC100252144), mRNA	NA	NA	NA	PF01699/1.0E-6/Sodium/calcium exchanger protein	biological_process:GO:0055085//transmembrane transport;cellular_component:GO:0005774//vacuolar membrane;GO:0016021//integral component of membrane;GO:0005886//plasma membrane;GO:0000325//plant-type vacuole;molecular_function:GO:0005509//calcium ion binding;
CL5235.Contig1_All	1462	68.11	23.6067	-1.52867	0.810732	Down	gi|225437380|ref|XP_002268904.1|/3.19758e-159/PREDICTED: monoglyceride lipase isoform 1 [Vitis vinifera] &gt;gi|297743893|emb|CBI36863.3| unnamed protein product [Vitis vinifera]	gi|225437379|ref|XM_002268868.1|/5e-93/PREDICTED: Vitis vinifera monoglyceride lipase-like, transcript variant 1 (LOC100246971), mRNA	sp|Q9C942|CSE_ARATH/3e-53/Caffeoylshikimate esterase OS=Arabidopsis thaliana GN=CSE PE=1 SV=1	NA	Rv0183/1e-20/---	PTHR11614:SF88/1.0E-221/--	NA
CL5290.Contig2_All	1152	8.54	1.71	-2.32024	0.843279	Down	gi|225442009|ref|XP_002271802.1|/1.23199e-112/PREDICTED: GDSL esterase/lipase 1 [Vitis vinifera] &gt;gi|297742945|emb|CBI35812.3| unnamed protein product [Vitis vinifera]	gi|470140090|ref|XM_004305730.1|/1e-13/PREDICTED: Fragaria vesca subsp. vesca GDSL esterase/lipase 2-like (LOC101294971), mRNA	sp|Q9SYF0|GLIP2_ARATH/3e-91/GDSL esterase/lipase 2 OS=Arabidopsis thaliana GN=GLIP2 PE=2 SV=1	ath:AT1G67830/2e-25/FXG1; alpha-L-fucosidase 3; K01206 alpha-L-fucosidase [EC:3.2.1.51]	all3634/4e-08/---	PTHR22835:SF149/6.7E-119/--	molecular_function:GO:0016788//hydrolase activity, acting on ester bonds;
CL5290.Contig3_All	1523	11.0033	2.29	-2.26452	0.844003	Down	gi|225442009|ref|XP_002271802.1|/1.98616e-127/PREDICTED: GDSL esterase/lipase 1 [Vitis vinifera] &gt;gi|297742945|emb|CBI35812.3| unnamed protein product [Vitis vinifera]	gi|225442008|ref|XM_002271766.1|/1e-25/PREDICTED: Vitis vinifera GDSL esterase/lipase 1-like (LOC100254856), mRNA	sp|Q9SYF0|GLIP2_ARATH/6e-100/GDSL esterase/lipase 2 OS=Arabidopsis thaliana GN=GLIP2 PE=2 SV=1	ath:AT1G67830/5e-27/FXG1; alpha-L-fucosidase 3; K01206 alpha-L-fucosidase [EC:3.2.1.51]	all3634/2e-11/---	PTHR22835:SF149/4.8E-131/--	biological_process:GO:0006952//defense response;GO:0009725//response to hormone;GO:0051707//response to other organism;molecular_function:GO:0016788//hydrolase activity, acting on ester bonds;
CL5318.Contig2_All	211	0.01	1.17333	6.87447	0.823725	Up	gi|720072518|ref|XP_010278399.1|/9.77755e-14/PREDICTED: uncharacterized protein LOC104612620 [Nelumbo nucifera] &gt;gi|720072522|ref|XP_010278400.1| PREDICTED: uncharacterized protein LOC104612620 [Nelumbo nucifera] &gt;gi|720072525|ref|XP_010278401.1| PREDICTED: uncharacterized protein LOC104612620 [Nelumbo nucifera] &gt;gi|720072528|ref|XP_010278402.1| PREDICTED: uncharacterized protein LOC1046…	NA	NA	NA	NA	NA	NA
CL5332.Contig4_All	307	14.7433	1.66	-3.15081	0.861294	Down	gi|593789998|ref|XP_007158038.1|/1.02869e-07/hypothetical protein PHAVU_002G118900g [Phaseolus vulgaris] &gt;gi|561031453|gb|ESW30032.1| hypothetical protein PHAVU_002G118900g [Phaseolus vulgaris]	gi|289880|gb|L10390.1|CMCHMGCOAR/4e-16/Camptotheca acuminata 3-hydroxy-3-methylglutaryl coenzyme A reductase gene, complete cds	sp|Q00583|HMDH3_HEVBR/3e-09/3-hydroxy-3-methylglutaryl-coenzyme A reductase 3 OS=Hevea brasiliensis GN=HMGR3 PE=2 SV=1	gmx:100777317/7e-09/3-hydroxy-3-methylglutaryl-coenzyme A reductase 1-like; K00021 hydroxymethylglutaryl-CoA reductase (NADPH) [EC:1.1.1.34]	NA	NA	NA
CL5355.Contig1_All	2108	3.73	13.29	1.83309	0.827971	Up	gi|568856346|ref|XP_006481745.1|/0/PREDICTED: beta-fructofuranosidase, insoluble isoenzyme 1-like [Citrus sinensis]	gi|359482012|ref|XM_002282141.2|/5e-94/PREDICTED: Vitis vinifera beta-fructofuranosidase, insoluble isoenzyme 1-like, transcript variant 2 (LOC100263168), mRNA	sp|P26792|INV1_DAUCA/0.0/Beta-fructofuranosidase, insoluble isoenzyme 1 OS=Daucus carota GN=INV1 PE=1 SV=1	gmx:100777418/0.0/beta-fructofuranosidase, insoluble isoenzyme 1-like; K01193 beta-fructofuranosidase [EC:3.2.1.26]	BS_sacC/8e-42/---	PS00609/-/Glycosyl hydrolases family 32 active site.	biological_process:GO:0005986//sucrose biosynthetic process;GO:0005982//starch metabolic process;GO:0071836//nectar secretion;cellular_component:GO:0005618//cell wall;molecular_function:GO:0004575//sucrose alpha-glucosidase activity;
CL5360.Contig2_All	1455	4.28333	0.66	-2.6982	0.830839	Down	gi|643726436|gb|KDP35143.1|/7.36395e-140/hypothetical protein JCGZ_10677 [Jatropha curcas]	gi|225434149|ref|XM_002277972.1|/0.0/PREDICTED: Vitis vinifera uncharacterized LOC100247455 (LOC100247455), mRNA	sp|P81395|MYB30_ANTMA/3e-11/Myb-related protein 330 OS=Antirrhinum majus GN=MYB330 PE=2 SV=1	vvi:100244605/9e-14/transcription factor TT2-like; K09422 myb proto-oncogene protein, plant	SMc01617/2e-36/---	PTHR19288:SF31/3.1E-119/--	biological_process:GO:0008152//metabolic process;molecular_function:GO:0016787//hydrolase activity;
CL5366.Contig2_All	1011	0.01	1.32667	7.05166	0.852957	Up	gi|18406|emb|CAA78364.1|/3.81465e-35/cytoskeletal protein [Euglena gracilis] &gt;gi|255354|gb|AAB23241.1| 86 kda articulin=major membrane skeletal protein [Euglena gracilis, Peptide, 650 aa]	NA	sp|P12347|PER_ACEAT/2e-19/Period clock protein OS=Acetabularia acetabulum PE=4 SV=2	gmx:100805294/4e-06/phospholipase D beta 1-like; K01115 phospholipase D [EC:3.1.4.4]	XF1267/7e-07/---	PTHR22979:SF14/8.5E-23/--	NA
CL5367.Contig2_All	1974	10.5033	2.91	-1.85176	0.825893	Down	gi|590585406|ref|XP_007015436.1|/0/Seven transmembrane MLO family protein isoform 1 [Theobroma cacao] &gt;gi|508785799|gb|EOY33055.1| Seven transmembrane MLO family protein isoform 1 [Theobroma cacao]	gi|359478329|ref|XM_002282180.2|/0.0/PREDICTED: Vitis vinifera MLO13 protein (MLO13), mRNA	sp|Q94KB7|MLO6_ARATH/0.0/MLO-like protein 6 OS=Arabidopsis thaliana GN=MLO6 PE=2 SV=2	ath:AT1G61560/0.0/MLO6; MLO-like protein 6; K08472 mlo protein	NA	PF03094/3.1E-223/Mlo family	biological_process:GO:0006952//defense response;GO:0008219//cell death;GO:0009607//response to biotic stimulus;cellular_component:GO:0016021//integral component of membrane;molecular_function:GO:0005516//calmodulin binding;
CL5436.Contig2_All	1789	35.87	7.53667	-2.25078	0.849591	Down	gi|645247025|ref|XP_008229636.1|/4.42751e-153/PREDICTED: putative UDP-glucose flavonoid 3-O-glucosyltransferase 3 [Prunus mume]	gi|359486017|ref|XM_002263625.2|/7e-28/PREDICTED: Vitis vinifera UDP-glucose flavonoid 3-O-glucosyltransferase 6-like (LOC100248109), mRNA	sp|Q2V6K0|UFOG6_FRAAN/1e-146/UDP-glucose flavonoid 3-O-glucosyltransferase 6 OS=Fragaria ananassa GN=GT6 PE=1 SV=1	gmx:100101902/6e-64/IF7GT, GmIF7GT; UDP-glucose:isoflavone 7-O-glucosyltransferase; K13263 isoflavone 7-O-glucosyltransferase [EC:2.4.1.170]	NA	PTHR11926/1.9E-185/--	molecular_function:GO:0016758//transferase activity, transferring hexosyl groups;
CL5444.Contig2_All	1588	2.95	0.496667	-2.57037	0.803135	Down	gi|659070902|ref|XP_008457176.1|/5.58342e-145/PREDICTED: synaptotagmin-5-like [Cucumis melo]	gi|225446228|ref|XM_002264998.1|/1e-144/PREDICTED: Vitis vinifera extended synaptotagmin-1-like (LOC100247088), mRNA	sp|Q8L706|SYT5_ARATH/7e-138/Synaptotagmin-5 OS=Arabidopsis thaliana GN=SYT5 PE=2 SV=1	NA	SPAPYUK71.03c/8e-12/---	PTHR10774/6.1E-72/--	NA
CL5484.Contig4_All	1310	3.51	14.16	2.01228	0.838217	Up	gi|568864012|ref|XP_006485406.1|/1.17113e-117/PREDICTED: tobamovirus multiplication protein 2A-like isoform X1 [Citrus sinensis] &gt;gi|568864014|ref|XP_006485407.1| PREDICTED: tobamovirus multiplication protein 2A-like isoform X2 [Citrus sinensis]	gi|359474590|ref|XM_002279134.2|/6e-40/PREDICTED: Vitis vinifera uncharacterized LOC100245417 (LOC100245417), mRNA	sp|Q9C5W7|TOM2A_ARATH/3e-108/Tobamovirus multiplication protein 2A OS=Arabidopsis thaliana GN=TOM2A PE=1 SV=1	vvi:100258601/2e-11/general transcription factor IIH subunit 4-like; K03144 transcription initiation factor TFIIH subunit 4	NA	PTHR19282/2.8E-85/--	cellular_component:GO:0016021//integral component of membrane;
CL552.Contig14_All	1355	0.01	1.45	7.17991	0.870687	Up	NA	gi|147846803|emb|AM441588.2|/1e-07/Vitis vinifera contig VV78X148938.3, whole genome shotgun sequence	NA	NA	NA	NA	NA
CL5555.Contig1_All	1200	47.6367	7.6	-2.648	0.859511	Down	gi|222139388|gb|ACM45713.1|/1.75486e-141/class I chitinase [Pyrus pyrifolia]	gi|83035246|gb|AC148763.14|/2e-42/Medicago truncatula chromosome 8 clone mth2-29o24, complete sequence	sp|P36907|CHIX_PEA/2e-131/Endochitinase OS=Pisum sativum PE=2 SV=1	gmx:547572/4e-131/Chia1; chitinase class I; K01183 chitinase [EC:3.2.1.14]	STM0233/9e-18/---	PF00182/2.3E-50/Chitinase class I	biological_process:GO:0043170//macromolecule metabolic process;GO:0009056//catabolic process;
CL5555.Contig2_All	549	31.0467	4.94667	-2.64991	0.858969	Down	gi|222139388|gb|ACM45713.1|/2.41989e-57/class I chitinase [Pyrus pyrifolia]	gi|212726057|gb|FJ422811.1|/3e-12/Malus hupehensis chitinase mRNA, complete cds	sp|P36907|CHIX_PEA/1e-52/Endochitinase OS=Pisum sativum PE=2 SV=1	gmx:547572/2e-49/Chia1; chitinase class I; K01183 chitinase [EC:3.2.1.14]	NA	PS00026/-/Chitin recognition or binding domain signature.	biological_process:GO:0006032//chitin catabolic process;GO:0016998//cell wall macromolecule catabolic process;GO:0005975//carbohydrate metabolic process;molecular_function:GO:0008061//chitin binding;GO:0004568//chitinase activity;
CL5555.Contig3_All	1121	49.3167	7.34333	-2.74757	0.860575	Down	gi|289719778|gb|ACH92946.2|/1.53092e-141/class I chitinase [Dimocarpus longan] &gt;gi|301323233|gb|ADK70388.1| class I chitinase [Dimocarpus longan]	gi|357517804|ref|XM_003629143.1|/4e-53/Medicago truncatula Endochitinase (MTR_8g074330) mRNA, complete cds	sp|Q9FRV1|CHIA_SECCE/3e-127/Basic endochitinase A OS=Secale cereale GN=rsca PE=1 SV=1	gmx:100778936/3e-126/endochitinase-like; K01183 chitinase [EC:3.2.1.14]	STM0233/3e-24/---	PF00182/1.5E-118/Chitinase class I	biological_process:GO:0006032//chitin catabolic process;GO:0016998//cell wall macromolecule catabolic process;GO:0005975//carbohydrate metabolic process;molecular_function:GO:0008061//chitin binding;GO:0004568//chitinase activity;
CL5562.Contig4_All	216	1.06	4.30667	2.02251	0.808669	Up	gi|449461263|ref|XP_004148361.1|/1.52865e-07/PREDICTED: bax inhibitor 1-like isoform 1 [Cucumis sativus] &gt;gi|449517832|ref|XP_004165948.1| PREDICTED: bax inhibitor 1-like isoform 1 [Cucumis sativus]	gi|511637477|gb|KC514354.1|/2e-08/Cucumis sativus BAX inhibitor-1 (BI-1) mRNA, partial cds	sp|Q9LD45|BI1_ARATH/1e-07/Bax inhibitor 1 OS=Arabidopsis thaliana GN=BI-1 PE=1 SV=1	NA	NA	NA	NA
CL5590.Contig2_All	1246	28.89	10.5933	-1.44741	0.802112	Down	gi|359492381|ref|XP_002285870.2|/1.4679e-114/PREDICTED: NAC domain-containing protein 2-like [Vitis vinifera]	gi|359480757|ref|XM_002274141.2|/2e-49/PREDICTED: Vitis vinifera NAC domain-containing protein 2-like, transcript variant 2 (LOC100261123), mRNA	sp|Q39013|NAC2_ARATH/1e-102/NAC domain-containing protein 2 OS=Arabidopsis thaliana GN=NAC002 PE=2 SV=2	NA	NA	PTHR31719:SF4/6.0E-138/--	biological_process:GO:1901700//response to oxygen-containing compound;GO:0010033//response to organic substance;GO:0006950//response to stress;GO:0009987//cellular process;GO:0009628//response to abiotic stimulus;GO:0065007//biological regulation;
CL5627.Contig1_All	901	10.6833	2.06667	-2.36998	0.848029	Down	gi|643740765|gb|KDP46355.1|/1.29089e-28/hypothetical protein JCGZ_10195 [Jatropha curcas]	gi|88900535|gb|AC182691.2|/1e-06/Populus trichocarpa clone Pop1-42E13, complete sequence	NA	NA	NA	NA	NA
CL5627.Contig2_All	714	14.1933	3.38667	-2.06728	0.84157	Down	gi|643740765|gb|KDP46355.1|/3.45317e-38/hypothetical protein JCGZ_10195 [Jatropha curcas]	gi|226432436|gb|AC235801.1|/2e-07/Solanum lycopersicum chromosome 3 clone C03HBa0140L21, complete sequence	NA	NA	NA	NA	NA
CL5653.Contig1_All	391	0.793333	3.57667	2.17262	0.803639	Up	NA	gi|359472539|ref|XM_002274256.2|/1e-07/PREDICTED: Vitis vinifera uncharacterized LOC100254284 (LOC100254284), mRNA	NA	NA	NA	NA	NA
CL5653.Contig2_All	1584	2.75333	11.4867	2.06071	0.838975	Up	gi|595973970|ref|XP_007217738.1|/3.95628e-118/hypothetical protein PRUPE_ppa007817mg [Prunus persica] &gt;gi|462413888|gb|EMJ18937.1| hypothetical protein PRUPE_ppa007817mg [Prunus persica]	gi|470136924|ref|XM_004304183.1|/1e-69/PREDICTED: Fragaria vesca subsp. vesca 2-hydroxy-6-oxononadienedioate/2-hydroxy-6- oxononatrienedioate hydrolase-like (LOC101295546), mRNA	NA	NA	all0316/1e-29/---	PTHR10992:SF691/7.0E-52/--	NA
CL5675.Contig1_All	1909	2.02333	16.6333	3.03927	0.861335	Up	gi|595902439|ref|XP_007213922.1|/0/hypothetical protein PRUPE_ppa004271mg [Prunus persica] &gt;gi|462409787|gb|EMJ15121.1| hypothetical protein PRUPE_ppa004271mg [Prunus persica]	gi|359494405|ref|XM_003634726.1|/8e-28/PREDICTED: Vitis vinifera secologanin synthase-like (LOC100260755), mRNA	sp|H2DH21|C7A29_PANGI/0.0/Cytochrome P450 CYP72A219 OS=Panax ginseng PE=2 SV=1	aly:ARALYDRAFT_494050/4e-132/CYP72C1; K15638 cytochrome P450, family 72, subfamily C, polypeptide 1	AGc2890/1e-38/---	PTHR24282:SF16/1.2E-290/--	NA
CL5678.Contig2_All	665	2.04	0.0733333	-4.79796	0.806827	Down	gi|297744903|emb|CBI38400.3|/4.27889e-77/unnamed protein product [Vitis vinifera]	gi|359476891|ref|XM_002268280.2|/1e-17/PREDICTED: Vitis vinifera adipocyte plasma membrane-associated protein-like (LOC100254111), mRNA	sp|Q9CAZ7|YLS2_ARATH/7e-58/Protein YLS2 OS=Arabidopsis thaliana GN=YLS2 PE=2 SV=1	ath:AT1G74010/8e-10/strictosidine synthase; K01757 strictosidine synthase [EC:4.3.3.2]	PA1293/1e-31/---	PTHR10426/1.9E-91/--	NA
CL5702.Contig1_All	2775	2.23667	0.01	-7.80521	0.933483	Down	gi|359477139|ref|XP_002275142.2|/0/PREDICTED: two-component response regulator ARR1-like [Vitis vinifera]	gi|359477138|ref|XM_002275106.2|/0.0/PREDICTED: Vitis vinifera two-component response regulator ARR1-like (LOC100263661), mRNA	sp|Q9ZWJ9|ARR2_ARATH/6e-168/Two-component response regulator ARR2 OS=Arabidopsis thaliana GN=ARR2 PE=1 SV=1	vvi:100263661/0.0/RRb6; two-component response regulator ARR1-like; K14491 two-component response regulator ARR-B family	Cgl2556/2e-10/---	PF00072/2.4E-20/Response regulator receiver domain	biological_process:GO:0016310//phosphorylation;GO:0006355//regulation of transcription, DNA-templated;GO:0035556//intracellular signal transduction;GO:0000160//phosphorelay signal transduction system;molecular_function:GO:0003677//DNA binding;GO:0016301//kinase activity;GO:0003682//chromatin binding;GO:0000156//phosphorelay response regulator activity;
CL5718.Contig1_All	6537	361.837	1019.79	1.49486	0.806871	Up	gi|357488189|ref|XP_003614382.1|/0/hypothetical protein MTR_5g050970 [Medicago truncatula]	gi|9799458|gb|AF274660.1|/0.0/Paeonia tenuifolia 26S ribosomal RNA gene, complete sequence	NA	NA	NA	NA	NA
CL5720.Contig1_All	1201	7.07667	23.95	1.75888	0.828742	Up	gi|255554306|ref|XP_002518193.1|/1.28896e-67/conserved hypothetical protein [Ricinus communis] &gt;gi|223542789|gb|EEF44326.1| conserved hypothetical protein [Ricinus communis]	gi|389092625|gb|JQ318780.1|/1e-16/Morella rubra microsatellite ZJU085 sequence	NA	NA	NA	NA	NA
CL5720.Contig2_All	1284	6.11	21.04	1.78389	0.82903	Up	gi|255554306|ref|XP_002518193.1|/4.83228e-63/conserved hypothetical protein [Ricinus communis] &gt;gi|223542789|gb|EEF44326.1| conserved hypothetical protein [Ricinus communis]	gi|389092625|gb|JQ318780.1|/3e-17/Morella rubra microsatellite ZJU085 sequence	NA	NA	NA	NA	NA
CL5759.Contig1_All	485	3.66667	0.15	-4.61143	0.847978	Down	NA	NA	NA	NA	NA	NA	NA
CL5780.Contig2_All	912	5.01	1.14667	-2.12736	0.821435	Down	gi|359486352|ref|XP_003633433.1|/3.6213e-119/PREDICTED: BTB/POZ domain-containing protein At3g56230-like [Vitis vinifera]	gi|359486351|ref|XM_003633385.1|/2e-54/PREDICTED: Vitis vinifera BTB/POZ domain-containing protein At3g56230-like (LOC100255303), mRNA	sp|Q9LYL9|Y3623_ARATH/2e-79/BTB/POZ domain-containing protein At3g56230 OS=Arabidopsis thaliana GN=At3g56230 PE=2 SV=1	mtr:MTR_5g087500/1e-09/Speckle-type POZ protein; K10523 speckle-type POZ protein	NA	PTHR24413/4.3E-82/--	NA
CL5782.Contig1_All	1401	21.32	76.2333	1.83821	0.833842	Up	gi|658004994|ref|XP_008337635.1|/2.05665e-95/PREDICTED: probable caffeoyl-CoA O-methyltransferase At4g26220 [Malus domestica]	gi|225444994|ref|XM_002279885.1|/2e-52/PREDICTED: Vitis vinifera probable caffeoyl-CoA O-methyltransferase At4g26220-like (LOC100268094), mRNA	sp|Q9C5D7|CAMT3_ARATH/2e-84/Probable caffeoyl-CoA O-methyltransferase At4g26220 OS=Arabidopsis thaliana GN=At4g26220 PE=2 SV=1	osa:4340240/5e-75/Os06g0165800; K00588 caffeoyl-CoA O-methyltransferase [EC:2.1.1.104]	all5179/6e-44/---	PS51682/57.025/SAM-dependent O-methyltransferase class I-type profile.	biological_process:GO:0032259//methylation;molecular_function:GO:0042409//caffeoyl-CoA O-methyltransferase activity;
CL5808.Contig1_All	2388	3.29667	12.5133	1.92439	0.830708	Up	gi|147856245|emb|CAN81791.1|/0/hypothetical protein VITISV_020569 [Vitis vinifera]	gi|359497423|ref|XM_002267081.2|/0.0/PREDICTED: Vitis vinifera ABC transporter G family member 11-like (LOC100262864), mRNA	sp|Q8RWI9|AB15G_ARATH/3e-165/ABC transporter G family member 15 OS=Arabidopsis thaliana GN=ABCG15 PE=2 SV=2	cme:CMS467C/9e-66/ATP-binding cassette, sub-family G (WBC), member 2; K05681 ATP-binding cassette, subfamily G (WHITE), member 2	YCR011c_2/3e-40/---	PF01061/1.1E-33/ABC-2 type transporter	molecular_function:GO:0000166//nucleotide binding;GO:0017111//nucleoside-triphosphatase activity;
CL5808.Contig2_All	2163	4.45	16.34	1.87653	0.83144	Up	gi|147856245|emb|CAN81791.1|/0/hypothetical protein VITISV_020569 [Vitis vinifera]	gi|359497154|ref|XM_003635390.1|/1e-148/PREDICTED: Vitis vinifera ABC transporter G family member 11-like (LOC100852871), mRNA	sp|Q8RWI9|AB15G_ARATH/4e-134/ABC transporter G family member 15 OS=Arabidopsis thaliana GN=ABCG15 PE=2 SV=2	cme:CMS467C/2e-50/ATP-binding cassette, sub-family G (WBC), member 2; K05681 ATP-binding cassette, subfamily G (WHITE), member 2	YCR011c_2/3e-40/---	PF01061/7.1E-25/ABC-2 type transporter	NA
CL5822.Contig1_All	1409	12.65	37.9467	1.58484	0.817582	Up	gi|641842085|gb|KDO60993.1|/6.97954e-164/hypothetical protein CISIN_1g036829mg [Citrus sinensis]	gi|359482293|ref|XM_002284051.2|/1e-125/PREDICTED: Vitis vinifera GDSL esterase/lipase At5g03820-like (LOC100242529), mRNA	sp|Q9LZC5|GDL73_ARATH/5e-141/GDSL esterase/lipase At5g03820 OS=Arabidopsis thaliana GN=At5g03820 PE=3 SV=1	ath:AT1G67830/2e-25/FXG1; alpha-L-fucosidase 3; K01206 alpha-L-fucosidase [EC:3.2.1.51]	all3634/3e-12/---	PF00657/1.1E-28/GDSL-like Lipase/Acylhydrolase	biological_process:GO:0006629//lipid metabolic process;molecular_function:GO:0016788//hydrolase activity, acting on ester bonds;
CL5823.Contig1_All	862	17.0833	5.54	-1.62463	0.818383	Down	gi|209571357|dbj|BAG75107.1|/3.34989e-55/transcription factor MYB251 [Fagus crenata]	gi|134026411|dbj|AB298507.1|/7e-45/Daucus carota DcMYB3-2 mRNA for transcription factor DcMYB3-2, complete cds	sp|P10290|MYBC_MAIZE/2e-48/Anthocyanin regulatory C1 protein OS=Zea mays GN=C1 PE=2 SV=1	vvi:100244051/5e-55/transcription factor TT2-like; K09422 myb proto-oncogene protein, plant	ECU11g1690/8e-23/---	PS51294/22.392/Myb-type HTH DNA-binding domain profile.	molecular_function:GO:0005488//binding;
CL5838.Contig1_All	517	67.9	25.34	-1.422	0.801873	Down	NA	NA	NA	NA	NA	NA	NA
CL5838.Contig2_All	642	55.2967	20.43	-1.4365	0.802855	Down	NA	NA	NA	NA	NA	NA	NA
CL5882.Contig11_All	1764	19.54	1.01	-4.274	0.870826	Down	gi|590614569|ref|XP_007022977.1|/0/Cytochrome P450 716B1 [Theobroma cacao] &gt;gi|508778343|gb|EOY25599.1| Cytochrome P450 716B1 [Theobroma cacao]	gi|470114983|ref|XM_004293636.1|/3e-33/PREDICTED: Fragaria vesca subsp. vesca cytochrome P450 716B2-like (LOC101292094), mRNA	sp|I7C6E8|C7A52_PANGI/9e-137/Beta-amyrin 28-oxidase OS=Panax ginseng PE=2 SV=1	ath:AT2G29090/7e-65/CYP707A2; abscisic acid 8'-hydroxylase 2; K09843 (+)-abscisic acid 8'-hydroxylase [EC:1.14.13.93]	slr0574/3e-59/---	PR00385/1.9E-7/P450 superfamily signature	biological_process:GO:0055114//oxidation-reduction process;molecular_function:GO:0009055//electron carrier activity;GO:0020037//heme binding;GO:0050598//taxane 13-alpha-hydroxylase activity;GO:0005506//iron ion binding;
CL5882.Contig12_All	1868	5.53667	0.5	-3.46902	0.849653	Down	gi|590614569|ref|XP_007022977.1|/0/Cytochrome P450 716B1 [Theobroma cacao] &gt;gi|508778343|gb|EOY25599.1| Cytochrome P450 716B1 [Theobroma cacao]	gi|470114983|ref|XM_004293636.1|/3e-33/PREDICTED: Fragaria vesca subsp. vesca cytochrome P450 716B2-like (LOC101292094), mRNA	sp|I7C6E8|C7A52_PANGI/3e-137/Beta-amyrin 28-oxidase OS=Panax ginseng PE=2 SV=1	ath:AT2G29090/5e-65/CYP707A2; abscisic acid 8'-hydroxylase 2; K09843 (+)-abscisic acid 8'-hydroxylase [EC:1.14.13.93]	slr0574/9e-58/---	PS00086/-/Cytochrome P450 cysteine heme-iron ligand signature.	biological_process:GO:0055114//oxidation-reduction process;molecular_function:GO:0009055//electron carrier activity;GO:0020037//heme binding;GO:0050598//taxane 13-alpha-hydroxylase activity;GO:0005506//iron ion binding;
CL5882.Contig13_All	1668	9.51667	0.906667	-3.39181	0.85921	Down	gi|590614569|ref|XP_007022977.1|/0/Cytochrome P450 716B1 [Theobroma cacao] &gt;gi|508778343|gb|EOY25599.1| Cytochrome P450 716B1 [Theobroma cacao]	gi|470114983|ref|XM_004293636.1|/1e-38/PREDICTED: Fragaria vesca subsp. vesca cytochrome P450 716B2-like (LOC101292094), mRNA	sp|I7C6E8|C7A52_PANGI/4e-136/Beta-amyrin 28-oxidase OS=Panax ginseng PE=2 SV=1	ath:AT2G29090/8e-65/CYP707A2; abscisic acid 8'-hydroxylase 2; K09843 (+)-abscisic acid 8'-hydroxylase [EC:1.14.13.93]	slr0574/8e-58/---	PR00385/4.1E-8/P450 superfamily signature	biological_process:GO:0055114//oxidation-reduction process;molecular_function:GO:0009055//electron carrier activity;GO:0020037//heme binding;GO:0050598//taxane 13-alpha-hydroxylase activity;GO:0005506//iron ion binding;
CL5893.Contig2_All	836	17.0267	0.273333	-5.96099	0.948053	Down	gi|568867323|ref|XP_006486988.1|/8.85174e-106/PREDICTED: uncharacterized protein LOC102627881 [Citrus sinensis]	gi|156523309|gb|AC209038.1|/7e-54/Populus trichocarpa clone POP007-J20, complete sequence	sp|C0HJG8|BSP_BOSSE/4e-10/Basic secretory protease (Fragments) OS=Boswellia serrata PE=1 SV=1	NA	NA	PF04450/2.0E-79/Peptidase of plants and bacteria	NA
CL5974.Contig2_All	1154	3.53	0.5	-2.81967	0.822712	Down	gi|657961721|ref|XP_008372456.1|/1.84048e-55/PREDICTED: uncharacterized protein LOC103435812 [Malus domestica]	gi|123648981|emb|AM444361.1|/7e-21/Vitis vinifera contig VV78X235610.4, whole genome shotgun sequence	NA	NA	NA	NA	NA
CL5988.Contig1_All	1884	2.12333	0.01	-7.73019	0.92743	Down	gi|225444809|ref|XP_002278533.1|/4.30729e-114/PREDICTED: ankyrin repeat-containing protein At2g01680-like [Vitis vinifera]	gi|359484454|ref|XM_002278497.2|/9e-09/PREDICTED: Vitis vinifera ankyrin repeat-containing protein At2g01680-like (LOC100250779), mRNA	sp|Q9C7A2|Y3236_ARATH/2e-28/Ankyrin repeat-containing protein At3g12360 OS=Arabidopsis thaliana GN=At3g12360 PE=2 SV=1	vvi:100257739/9e-12/serine/threonine-protein phosphatase 6 regulatory ankyrin repeat subunit C-like; K06694 26S proteasome non-ATPase regulatory subunit 10	FN0178/1e-11/---	PS50088/11.033/Ankyrin repeat profile.	NA
CL6007.Contig2_All	736	19.79	1.00667	-4.29711	0.870867	Down	gi|590661523|ref|XP_007035697.1|/2.87093e-67/Pathogenesis-related protein 10.5 [Theobroma cacao] &gt;gi|508714726|gb|EOY06623.1| Pathogenesis-related protein 10.5 [Theobroma cacao]	gi|359477148|ref|XM_003631895.1|/3e-31/PREDICTED: Vitis vinifera major allergen Pru ar 1-like (LOC100255029), mRNA	sp|O50001|PRU1_PRUAR/3e-54/Major allergen Pru ar 1 OS=Prunus armeniaca PE=1 SV=1	NA	NA	PR00634/1.4E-44/Major pollen allergen Bet V1 signature	biological_process:GO:0006952//defense response;GO:0009607//response to biotic stimulus;
CL6007.Contig3_All	707	18.9567	0.393333	-5.59081	0.93669	Down	gi|590661523|ref|XP_007035697.1|/2.662e-67/Pathogenesis-related protein 10.5 [Theobroma cacao] &gt;gi|508714726|gb|EOY06623.1| Pathogenesis-related protein 10.5 [Theobroma cacao]	gi|359477148|ref|XM_003631895.1|/3e-31/PREDICTED: Vitis vinifera major allergen Pru ar 1-like (LOC100255029), mRNA	sp|O50001|PRU1_PRUAR/3e-54/Major allergen Pru ar 1 OS=Prunus armeniaca PE=1 SV=1	NA	NA	PR00634/1.4E-44/Major pollen allergen Bet V1 signature	biological_process:GO:0006952//defense response;GO:0009607//response to biotic stimulus;
CL6013.Contig2_All	1509	25.2667	5.81	-2.12063	0.845987	Down	gi|225462096|ref|XP_002277249.1|/0/PREDICTED: peroxisomal (S)-2-hydroxy-acid oxidase GLO1 [Vitis vinifera] &gt;gi|296086772|emb|CBI32921.3| unnamed protein product [Vitis vinifera]	gi|359494413|ref|XM_002277213.2|/0.0/PREDICTED: Vitis vinifera peroxisomal (S)-2-hydroxy-acid oxidase GLO1-like (LOC100244701), mRNA	sp|Q9LRR9|GLO1_ARATH/0.0/Peroxisomal (S)-2-hydroxy-acid oxidase GLO1 OS=Arabidopsis thaliana GN=GLO1 PE=1 SV=1	vvi:100244701/0.0/peroxisomal (S)-2-hydroxy-acid oxidase GLO1-like; K11517 (S)-2-hydroxy-acid oxidase [EC:1.1.3.15]	all0170/5e-95/---	PS51349/119.796/FMN-dependent alpha-hydroxy acid dehydrogenase domain profile.	biological_process:GO:0055114//oxidation-reduction process;molecular_function:GO:0052852//very-long-chain-(S)-2-hydroxy-acid oxidase activity;GO:0010181//FMN binding;GO:0052854//medium-chain-(S)-2-hydroxy-acid oxidase activity;GO:0052853//long-chain-(S)-2-hydroxy-long-chain-acid oxidase activity;
CL6039.Contig1_All	1907	9.84667	2.88667	-1.77023	0.821685	Down	gi|225435068|ref|XP_002281433.1|/2.21269e-158/PREDICTED: uncharacterized protein LOC100245073 [Vitis vinifera] &gt;gi|297746132|emb|CBI16188.3| unnamed protein product [Vitis vinifera]	gi|359478999|ref|XM_002281397.2|/8e-31/PREDICTED: Vitis vinifera uncharacterized LOC100245073 (LOC100245073), mRNA	sp|Q9LX14|UFC_ARATH/3e-42/Protein UPSTREAM OF FLC OS=Arabidopsis thaliana GN=UFC PE=2 SV=1	NA	NA	PTHR31083/1.7E-108/--	NA
CL6039.Contig2_All	2417	7.54667	2.38667	-1.66084	0.810231	Down	gi|225435068|ref|XP_002281433.1|/3.83435e-158/PREDICTED: uncharacterized protein LOC100245073 [Vitis vinifera] &gt;gi|297746132|emb|CBI16188.3| unnamed protein product [Vitis vinifera]	gi|359478999|ref|XM_002281397.2|/1e-30/PREDICTED: Vitis vinifera uncharacterized LOC100245073 (LOC100245073), mRNA	sp|Q9LX14|UFC_ARATH/4e-42/Protein UPSTREAM OF FLC OS=Arabidopsis thaliana GN=UFC PE=2 SV=1	NA	NA	PF06136/1.8E-115/Domain of unknown function (DUF966)	NA
CL6047.Contig1_All	1783	3.37	0.183333	-4.20021	0.835096	Down	gi|359476721|ref|XP_002268376.2|/2.40212e-175/PREDICTED: probable protein phosphatase 2C 55-like [Vitis vinifera]	gi|349715582|emb|FQ380878.1|/0.0/Vitis vinifera clone SS0ACG22YF11	sp|Q9SUK9|P2C55_ARATH/2e-130/Probable protein phosphatase 2C 55 OS=Arabidopsis thaliana GN=At4g16580 PE=2 SV=2	NA	SPAC1556.03/8e-24/---	PF07228/4.2E-12/Stage II sporulation protein E (SpoIIE)	biological_process:GO:0008152//metabolic process;molecular_function:GO:0004721//phosphoprotein phosphatase activity;
CL606.Contig12_All	1278	10.5567	3.19	-1.72653	0.820865	Down	gi|566259554|ref|XP_006389335.1|/7.71207e-50/hypothetical protein POPTR_0030s00570g, partial [Populus trichocarpa] &gt;gi|550312095|gb|ERP48249.1| hypothetical protein POPTR_0030s00570g, partial [Populus trichocarpa]	gi|359474513|ref|XM_002279745.2|/2e-09/PREDICTED: Vitis vinifera uncharacterized LOC100257446 (LOC100257446), mRNA	sp|Q40392|TMVRN_NICGU/2e-45/TMV resistance protein N OS=Nicotiana glutinosa GN=N PE=1 SV=1	NA	NA	PS50104/30.859/TIR domain profile.	NA
CL606.Contig17_All	1571	3.26667	0.42	-2.95936	0.819693	Down	gi|566172768|ref|XP_002307567.2|/1.43207e-19/hypothetical protein POPTR_0005s22800g [Populus trichocarpa] &gt;gi|550339559|gb|EEE94563.2| hypothetical protein POPTR_0005s22800g [Populus trichocarpa]	NA	sp|Q40392|TMVRN_NICGU/5e-08/TMV resistance protein N OS=Nicotiana glutinosa GN=N PE=1 SV=1	NA	NA	NA	NA
CL606.Contig32_All	227	4.49333	1.04667	-2.10198	0.815518	Down	gi|566221070|ref|XP_006370852.1|/1.48686e-14/hypothetical protein POPTR_0019s00910g [Populus trichocarpa] &gt;gi|550316419|gb|ERP48649.1| hypothetical protein POPTR_0019s00910g [Populus trichocarpa]	NA	sp|Q40392|TMVRN_NICGU/8e-11/TMV resistance protein N OS=Nicotiana glutinosa GN=N PE=1 SV=1	NA	NA	PF01582/2.9E-7/TIR domain	biological_process:GO:0007165//signal transduction;molecular_function:GO:0043531//ADP binding;
CL606.Contig6_All	885	3.84667	0.85	-2.17807	0.808975	Down	gi|566172768|ref|XP_002307567.2|/8.76277e-71/hypothetical protein POPTR_0005s22800g [Populus trichocarpa] &gt;gi|550339559|gb|EEE94563.2| hypothetical protein POPTR_0005s22800g [Populus trichocarpa]	gi|157283716|gb|EF653116.1|/1e-06/Platanus x acerifolia isolate F5T.119 NBS-containing resistance-like protein gene, partial cds	sp|Q40392|TMVRN_NICGU/1e-34/TMV resistance protein N OS=Nicotiana glutinosa GN=N PE=1 SV=1	NA	NA	PTHR11017/6.9E-16/--	NA
CL6089.Contig1_All	1553	3.35	19.8067	2.56375	0.855865	Up	gi|720072862|ref|XP_010278516.1|/7.64318e-175/PREDICTED: UDP-galactose/UDP-glucose transporter 4-like [Nelumbo nucifera]	gi|464895879|gb|KC339529.1|/0.0/Prunus persica cultivar Chunxue UDP-galactose transporter (UGT) mRNA, complete cds	sp|Q9LDX3|UTR4_ARATH/1e-161/UDP-galactose/UDP-glucose transporter 4 OS=Arabidopsis thaliana GN=UTR4 PE=2 SV=1	vvi:100242001/3e-174/adenosine 3'-phospho 5'-phosphosulfate transporter 2-like; K15277 solute carrier family 35 (adenosine 3'-phospho 5'-phosphosulfate transporter), member B3	SPBC839.11c/7e-16/---	PTHR10778:SF8/6.2E-127/--	biological_process:GO:0055085//transmembrane transport;cellular_component:GO:0016021//integral component of membrane;
CL6100.Contig1_All	3853	10.0467	27.4433	1.44974	0.801945	Up	gi|590589872|ref|XP_007016574.1|/0/Endoplasmic reticulum [ER]-type calcium ATPase isoform 1 [Theobroma cacao] &gt;gi|508786937|gb|EOY34193.1| Endoplasmic reticulum [ER]-type calcium ATPase isoform 1 [Theobroma cacao]	gi|359479014|ref|XM_002284516.2|/0.0/PREDICTED: Vitis vinifera calcium-transporting ATPase 4, endoplasmic reticulum-type-like (LOC100243325), mRNA	sp|Q9XES1|ECA4_ARATH/0.0/Calcium-transporting ATPase 4, endoplasmic reticulum-type OS=Arabidopsis thaliana GN=ECA4 PE=2 SV=2	pop:POPTR_768258/0.0/endoplasmic reticulum [ER]-type calcium ATPase; K01537 Ca2+-transporting ATPase [EC:3.6.3.8]	MA4082/4e-149/---	SM00831/8.5E-19/Cation transporter/ATPase, N-terminus	biological_process:GO:0006754//ATP biosynthetic process;GO:0006816//calcium ion transport;cellular_component:GO:0005634//nucleus;GO:0005783//endoplasmic reticulum;GO:0016021//integral component of membrane;GO:0005886//plasma membrane;molecular_function:GO:0046872//metal ion binding;GO:0005524//ATP binding;GO:0005388//calcium-transporting ATPase activity;
CL6121.Contig1_All	1417	9.83	0.83	-3.56601	0.860364	Down	gi|225461718|ref|XP_002283344.1|/1.17702e-118/PREDICTED: (-)-germacrene D synthase [Vitis vinifera] &gt;gi|302142880|emb|CBI20175.3| unnamed protein product [Vitis vinifera]	gi|225461717|ref|XM_002283308.1|/2e-12/PREDICTED: Vitis vinifera (-)-germacrene D synthase-like (LOC100243606), mRNA	sp|Q6Q3H3|TPSGD_VITVI/1e-115/(-)-germacrene D synthase OS=Vitis vinifera GN=VIT_19s0014g04930 PE=1 SV=1	vvi:100256880/7e-112/valencene synthase-like; K14181 valencene synthase [EC:4.2.3.73]	NA	PF03936/2.8E-45/Terpene synthase family, metal binding domain	biological_process:GO:0008152//metabolic process;molecular_function:GO:0046872//metal ion binding;GO:0010333//terpene synthase activity;
CL6121.Contig2_All	1847	12.9333	1.52667	-3.08264	0.860143	Down	gi|302143180|emb|CBI20475.3|/1.44043e-177/unnamed protein product [Vitis vinifera]	gi|225460108|ref|XM_002275315.1|/5e-29/PREDICTED: Vitis vinifera valencene synthase-like (LOC100261959), mRNA	sp|Q6Q3H3|TPSGD_VITVI/4e-174/(-)-germacrene D synthase OS=Vitis vinifera GN=VIT_19s0014g04930 PE=1 SV=1	vvi:100256880/6e-168/valencene synthase-like; K14181 valencene synthase [EC:4.2.3.73]	NA	PTHR31225:SF1/2.6E-188/--	biological_process:GO:0008152//metabolic process;molecular_function:GO:0046872//metal ion binding;GO:0010333//terpene synthase activity;
CL6124.Contig2_All	556	7.28667	1.95333	-1.89932	0.820788	Down	gi|590590113|ref|XP_007016641.1|/3.48013e-11/Uncharacterized protein TCM_041994 [Theobroma cacao] &gt;gi|508787004|gb|EOY34260.1| Uncharacterized protein TCM_041994 [Theobroma cacao]	NA	NA	NA	NA	NA	NA
CL6181.Contig3_All	1703	17.16	3.96667	-2.11305	0.844142	Down	gi|225454627|ref|XP_002266611.1|/0/PREDICTED: cytochrome P450 89A2-like [Vitis vinifera]	gi|470128402|ref|XM_004300083.1|/2e-37/PREDICTED: Fragaria vesca subsp. vesca cytochrome P450 89A2-like, transcript variant 2 (LOC101299191), mRNA	sp|Q42602|C89A2_ARATH/2e-166/Cytochrome P450 89A2 OS=Arabidopsis thaliana GN=CYP89A2 PE=2 SV=2	osa:4349111/6e-145/Os10g0515200; K00517 [EC:1.14.-.-]	slr0574/2e-21/---	PTHR24298:SF45/3.1E-277/--	biological_process:GO:0055114//oxidation-reduction process;molecular_function:GO:0009055//electron carrier activity;GO:0020037//heme binding;GO:0070330//aromatase activity;GO:0005506//iron ion binding;
CL6181.Contig4_All	1682	16.1	5.81	-1.47045	0.800216	Down	gi|225454627|ref|XP_002266611.1|/0/PREDICTED: cytochrome P450 89A2-like [Vitis vinifera]	gi|470128402|ref|XM_004300083.1|/2e-37/PREDICTED: Fragaria vesca subsp. vesca cytochrome P450 89A2-like, transcript variant 2 (LOC101299191), mRNA	sp|Q42602|C89A2_ARATH/3e-163/Cytochrome P450 89A2 OS=Arabidopsis thaliana GN=CYP89A2 PE=2 SV=2	osa:4349111/2e-144/Os10g0515200; K00517 [EC:1.14.-.-]	slr0574/2e-21/---	PR00385/5.5E-12/P450 superfamily signature	biological_process:GO:0055114//oxidation-reduction process;molecular_function:GO:0009055//electron carrier activity;GO:0020037//heme binding;GO:0070330//aromatase activity;GO:0005506//iron ion binding;
CL6263.Contig2_All	1275	0.01	1.40333	7.13271	0.863832	Up	gi|359475609|ref|XP_002263300.2|/1.62413e-116/PREDICTED: uncharacterized protein LOC100259417 [Vitis vinifera] &gt;gi|296088077|emb|CBI35436.3| unnamed protein product [Vitis vinifera]	gi|359475608|ref|XM_002263264.2|/1e-118/PREDICTED: Vitis vinifera uncharacterized LOC100259417 (LOC100259417), mRNA	sp|Q9FME8|OPT4_ARATH/3e-10/Oligopeptide transporter 4 OS=Arabidopsis thaliana GN=OPT4 PE=1 SV=1	NA	NA	PTHR13734/1.6E-14/--	NA
CL6384.Contig2_All	296	0.356667	3.71	3.37877	0.832365	Up	gi|565375864|ref|XP_006354435.1|/1.06458e-36/PREDICTED: U-box domain-containing protein 72-like [Solanum tuberosum]	gi|225433254|ref|XM_002285416.1|/3e-35/PREDICTED: Vitis vinifera U-box domain-containing protein 72-like (LOC100249408), mRNA	sp|Q9AV81|PUB72_ORYSJ/2e-33/U-box domain-containing protein 72 OS=Oryza sativa subsp. japonica GN=PUB72 PE=2 SV=1	vvi:100249408/4e-37/U-box domain-containing protein 72-like; K10599 pre-mRNA-processing factor 19 [EC:6.3.2.19]	all0664/8e-07/---	PS50082/11.277/Trp-Asp (WD) repeats profile.	biological_process:GO:0016567//protein ubiquitination;cellular_component:GO:0000151//ubiquitin ligase complex;molecular_function:GO:0004842//ubiquitin-protein transferase activity;
CL6390.Contig1_All	1138	5.58333	0.243333	-4.52012	0.862291	Down	gi|225457835|ref|XP_002267135.1|/3.6334e-125/PREDICTED: uncharacterized protein LOC100243726 [Vitis vinifera]	gi|359476924|ref|XM_002262802.2|/4e-19/PREDICTED: Vitis vinifera uncharacterized LOC100255146 (LOC100255146), mRNA	NA	NA	NA	NA	NA
CL6391.Contig3_All	557	1.40667	5.73	2.02625	0.822404	Up	NA	NA	NA	NA	NA	NA	NA
CL6412.Contig2_All	596	4.49667	0.506667	-3.14975	0.839561	Down	NA	NA	NA	NA	NA	NA	NA
CL647.Contig1_All	3033	6.92667	19.13	1.4656	0.801475	Up	gi|567891829|ref|XP_006438435.1|/0/hypothetical protein CICLE_v10030691mg [Citrus clementina] &gt;gi|567891831|ref|XP_006438436.1| hypothetical protein CICLE_v10030691mg [Citrus clementina] &gt;gi|568860626|ref|XP_006483817.1| PREDICTED: probable alpha,alpha-trehalose-phosphate synthase [UDP-forming] 9-like isoform X1 [Citrus sinensis] &gt;gi|568860628|ref|XP_006483818.1| PREDICTED: probable alph…	gi|225424706|ref|XM_002264837.1|/0.0/PREDICTED: Vitis vinifera probable alpha,alpha-trehalose-phosphate synthase [UDP-forming] 10-like (LOC100246842), mRNA	sp|Q9LRA7|TPS9_ARATH/0.0/Probable alpha,alpha-trehalose-phosphate synthase [UDP-forming] 9 OS=Arabidopsis thaliana GN=TPS9 PE=2 SV=1	vvi:100246842/0.0/probable alpha,alpha-trehalose-phosphate synthase [UDP-forming] 10-like; K16055 trehalose 6-phosphate synthase/phosphatase [EC:2.4.1.15 3.1.3.12]	YBR126c/7e-97/---	PTHR10788:SF14/0.0/--	biological_process:GO:0005992//trehalose biosynthetic process;molecular_function:GO:0004805//trehalose-phosphatase activity;GO:0003825//alpha,alpha-trehalose-phosphate synthase (UDP-forming) activity;
CL648.Contig3_All	1332	3.53	0.483333	-2.86858	0.823581	Down	gi|526117325|ref|NP_001267993.1|/1.85713e-102/uncharacterized protein LOC100246874 [Vitis vinifera] &gt;gi|229609885|gb|ACQ83558.1| calcineurin B-like protein 04 [Vitis vinifera]	gi|526117324|ref|NM_001281064.1|/1e-131/Vitis vinifera calcineurin B-like protein 04 (CBL04), mRNA >gi|229609884|gb|FJ901270.1| Vitis vinifera calcineurin B-like protein 04 (CBL04) mRNA, complete cds	sp|O81223|CNBL4_ARATH/9e-91/Calcineurin B-like protein 4 OS=Arabidopsis thaliana GN=CBL4 PE=1 SV=3	bdi:100835402/3e-82/calcineurin B-like protein 4-like; K06268 protein phosphatase 3, regulatory subunit	YKL190w/9e-17/---	PS50222/10.887/EF-hand calcium-binding domain profile.	molecular_function:GO:0005509//calcium ion binding;
CL648.Contig4_All	1347	0.243333	3.14667	3.69282	0.824947	Up	gi|526117325|ref|NP_001267993.1|/1.8738e-102/uncharacterized protein LOC100246874 [Vitis vinifera] &gt;gi|229609885|gb|ACQ83558.1| calcineurin B-like protein 04 [Vitis vinifera]	gi|526117324|ref|NM_001281064.1|/1e-131/Vitis vinifera calcineurin B-like protein 04 (CBL04), mRNA >gi|229609884|gb|FJ901270.1| Vitis vinifera calcineurin B-like protein 04 (CBL04) mRNA, complete cds	sp|O81223|CNBL4_ARATH/9e-91/Calcineurin B-like protein 4 OS=Arabidopsis thaliana GN=CBL4 PE=1 SV=3	bdi:100835402/3e-82/calcineurin B-like protein 4-like; K06268 protein phosphatase 3, regulatory subunit	YKL190w/9e-17/---	PS50222/10.887/EF-hand calcium-binding domain profile.	molecular_function:GO:0005509//calcium ion binding;
CL6484.Contig1_All	1871	70.89	22.22	-1.67372	0.826707	Down	gi|224142001|ref|XP_002324349.1|/7.1552e-170/nucleoid DNA-binding family protein [Populus trichocarpa] &gt;gi|222865783|gb|EEF02914.1| nucleoid DNA-binding family protein [Populus trichocarpa]	gi|359475904|ref|XM_002285557.2|/2e-06/PREDICTED: Vitis vinifera aspartic proteinase nepenthesin-2-like (LOC100266429), mRNA	sp|Q9LHE3|ASPG2_ARATH/3e-72/Protein ASPARTIC PROTEASE IN GUARD CELL 2 OS=Arabidopsis thaliana GN=ASPG2 PE=2 SV=1	aly:ARALYDRAFT_489138/2e-26/aspartyl protease family protein; K00924 [EC:2.7.1.-]	NA	PTHR13683:SF246/2.0E-146/--	NA
CL6511.Contig1_All	1490	10.06	28.77	1.51593	0.808058	Up	gi|296082884|emb|CBI22185.3|/1.71166e-99/unnamed protein product [Vitis vinifera]	gi|134035509|gb|EF151309.1|/4e-60/Gossypium hirsutum homeobox protein (HB1) mRNA, complete cds	sp|Q8LC03|ATB13_ARATH/6e-68/Homeobox-leucine zipper protein ATHB-13 OS=Arabidopsis thaliana GN=ATHB-13 PE=2 SV=2	ath:AT1G69780/1e-67/ATHB13; homeobox-leucine zipper protein ATHB-13; K09338 homeobox-leucine zipper protein	NA	PS50071/16.536/'Homeobox' domain profile.	biological_process:GO:0006351//transcription, DNA-templated;molecular_function:GO:0043565//sequence-specific DNA binding;
CL6511.Contig2_All	1486	10.49	29.6967	1.50129	0.805822	Up	gi|296082884|emb|CBI22185.3|/1.70221e-99/unnamed protein product [Vitis vinifera]	gi|134035509|gb|EF151309.1|/4e-60/Gossypium hirsutum homeobox protein (HB1) mRNA, complete cds	sp|Q8LC03|ATB13_ARATH/6e-68/Homeobox-leucine zipper protein ATHB-13 OS=Arabidopsis thaliana GN=ATHB-13 PE=2 SV=2	ath:AT1G69780/1e-67/ATHB13; homeobox-leucine zipper protein ATHB-13; K09338 homeobox-leucine zipper protein	NA	PS50071/16.536/'Homeobox' domain profile.	biological_process:GO:0006351//transcription, DNA-templated;molecular_function:GO:0043565//sequence-specific DNA binding;
CL6657.Contig1_All	712	2.56333	0.01	-8.00188	0.94627	Down	gi|359496204|ref|XP_002265535.2|/1.86473e-60/PREDICTED: alpha-amylase/subtilisin inhibitor-like [Vitis vinifera]	NA	sp|P13087|MIRA_SYNDU/7e-21/Miraculin OS=Synsepalum dulcificum PE=1 SV=3	NA	NA	PF00197/1.7E-24/Trypsin and protease inhibitor	NA
CL6657.Contig2_All	747	3.50333	0.113333	-4.95008	0.861386	Down	gi|359496204|ref|XP_002265535.2|/8.01706e-65/PREDICTED: alpha-amylase/subtilisin inhibitor-like [Vitis vinifera]	NA	sp|P13087|MIRA_SYNDU/8e-23/Miraculin OS=Synsepalum dulcificum PE=1 SV=3	NA	NA	PR00291/7.0E-9/Soybean trypsin inhibitor (Kunitz-type) signature	biological_process:GO:0008152//metabolic process;
CL669.Contig8_All	2079	1.51	0.01	-7.2384	0.87795	Down	gi|225447193|ref|XP_002277180.1|/1.01519e-111/PREDICTED: protein-tyrosine-phosphatase IBR5 [Vitis vinifera] &gt;gi|297739238|emb|CBI28889.3| unnamed protein product [Vitis vinifera]	gi|359485533|ref|XM_002277144.2|/1e-112/PREDICTED: Vitis vinifera protein-tyrosine-phosphatase IBR5-like (LOC100249965), mRNA	sp|Q84JU4|IBR5_ARATH/4e-93/Protein-tyrosine-phosphatase IBR5 OS=Arabidopsis thaliana GN=IBR5 PE=1 SV=1	vvi:100249965/3e-113/protein-tyrosine-phosphatase IBR5-like; K04459 dual specificity phosphatase [EC:3.1.3.16 3.1.3.48]	SPBC17A3.06/9e-06/---	PTHR10159:SF271/1.5E-54/--	biological_process:GO:0035335//peptidyl-tyrosine dephosphorylation;molecular_function:GO:0008138//protein tyrosine/serine/threonine phosphatase activity;GO:0004725//protein tyrosine phosphatase activity;
CL6713.Contig1_All	1793	3.45	0.716667	-2.26722	0.804769	Down	gi|255539853|ref|XP_002510991.1|/0/sugar transporter, putative [Ricinus communis] &gt;gi|223550106|gb|EEF51593.1| sugar transporter, putative [Ricinus communis]	gi|467318|gb|L08188.1|RCCHCP/1e-108/Ricinus communis (clone ST330) hexose carrier protein (HEX6) mRNA, complete cds	sp|Q07423|HEX6_RICCO/0.0/Hexose carrier protein HEX6 OS=Ricinus communis GN=HEX6 PE=2 SV=1	vvi:100268023/1e-52/probable inositol transporter 1-like; K08150 MFS transporter, SP family, solute carrier family 2 (myo-inositol transporter), member 13	L140856/1e-61/---	PS00217/-/Sugar transport proteins signature 2.	biological_process:GO:0008643//carbohydrate transport;GO:0055085//transmembrane transport;GO:0055114//oxidation-reduction process;cellular_component:GO:0016021//integral component of membrane;molecular_function:GO:0032440//2-alkenal reductase [NAD(P)] activity;GO:0022891//substrate-specific transmembrane transporter activity;
CL6713.Contig3_All	1814	8.53333	2.50667	-1.76734	0.819031	Down	gi|643706318|gb|KDP22450.1|/0/hypothetical protein JCGZ_26281 [Jatropha curcas]	gi|526118156|ref|NM_001281277.1|/1e-109/Vitis vinifera hexose transporter-like (HT4), mRNA	sp|Q07423|HEX6_RICCO/0.0/Hexose carrier protein HEX6 OS=Ricinus communis GN=HEX6 PE=2 SV=1	vvi:100268023/1e-48/probable inositol transporter 1-like; K08150 MFS transporter, SP family, solute carrier family 2 (myo-inositol transporter), member 13	L140856/1e-56/---	PR00171/2.3E-14/Sugar transporter signature	biological_process:GO:0008643//carbohydrate transport;GO:0055085//transmembrane transport;GO:0055114//oxidation-reduction process;cellular_component:GO:0016021//integral component of membrane;molecular_function:GO:0032440//2-alkenal reductase [NAD(P)] activity;GO:0022891//substrate-specific transmembrane transporter activity;
CL6719.Contig1_All	1092	57.0467	174.213	1.61064	0.821559	Up	gi|720045359|ref|XP_010270182.1|/1.33786e-145/PREDICTED: chlorophyll a-b binding protein 151, chloroplastic [Nelumbo nucifera]	gi|77157634|dbj|AB236867.1|/1e-170/Panax ginseng cab mRNA for chlorophyll a/b binding protein, complete cds	sp|P12062|CB26_PETSP/2e-145/Chlorophyll a-b binding protein 37, chloroplastic OS=Petunia sp. GN=CAB37 PE=3 SV=1	vvi:100254533/5e-146/chlorophyll a-b binding protein 151, chloroplastic-like; K08913 light-harvesting complex II chlorophyll a/b binding protein 2	NA	PF00504/7.7E-51/Chlorophyll A-B binding protein	biological_process:GO:0009637//response to blue light;GO:0009765//photosynthesis, light harvesting;GO:0010218//response to far red light;GO:0010114//response to red light;cellular_component:GO:0009535//chloroplast thylakoid membrane;GO:0010287//plastoglobule;GO:0009941//chloroplast envelope;GO:0005886//plasma membrane;molecular_function:GO:0046872//metal ion binding;
CL6773.Contig2_All	957	2.19	7.13667	1.70432	0.811385	Up	gi|225445248|ref|XP_002281028.1|/2.33483e-63/PREDICTED: heat stress transcription factor C-1 [Vitis vinifera] &gt;gi|147779536|emb|CAN72162.1| hypothetical protein VITISV_009631 [Vitis vinifera] &gt;gi|297738829|emb|CBI28074.3| unnamed protein product [Vitis vinifera]	gi|225445247|ref|XM_002280992.1|/1e-09/PREDICTED: Vitis vinifera heat stress transcription factor C-1-like (LOC100250904), mRNA	sp|Q9LV52|HSFC1_ARATH/5e-45/Heat stress transcription factor C-1 OS=Arabidopsis thaliana GN=HSFC1 PE=2 SV=1	NA	NA	PTHR10015/5.9E-39/--	NA
CL68.Contig1_All	860	18.6867	4.82	-1.9549	0.835548	Down	gi|225423668|ref|XP_002276335.1|/1.03716e-48/PREDICTED: BEACH domain-containing protein lvsE [Vitis vinifera] &gt;gi|297737984|emb|CBI27185.3| unnamed protein product [Vitis vinifera]	gi|359473063|ref|XM_002276299.2|/7e-51/PREDICTED: Vitis vinifera BEACH domain-containing protein lvsE-like (LOC100245605), mRNA	sp|Q8GY89|SRX_ARATH/2e-42/Sulfiredoxin, chloroplastic/mitochondrial OS=Arabidopsis thaliana GN=SRX PE=1 SV=1	cre:CHLREDRAFT_96296/6e-06/SRX1; sulfiredoxin; K12260 sulfiredoxin [EC:1.8.98.2]	asl4146/8e-22/---	SM00470/1.8E-19/ParB-like nuclease domain	NA
CL6834.Contig13_All	1300	0.01	1.13	6.82018	0.814773	Up	gi|694357276|ref|XP_009359240.1|/1.96871e-133/PREDICTED: serine/threonine-protein kinase AFC2-like isoform X2 [Pyrus x bretschneideri]	gi|225424620|ref|XM_002285440.1|/0.0/PREDICTED: Vitis vinifera serine/threonine-protein kinase AFC2-like (LOC100268099), mRNA	sp|P51566|AFC1_ARATH/8e-124/Serine/threonine-protein kinase AFC1 OS=Arabidopsis thaliana GN=AFC1 PE=2 SV=2	osa:4327372/2e-121/Os01g0837900; K08287 dual-specificity kinase [EC:2.7.12.1]	YBL016w/3e-15/---	PS00108/-/Serine/Threonine protein kinases active-site signature.	biological_process:GO:0006468//protein phosphorylation;molecular_function:GO:0004712//protein serine/threonine/tyrosine kinase activity;GO:0004674//protein serine/threonine kinase activity;GO:0005524//ATP binding;
CL6834.Contig28_All	1659	0.11	4.72	5.42321	0.911802	Up	gi|643720747|gb|KDP31011.1|/0/hypothetical protein JCGZ_11387 [Jatropha curcas]	gi|225456859|ref|XM_002279728.1|/0.0/PREDICTED: Vitis vinifera serine/threonine-protein kinase AFC2-like (LOC100263937), mRNA	sp|P51567|AFC2_ARATH/0.0/Serine/threonine-protein kinase AFC2 OS=Arabidopsis thaliana GN=AFC2 PE=1 SV=1	aly:ARALYDRAFT_914113/0.0/AFC2; fus3-complementing gene 1; K08287 dual-specificity kinase [EC:2.7.12.1]	YBL016w/3e-21/---	SM00220/6.4E-76/Serine/Threonine protein kinases, catalytic domain	biological_process:GO:0006397//mRNA processing;GO:0006468//protein phosphorylation;molecular_function:GO:0004712//protein serine/threonine/tyrosine kinase activity;GO:0004674//protein serine/threonine kinase activity;GO:0005524//ATP binding;
CL6878.Contig3_All	1588	1.48667	12.0733	3.02167	0.859215	Up	gi|568862106|ref|XP_006484531.1|/0/PREDICTED: serine carboxypeptidase-like 34-like [Citrus sinensis]	gi|502144456|ref|XM_004505647.1|/6e-25/PREDICTED: Cicer arietinum serine carboxypeptidase-like 34-like (LOC101496679), mRNA	sp|Q0WPR4|SCP34_ARATH/9e-176/Serine carboxypeptidase-like 34 OS=Arabidopsis thaliana GN=SCPL34 PE=2 SV=2	gmx:100807887/0.0/serine carboxypeptidase-like 34-like; K13289 cathepsin A (carboxypeptidase C) [EC:3.4.16.5]	SPAC19G12.10c_2/2e-41/---	PTHR11802/2.5E-269/--	biological_process:GO:0006508//proteolysis;molecular_function:GO:0004185//serine-type carboxypeptidase activity;
CL689.Contig1_All	672	28.5167	3.21333	-3.14966	0.863614	Down	gi|590578366|ref|XP_007013491.1|/1.53072e-45/Uncharacterized protein isoform 1 [Theobroma cacao] &gt;gi|590578368|ref|XP_007013492.1| Uncharacterized protein isoform 1 [Theobroma cacao] &gt;gi|508783854|gb|EOY31110.1| Uncharacterized protein isoform 1 [Theobroma cacao] &gt;gi|508783855|gb|EOY31111.1| Uncharacterized protein isoform 1 [Theobroma cacao]	NA	sp|Q07488|BCB1_ARATH/2e-16/Blue copper protein OS=Arabidopsis thaliana GN=BCB PE=1 SV=2	NA	NA	PS51485/29.994/Phytocyanin domain profile.	NA
CL6901.Contig2_All	419	3.90333	0.753333	-2.37335	0.817898	Down	gi|568825723|ref|XP_006467227.1|/6.72313e-23/PREDICTED: uncharacterized protein LOC102624365 isoform X1 [Citrus sinensis]	NA	NA	NA	NA	NA	biological_process:GO:0030001//metal ion transport;molecular_function:GO:0046872//metal ion binding;
CL6917.Contig1_All	4623	6.76333	1.77333	-1.93127	0.82032	Down	gi|659126122|ref|XP_008463021.1|/0/PREDICTED: oligopeptide transporter 1-like isoform X2 [Cucumis melo]	gi|225461978|ref|XM_002267318.1|/0.0/PREDICTED: Vitis vinifera pentatricopeptide repeat-containing protein At5g66520-like (LOC100263516), mRNA	sp|O82485|OPT7_ARATH/0.0/Oligopeptide transporter 7 OS=Arabidopsis thaliana GN=OPT7 PE=2 SV=1	vvi:100250139/7e-128/structure-specific endonuclease subunit SLX1 homolog 2-like; K15078 structure-specific endonuclease subunit SLX1 [EC:3.6.1.-]	NA	PF03169/3.2E-129/OPT oligopeptide transporter protein	NA
CL6927.Contig1_All	986	10.8833	3.42333	-1.66865	0.818311	Down	gi|225426506|ref|XP_002271695.1|/1.3761e-90/PREDICTED: B3 domain-containing protein Os03g0120900-like [Vitis vinifera]	gi|359474174|ref|XM_002271659.2|/4e-65/PREDICTED: Vitis vinifera B3 domain-containing protein Os03g0120900-like (LOC100266710), mRNA	sp|Q6EU30|Y2835_ORYSJ/1e-59/B3 domain-containing protein Os02g0683500 OS=Oryza sativa subsp. japonica GN=Os02g0683500 PE=2 SV=1	vvi:100262843/1e-43/AP2/ERF and B3 domain-containing transcription repressor TEM1-like; K09287 RAV-like factor	NA	PTHR31140/8.9E-87/--	NA
CL6927.Contig2_All	1086	15.14	4.87667	-1.6344	0.818399	Down	gi|225426506|ref|XP_002271695.1|/1.43691e-99/PREDICTED: B3 domain-containing protein Os03g0120900-like [Vitis vinifera]	gi|359474174|ref|XM_002271659.2|/7e-70/PREDICTED: Vitis vinifera B3 domain-containing protein Os03g0120900-like (LOC100266710), mRNA	sp|Q6EU30|Y2835_ORYSJ/2e-59/B3 domain-containing protein Os02g0683500 OS=Oryza sativa subsp. japonica GN=Os02g0683500 PE=2 SV=1	vvi:100262843/7e-45/AP2/ERF and B3 domain-containing transcription repressor TEM1-like; K09287 RAV-like factor	NA	PF02362/5.5E-30/B3 DNA binding domain	NA
CL6959.Contig1_All	707	0.736667	4.63	2.65193	0.833773	Up	gi|470133223|ref|XP_004302471.1|/3.5978e-64/PREDICTED: probable histone H2AXa-like [Fragaria vesca subsp. vesca]	gi|470133222|ref|XM_004302423.1|/4e-58/PREDICTED: Fragaria vesca subsp. vesca probable histone H2AXa-like (LOC101308981), mRNA	sp|Q9S9K7|H2AXB_ARATH/2e-64/Probable histone H2AXb OS=Arabidopsis thaliana GN=At1g54690 PE=1 SV=1	vvi:100257319/9e-65/histone H2AX-like; K11251 histone H2A	YDR225w/9e-45/---	PF00125/1.2E-24/Core histone H2A/H2B/H3/H4	biological_process:GO:0008283//cell proliferation;GO:0001510//RNA methylation;GO:0006334//nucleosome assembly;cellular_component:GO:0005730//nucleolus;GO:0000786//nucleosome;molecular_function:GO:0003677//DNA binding;GO:0046982//protein heterodimerization activity;
CL7.Contig2_All	1720	5.41	1.03667	-2.38368	0.83376	Down	gi|526117938|ref|NP_001268152.1|/0/ripening-related P-450 enzyme-like [Vitis vinifera]	gi|526117937|ref|NM_001281223.1|/5e-38/Vitis vinifera ripening-related P-450 enzyme-like (GFH2), mRNA	sp|Q8VWZ7|C76B6_CATRO/2e-169/Geraniol 8-hydroxylase OS=Catharanthus roseus GN=CYP76B6 PE=1 SV=1	osa:4348172/8e-119/Os10g0166600; K00517 [EC:1.14.-.-]	BH0579/2e-28/---	PF00067/3.7E-105/Cytochrome P450	biological_process:GO:0055114//oxidation-reduction process;molecular_function:GO:0009055//electron carrier activity;GO:0020037//heme binding;GO:0005506//iron ion binding;GO:0050593//N-methylcoclaurine 3'-monooxygenase activity;
CL7002.Contig2_All	370	0.45	3.2	2.83007	0.816143	Up	NA	gi|225320100|dbj|AK324470.1|/3e-11/Solanum lycopersicum cDNA, clone: LEFL1078AG04, HTC in leaf	NA	NA	NA	NA	NA
CL7018.Contig1_All	1626	3.31	0.393333	-3.07301	0.822396	Down	gi|225458753|ref|XP_002285066.1|/3.65489e-167/PREDICTED: cytochrome P450 81F1-like [Vitis vinifera]	gi|349723991|emb|FQ382254.1|/8e-12/Vitis vinifera clone SS0ABG64YM15	sp|P93147|C81E1_GLYEC/1e-117/Isoflavone 2'-hydroxylase OS=Glycyrrhiza echinata GN=CYP81E1 PE=1 SV=2	ath:AT4G37320/3e-118/CYP81D5; cytochrome P450, family 81, subfamily D, polypeptide 5; K00517 [EC:1.14.-.-]	BH0579/1e-26/---	PR00385/1.1E-11/P450 superfamily signature	molecular_function:GO:0016705//oxidoreductase activity, acting on paired donors, with incorporation or reduction of molecular oxygen;GO:0046872//metal ion binding;GO:0004497//monooxygenase activity;
CL706.Contig5_All	960	0.01	2.42667	7.92283	0.941633	Up	gi|657968472|ref|XP_008375939.1|/1.03597e-103/PREDICTED: 3-methyl-2-oxobutanoate hydroxymethyltransferase-like isoform X2 [Malus domestica]	gi|225454301|ref|XM_002276929.1|/1e-101/PREDICTED: Vitis vinifera 3-methyl-2-oxobutanoate hydroxymethyltransferase-like (LOC100251716), mRNA	NA	vvi:100251716/4e-103/3-methyl-2-oxobutanoate hydroxymethyltransferase-like; K00606 3-methyl-2-oxobutanoate hydroxymethyltransferase [EC:2.1.2.11]	CAC2914/4e-39/---	PTHR20881:SF0/2.1E-116/--	biological_process:GO:0015940//pantothenate biosynthetic process;GO:0032259//methylation;cellular_component:GO:0005739//mitochondrion;GO:0009507//chloroplast;molecular_function:GO:0003864//3-methyl-2-oxobutanoate hydroxymethyltransferase activity;GO:0008168//methyltransferase activity;GO:0008270//zinc ion binding;GO:0050897//cobalt ion binding;
CL7087.Contig1_All	789	65.55	23.12	-1.50345	0.80714	Down	gi|255590302|ref|XP_002535232.1|/6.38286e-39/metal ion binding protein, putative [Ricinus communis] &gt;gi|223523696|gb|EEF27151.1| metal ion binding protein, putative [Ricinus communis]	gi|359490469|ref|XM_002274706.2|/2e-11/PREDICTED: Vitis vinifera uncharacterized LOC100247492, transcript variant 1 (LOC100247492), mRNA	NA	NA	NA	PTHR22814:SF5/2.5E-33/--	NA
CL7102.Contig1_All	787	8.24	0.426667	-4.27146	0.864606	Down	gi|702461580|ref|XP_010028226.1|/4.39982e-56/PREDICTED: pathogenesis-related protein STH-21-like [Eucalyptus grandis] &gt;gi|629088673|gb|KCW54926.1| hypothetical protein EUGRSUZ_I00896 [Eucalyptus grandis]	NA	sp|P17642|PRS2_SOLTU/9e-39/Pathogenesis-related protein STH-2 OS=Solanum tuberosum GN=STH-2 PE=2 SV=1	NA	NA	PR00634/4.6E-23/Major pollen allergen Bet V1 signature	NA
CL7102.Contig2_All	808	34.31	0.933333	-5.20009	0.91017	Down	gi|702461589|ref|XP_010028229.1|/6.90209e-60/PREDICTED: pathogenesis-related protein STH-21-like [Eucalyptus grandis]	gi|359477229|ref|XM_002271392.2|/3e-10/PREDICTED: Vitis vinifera pathogenesis-related protein STH-2-like (LOC100263738), mRNA	sp|P17642|PRS2_SOLTU/5e-42/Pathogenesis-related protein STH-2 OS=Solanum tuberosum GN=STH-2 PE=2 SV=1	NA	NA	PS00451/-/Pathogenesis-related proteins Bet v I family signature.	NA
CL7102.Contig3_All	792	14.0433	0.45	-4.96382	0.89132	Down	gi|702446791|ref|XP_010024748.1|/4.14884e-54/PREDICTED: pathogenesis-related protein STH-21-like [Eucalyptus grandis] &gt;gi|629095238|gb|KCW61233.1| hypothetical protein EUGRSUZ_H03995 [Eucalyptus grandis]	NA	sp|P17642|PRS2_SOLTU/7e-39/Pathogenesis-related protein STH-2 OS=Solanum tuberosum GN=STH-2 PE=2 SV=1	NA	NA	PTHR31213/6.3E-15/--	NA
CL7102.Contig4_All	811	61.9533	1.70667	-5.18193	0.910651	Down	gi|702461589|ref|XP_010028229.1|/4.66249e-56/PREDICTED: pathogenesis-related protein STH-21-like [Eucalyptus grandis]	NA	sp|P17642|PRS2_SOLTU/4e-41/Pathogenesis-related protein STH-2 OS=Solanum tuberosum GN=STH-2 PE=2 SV=1	NA	NA	PS00451/-/Pathogenesis-related proteins Bet v I family signature.	NA
CL7102.Contig5_All	318	16.04	1.34667	-3.57421	0.863992	Down	gi|702461597|ref|XP_010028231.1|/5.93795e-27/PREDICTED: pathogenesis-related protein STH-21-like [Eucalyptus grandis] &gt;gi|702461602|ref|XP_010028232.1| PREDICTED: pathogenesis-related protein STH-21-like [Eucalyptus grandis] &gt;gi|629088675|gb|KCW54928.1| hypothetical protein EUGRSUZ_I00898 [Eucalyptus grandis]	NA	sp|P17641|PRS1_SOLTU/3e-21/Pathogenesis-related protein STH-21 OS=Solanum tuberosum GN=STH-21 PE=2 SV=1	NA	NA	PF00407/1.8E-10/Pathogenesis-related protein Bet v I family	NA
CL7114.Contig1_All	1326	9.34333	42.7633	2.19437	0.848325	Up	gi|225430539|ref|XP_002285580.1|/1.49549e-136/PREDICTED: zinc finger CCCH domain-containing protein 18 [Vitis vinifera]	gi|359475900|ref|XM_002285544.2|/7e-18/PREDICTED: Vitis vinifera zinc finger CCCH domain-containing protein 18-like (LOC100254356), mRNA	sp|Q6K687|C3H18_ORYSJ/7e-102/Zinc finger CCCH domain-containing protein 18 OS=Oryza sativa subsp. japonica GN=Os02g0793000 PE=2 SV=1	cre:CHLREDRAFT_108447/7e-08/hypothetical protein; K13103 tuftelin-interacting protein 11	NA	SM00443/4.0E-15/glycine rich nucleic binding domain	molecular_function:GO:0008270//zinc ion binding;GO:0003676//nucleic acid binding;
CL7116.Contig2_All	286	0.01	1.36	7.08746	0.857926	Up	gi|297736192|emb|CBI24830.3|/1.07197e-44/unnamed protein product [Vitis vinifera]	gi|225450394|ref|XM_002277696.1|/3e-44/PREDICTED: Vitis vinifera beta-glucosidase 12-like (LOC100249344), mRNA	sp|Q7XKV4|BGL12_ORYSJ/9e-42/Beta-glucosidase 12 OS=Oryza sativa subsp. japonica GN=BGLU12 PE=2 SV=2	osa:4336146/6e-40/Os04g0474900; K01188 beta-glucosidase [EC:3.2.1.21]	CAC1084/1e-29/---	PF00232/2.7E-43/Glycosyl hydrolase family 1	biological_process:GO:0005975//carbohydrate metabolic process;molecular_function:GO:0008422//beta-glucosidase activity;
CL7145.Contig1_All	1774	2.98333	0.18	-4.05086	0.824804	Down	gi|595905995|ref|XP_007214096.1|/3.00517e-178/hypothetical protein PRUPE_ppa015608mg [Prunus persica] &gt;gi|462409961|gb|EMJ15295.1| hypothetical protein PRUPE_ppa015608mg [Prunus persica]	gi|147839438|emb|AM455801.2|/6e-16/Vitis vinifera contig VV78X242356.55, whole genome shotgun sequence	sp|O81832|Y4729_ARATH/2e-127/G-type lectin S-receptor-like serine/threonine-protein kinase At4g27290 OS=Arabidopsis thaliana GN=At4g27290 PE=3 SV=4	aly:ARALYDRAFT_313416/9e-14/leucine-rich repeat family protein; K00924 [EC:2.7.1.-]	NA	PF07714/1.1E-7/Protein tyrosine kinase	NA
CL7162.Contig2_All	1855	23.6867	4.24667	-2.47967	0.854948	Down	gi|702464893|ref|XP_010029034.1|/0/PREDICTED: lysine histidine transporter 1-like [Eucalyptus grandis] &gt;gi|629089612|gb|KCW55865.1| hypothetical protein EUGRSUZ_I01671 [Eucalyptus grandis]	gi|359488620|ref|XM_002265272.2|/0.0/PREDICTED: Vitis vinifera Lysine histidine transporter 1-like (LOC100262761), mRNA	sp|Q9FKS8|LHT1_ARATH/0.0/Lysine histidine transporter 1 OS=Arabidopsis thaliana GN=LHT1 PE=1 SV=1	pop:POPTR_770032/2e-23/amino acid transporter; K15015 solute carrier family 32 (vesicular inhibitory amino acid transporter)	YNL101w/9e-13/---	PF01490/8.5E-118/Transmembrane amino acid transporter protein	cellular_component:GO:0016021//integral component of membrane;
CL7163.Contig1_All	1448	52.2233	19.1567	-1.44685	0.803322	Down	gi|566163524|ref|XP_006385980.1|/9.32188e-103/hypothetical protein POPTR_0003s19280g [Populus trichocarpa] &gt;gi|550343532|gb|ERP63777.1| hypothetical protein POPTR_0003s19280g [Populus trichocarpa]	gi|349714708|emb|FQ397079.1|/2e-06/Vitis vinifera clone SS0AEB7YO14	sp|Q8L5A7|SOT15_ARATH/3e-87/Cytosolic sulfotransferase 15 OS=Arabidopsis thaliana GN=SOT15 PE=1 SV=1	aly:ARALYDRAFT_895283/2e-65/sulfotransferase family protein; K11821 desulfoglucosinolate sulfotransferase A/B/C [EC:2.8.2.-]	NA	PTHR11783/9.5E-127/--	molecular_function:GO:0008146//sulfotransferase activity;
CL7177.Contig2_All	871	236.037	80.5833	-1.55046	0.813453	Down	gi|661897098|emb|CDO98810.1|/8.62656e-59/unnamed protein product [Coffea canephora]	gi|359477156|ref|XM_002273754.2|/2e-11/PREDICTED: Vitis vinifera pathogenesis-related protein 10.7 (PR10.7), mRNA	sp|O50001|PRU1_PRUAR/2e-53/Major allergen Pru ar 1 OS=Prunus armeniaca PE=1 SV=1	NA	NA	PTHR31213:SF5/1.3E-13/--	biological_process:GO:0006952//defense response;GO:0009607//response to biotic stimulus;
CL7183.Contig1_All	1062	0.873333	3.97	2.18453	0.810989	Up	gi|225454749|ref|XP_002273753.1|/5.33105e-75/PREDICTED: uncharacterized protein LOC100242601 [Vitis vinifera]	NA	NA	NA	NA	PTHR31279/2.6E-84/--	NA
CL7183.Contig2_All	1101	0.873333	14.27	4.03031	0.866599	Up	gi|225454749|ref|XP_002273753.1|/9.58273e-75/PREDICTED: uncharacterized protein LOC100242601 [Vitis vinifera]	NA	NA	NA	NA	PTHR31279:SF3/1.9E-84/--	NA
CL7203.Contig1_All	512	3.04667	0.01	-8.25109	0.959615	Down	NA	NA	NA	NA	NA	NA	NA
CL7203.Contig2_All	1947	5.60667	0.153333	-5.1924	0.896112	Down	NA	NA	NA	NA	NA	PS51218/48.317/Superfamily 3 helicase of positive ssRNA viruses domain profile.	NA
CL7203.Contig3_All	7498	31.5933	2.53333	-3.64051	0.866566	Down	NA	NA	NA	NA	NA	PS50507/13.907/RdRp of positive ssRNA viruses catalytic domain profile.	NA
CL7215.Contig1_All	384	2.06333	0.01	-7.68883	0.924096	Down	gi|359497305|ref|XP_003635480.1|/5.1829e-15/PREDICTED: uncharacterized protein LOC100853147 [Vitis vinifera] &gt;gi|296090665|emb|CBI41065.3| unnamed protein product [Vitis vinifera]	NA	NA	NA	NA	NA	NA
CL724.Contig2_All	622	2.32667	7.91667	1.76663	0.817427	Up	gi|694426987|ref|XP_009341151.1|/9.86306e-46/PREDICTED: ubiquitin-related modifier 1 homolog 2 [Pyrus x bretschneideri]	gi|225453870|ref|XM_002278501.1|/3e-77/PREDICTED: Vitis vinifera ubiquitin-related modifier 1 homolog 2-like, transcript variant 1 (LOC100257432), mRNA	sp|B3H7G2|URM12_ARATH/8e-44/Ubiquitin-related modifier 1 homolog 2 OS=Arabidopsis thaliana GN=URM1-2 PE=3 SV=1	vvi:100257432/2e-46/ubiquitin-related modifier 1 homolog 2-like; K12161 ubiquitin related modifier 1	YIL008w/2e-15/---	NA	biological_process:GO:0034227//tRNA thio-modification;cellular_component:GO:0005737//cytoplasm;
CL7344.Contig1_All	2352	4.59	1.14667	-2.00105	0.810593	Down	gi|596286791|ref|XP_007225673.1|/0/hypothetical protein PRUPE_ppa002542mg [Prunus persica] &gt;gi|462422609|gb|EMJ26872.1| hypothetical protein PRUPE_ppa002542mg [Prunus persica]	gi|165975391|gb|EF155629.2|/0.0/Vitis rupestris sulfate transporter mRNA, complete cds	sp|Q9FEP7|SUT13_ARATH/0.0/Sulfate transporter 1.3 OS=Arabidopsis thaliana GN=SULTR1;3 PE=2 SV=1	NA	aq_1268/8e-70/---	PS01130/-/SLC26A transporters signature.	biological_process:GO:0055085//transmembrane transport;GO:0009970//cellular response to sulfate starvation;GO:0080160//selenate transport;GO:0008272//sulfate transport;cellular_component:GO:0016021//integral component of membrane;GO:0005886//plasma membrane;molecular_function:GO:0008271//secondary active sulfate transmembrane transporter activity;
CL7377.Contig2_All	214	0.01	1.24	6.9542	0.838071	Up	gi|590580753|ref|XP_007014158.1|/3.96746e-07/FGGY family of carbohydrate kinase isoform 3, partial [Theobroma cacao] &gt;gi|508784521|gb|EOY31777.1| FGGY family of carbohydrate kinase isoform 3, partial [Theobroma cacao]	gi|123676138|emb|AM487789.1|/2e-20/Vitis vinifera contig VV78X068106.8, whole genome shotgun sequence	NA	NA	NA	NA	NA
CL7403.Contig2_All	641	31.4233	8.56667	-1.87503	0.834104	Down	gi|502144138|ref|XP_004505590.1|/2.92915e-48/PREDICTED: S-norcoclaurine synthase-like [Cicer arietinum]	gi|126566387|gb|EF415877.1|/8e-10/Sesbania rostrata cDNA-AFLP fragment 022BT24M13-582.0 mRNA sequence	sp|Q67A25|NCS_THLFG/7e-22/S-norcoclaurine synthase OS=Thalictrum flavum subsp. glaucum PE=1 SV=1	NA	NA	PF00407/1.5E-14/Pathogenesis-related protein Bet v I family	biological_process:GO:0050896//response to stimulus;
CL745.Contig1_All	364	2.96333	0.383333	-2.95055	0.812125	Down	gi|297744005|emb|CBI36975.3|/5.0921e-39/unnamed protein product [Vitis vinifera]	gi|359480184|ref|XM_002271472.2|/7e-12/PREDICTED: Vitis vinifera probable glycerol-3-phosphate acyltransferase 3-like (LOC100264200), mRNA	sp|Q9SHJ5|GPAT1_ARATH/7e-32/Glycerol-3-phosphate acyltransferase 1 OS=Arabidopsis thaliana GN=GPAT1 PE=1 SV=1	vvi:100264200/1e-40/probable glycerol-3-phosphate acyltransferase 3-like; K13508 glycerol-3-phosphate acyltransferase [EC:2.3.1.15]	NA	PTHR15486:SF0/5.0E-41/--	biological_process:GO:0008152//metabolic process;molecular_function:GO:0004366//glycerol-3-phosphate O-acyltransferase activity;
CL745.Contig2_All	1699	3.49667	0.596667	-2.55098	0.815685	Down	gi|566158901|ref|XP_002301527.2|/0/hypothetical protein POPTR_0002s19350g [Populus trichocarpa] &gt;gi|550345376|gb|EEE80800.2| hypothetical protein POPTR_0002s19350g [Populus trichocarpa]	gi|359480184|ref|XM_002271472.2|/4e-26/PREDICTED: Vitis vinifera probable glycerol-3-phosphate acyltransferase 3-like (LOC100264200), mRNA	sp|Q9FZ22|GPAT2_ARATH/1e-160/Probable glycerol-3-phosphate acyltransferase 2 OS=Arabidopsis thaliana GN=GPAT2 PE=2 SV=1	vvi:100264200/0.0/probable glycerol-3-phosphate acyltransferase 3-like; K13508 glycerol-3-phosphate acyltransferase [EC:2.3.1.15]	NA	PF01553/9.0E-9/Acyltransferase	NA
CL7451.Contig2_All	1394	3.51667	10.76	1.6134	0.812435	Up	gi|590728934|ref|XP_007099714.1|/2.72253e-136/Galactose mutarotase-like superfamily protein, putative [Theobroma cacao] &gt;gi|508728432|gb|EOY20329.1| Galactose mutarotase-like superfamily protein, putative [Theobroma cacao]	gi|359488894|ref|XM_002282795.2|/3e-26/PREDICTED: Vitis vinifera aldose 1-epimerase-like (LOC100256158), mRNA	NA	vvi:100256158/6e-135/aldose 1-epimerase-like; K01785 aldose 1-epimerase [EC:5.1.3.3]	TM0282/1e-67/---	PTHR10091/4.8E-181/--	biological_process:GO:0019318//hexose metabolic process;molecular_function:GO:0030246//carbohydrate binding;GO:0004034//aldose 1-epimerase activity;
CL7456.Contig2_All	1300	11.06	3.57667	-1.62866	0.814815	Down	gi|643737953|gb|KDP43941.1|/1.22173e-167/hypothetical protein JCGZ_05408 [Jatropha curcas]	gi|470115754|ref|XM_004294009.1|/1e-114/PREDICTED: Fragaria vesca subsp. vesca serine carboxypeptidase-like 51-like (LOC101306309), mRNA	sp|Q67Y83|SCP51_ARATH/2e-142/Serine carboxypeptidase-like 51 OS=Arabidopsis thaliana GN=SCPL51 PE=2 SV=2	gmx:100808412/9e-165/serine carboxypeptidase-like 51-like; K09646 serine carboxypeptidase 1 [EC:3.4.16.-]	YBR139w/1e-15/---	PTHR11802:SF3/8.7E-138/--	NA
CL751.Contig7_All	788	4.8	0.21	-4.51457	0.856335	Down	gi|298204452|emb|CBI16932.3|/1.95222e-96/unnamed protein product [Vitis vinifera]	gi|359488377|ref|XM_002281519.2|/3e-68/PREDICTED: Vitis vinifera uncharacterized LOC100249761 (LOC100249761), mRNA	NA	ota:Ot13g00290/4e-15/Chromatin remodeling factor subunit and related transcription factors (ISS); K11649 SWI/SNF related-matrix-associated actin-dependent regulator of chromatin subfamily C	AGc3262/1e-30/---	PTHR13887/1.4E-49/--	molecular_function:GO:0015035//protein disulfide oxidoreductase activity;
CL7526.Contig1_All	1164	1.95333	7.72	1.98266	0.827404	Up	gi|225441872|ref|XP_002278584.1|/3.68413e-72/PREDICTED: agamous-like MADS-box protein AGL15-like [Vitis vinifera]	gi|224923179|gb|AC235415.1|/2e-14/Glycine max strain Williams 82 clone GM_WBb0132C18, complete sequence	sp|Q9M2K8|AGL18_ARATH/1e-57/Agamous-like MADS-box protein AGL18 OS=Arabidopsis thaliana GN=AGL18 PE=2 SV=1	smo:SELMODRAFT_449545/1e-38/MADS3-1; MADS-domain transcription factor; K09264 MADS-box transcription factor, plant	YPL089c/6e-13/---	PS00350/-/MADS-box domain signature.	NA
CL7526.Contig3_All	1182	1.88	7.25667	1.94857	0.823671	Up	gi|225441872|ref|XP_002278584.1|/3.77081e-72/PREDICTED: agamous-like MADS-box protein AGL15-like [Vitis vinifera]	gi|224923179|gb|AC235415.1|/3e-14/Glycine max strain Williams 82 clone GM_WBb0132C18, complete sequence	sp|Q9M2K8|AGL18_ARATH/1e-57/Agamous-like MADS-box protein AGL18 OS=Arabidopsis thaliana GN=AGL18 PE=2 SV=1	smo:SELMODRAFT_449545/1e-38/MADS3-1; MADS-domain transcription factor; K09264 MADS-box transcription factor, plant	YPL089c/6e-13/---	PS00350/-/MADS-box domain signature.	NA
CL762.Contig14_All	1396	1.29333	0.01	-7.01495	0.84686	Down	gi|645234632|ref|XP_008223898.1|/8.44524e-45/PREDICTED: uncharacterized protein LOC103323668 [Prunus mume] &gt;gi|645234634|ref|XP_008223899.1| PREDICTED: uncharacterized protein LOC103323668 [Prunus mume]	gi|349714796|emb|FQ380296.1|/3e-08/Vitis vinifera clone SS0ACG72YO16	NA	NA	NA	NA	cellular_component:GO:0005634//nucleus;
CL7623.Contig1_All	1847	19.2533	5.79667	-1.73181	0.826504	Down	gi|590591790|ref|XP_007017115.1|/0/Cytochrome P450 [Theobroma cacao] &gt;gi|508787478|gb|EOY34734.1| Cytochrome P450 [Theobroma cacao]	gi|470132535|ref|XM_004302088.1|/3e-98/PREDICTED: Fragaria vesca subsp. vesca cytochrome P450 734A1-like (LOC101306349), mRNA	sp|Q2QYH7|C14C2_ORYSJ/2e-155/Cytochrome P450 714C2 OS=Oryza sativa subsp. japonica GN=CYP714C2 PE=2 SV=1	vvi:100258332/4e-100/cytokinin hydroxylase-like; K10717 cytokinin trans-hydroxylase	Cj1411c/1e-39/---	PTHR24282:SF11/1.3E-262/--	biological_process:GO:0055114//oxidation-reduction process;molecular_function:GO:0009055//electron carrier activity;GO:0050616//secologanin synthase activity;GO:0016705//oxidoreductase activity, acting on paired donors, with incorporation or reduction of molecular oxygen;GO:0020037//heme binding;GO:0005506//iron ion binding;GO:0004497//monooxygenase activity;
CL7623.Contig2_All	1553	16.8433	3.55667	-2.24358	0.846781	Down	gi|590591790|ref|XP_007017115.1|/0/Cytochrome P450 [Theobroma cacao] &gt;gi|508787478|gb|EOY34734.1| Cytochrome P450 [Theobroma cacao]	gi|470132535|ref|XM_004302088.1|/2e-98/PREDICTED: Fragaria vesca subsp. vesca cytochrome P450 734A1-like (LOC101306349), mRNA	sp|Q2QYH7|C14C2_ORYSJ/1e-147/Cytochrome P450 714C2 OS=Oryza sativa subsp. japonica GN=CYP714C2 PE=2 SV=1	vvi:100258332/2e-92/cytokinin hydroxylase-like; K10717 cytokinin trans-hydroxylase	Cj1411c/9e-40/---	PR00463/2.0E-24/E-class P450 group I signature	biological_process:GO:0055114//oxidation-reduction process;molecular_function:GO:0009055//electron carrier activity;GO:0050616//secologanin synthase activity;GO:0016705//oxidoreductase activity, acting on paired donors, with incorporation or reduction of molecular oxygen;GO:0020037//heme binding;GO:0005506//iron ion binding;GO:0004497//monooxygenase activity;
CL7632.Contig1_All	791	46.6167	9.21	-2.33957	0.853445	Down	gi|225433418|ref|XP_002285648.1|/1.42263e-62/PREDICTED: uncharacterized protein LOC100257913 [Vitis vinifera]	gi|502150087|ref|XM_004507725.1|/2e-08/PREDICTED: Cicer arietinum glycine-rich cell wall structural protein 2-like (LOC101501730), mRNA	sp|A3C5A7|GRP2_ORYSJ/4e-27/Glycine-rich cell wall structural protein 2 OS=Oryza sativa subsp. japonica GN=GRP0.9 PE=2 SV=1	gmx:100776781/2e-15/probable pectinesterase/pectinesterase inhibitor 25-like; K01051 pectinesterase [EC:3.1.1.11]	XF0818/5e-31/---	NA	NA
CL7634.Contig1_All	423	1.32667	7.87333	2.56917	0.84758	Up	NA	gi|359492105|ref|XM_002285855.2|/5e-10/PREDICTED: Vitis vinifera expansin-A11-like (LOC100245385), mRNA	NA	NA	NA	NA	NA
CL7634.Contig2_All	1287	2.97	14.5833	2.29579	0.848081	Up	gi|225459728|ref|XP_002285891.1|/8.99259e-131/PREDICTED: expansin-A11 [Vitis vinifera] &gt;gi|302141731|emb|CBI18934.3| unnamed protein product [Vitis vinifera]	gi|359492105|ref|XM_002285855.2|/1e-96/PREDICTED: Vitis vinifera expansin-A11-like (LOC100245385), mRNA	sp|Q9LNU3|EXP11_ARATH/2e-115/Expansin-A11 OS=Arabidopsis thaliana GN=EXPA11 PE=2 SV=1	NA	NA	PTHR31867/6.0E-181/--	biological_process:GO:0009664//plant-type cell wall organization;cellular_component:GO:0016020//membrane;GO:0005618//cell wall;GO:0005576//extracellular region;
CL7656.Contig1_All	859	6.77	0.8	-3.08108	0.851785	Down	gi|590672765|ref|XP_007038703.1|/6.03822e-73/PAR1 protein [Theobroma cacao] &gt;gi|508775948|gb|EOY23204.1| PAR1 protein [Theobroma cacao]	gi|349715369|emb|FQ380671.1|/3e-16/Vitis vinifera clone SS0ACG41YA01	NA	NA	NA	PF06521/1.9E-81/PAR1 protein	NA
CL7656.Contig2_All	891	3.41	0.15	-4.50674	0.840961	Down	gi|590672765|ref|XP_007038703.1|/4.91778e-73/PAR1 protein [Theobroma cacao] &gt;gi|508775948|gb|EOY23204.1| PAR1 protein [Theobroma cacao]	gi|349715369|emb|FQ380671.1|/3e-16/Vitis vinifera clone SS0ACG41YA01	NA	NA	NA	PF06521/1.3E-81/PAR1 protein	NA
CL7702.Contig1_All	397	1.43667	0.01	-7.16658	0.869348	Down	gi|147782905|emb|CAN72295.1|/7.42549e-06/hypothetical protein VITISV_041009 [Vitis vinifera]	NA	sp|P37703|GRP9_DAUCA/3e-06/Glycine-rich protein DC9.1 OS=Daucus carota PE=2 SV=1	NA	NA	NA	NA
CL7702.Contig2_All	419	1.57	0.01	-7.29462	0.884828	Down	gi|700188222|gb|KGN43455.1|/3.9598e-07/Cell wall glycine-rich protein [Cucumis sativus]	NA	sp|P37703|GRP9_DAUCA/5e-06/Glycine-rich protein DC9.1 OS=Daucus carota PE=2 SV=1	NA	NA	PF07172/8.4E-8/Glycine rich protein family	NA
CL7719.Contig1_All	1856	59.0033	6.19	-3.25279	0.865209	Down	gi|225435464|ref|XP_002285466.1|/0/PREDICTED: aldehyde dehydrogenase family 3 member F1 [Vitis vinifera] &gt;gi|297746329|emb|CBI16385.3| unnamed protein product [Vitis vinifera]	gi|225435463|ref|XM_002285430.1|/6e-53/PREDICTED: Vitis vinifera aldehyde dehydrogenase family 3 member F1-like (LOC100253650), mRNA	sp|Q70E96|AL3F1_ARATH/2e-154/Aldehyde dehydrogenase family 3 member F1 OS=Arabidopsis thaliana GN=ALDH3F1 PE=2 SV=2	vvi:100253650/0.0/aldehyde dehydrogenase family 3 member F1-like; K00128 aldehyde dehydrogenase (NAD+) [EC:1.2.1.3]	alr3672/3e-102/---	PTHR11699:SF117/6.2E-266/--	biological_process:GO:0006081//cellular aldehyde metabolic process;GO:0055114//oxidation-reduction process;molecular_function:GO:0004030//aldehyde dehydrogenase [NAD(P)+] activity;
CL7746.Contig1_All	1892	60.6033	16.2633	-1.89777	0.83562	Down	gi|359496659|ref|XP_003635292.1|/0/PREDICTED: LOW QUALITY PROTEIN: (3S,6E)-nerolidol synthase 1, chloroplastic-like [Vitis vinifera]	gi|359497063|ref|XM_003635365.1|/5e-35/PREDICTED: Vitis vinifera (3S,6E)-nerolidol synthase 1, chloroplastic-like (LOC100853679), mRNA	sp|P0CV96|NES1_FRAVE/7e-165/(3S,6E)-nerolidol synthase 1, chloroplastic OS=Fragaria vesca PE=1 SV=1	ath:AT1G61680/1e-130/TPS14; terpene synthase 14; K15086 (3S)-linalool synthase [EC:4.2.3.25]	NA	PF03936/3.7E-67/Terpene synthase family, metal binding domain	molecular_function:GO:0016829//lyase activity;GO:0046872//metal ion binding;
CL7766.Contig1_All	1035	36.69	3.67667	-3.31892	0.865212	Down	gi|14290147|gb|AAK59275.1|AF378571_1/1.29195e-102/thaumatin-like protein [Sambucus nigra]	gi|88193284|gb|AY766059.2|/1e-25/Theobroma cacao osmotin-like (osm1) gene, partial cds	sp|P81370|TLP_ACTDE/2e-97/Thaumatin-like protein OS=Actinidia deliciosa GN=tlp PE=1 SV=2	NA	NA	PF00314/1.7E-72/Thaumatin family	NA
CL7766.Contig2_All	1049	53.75	2.65	-4.3422	0.873546	Down	gi|14290147|gb|AAK59275.1|AF378571_1/1.3161e-102/thaumatin-like protein [Sambucus nigra]	gi|88193284|gb|AY766059.2|/1e-25/Theobroma cacao osmotin-like (osm1) gene, partial cds	sp|P81370|TLP_ACTDE/2e-97/Thaumatin-like protein OS=Actinidia deliciosa GN=tlp PE=1 SV=2	NA	NA	PF00314/1.7E-72/Thaumatin family	NA
CL779.Contig8_All	1763	0.01	1.13333	6.82443	0.814773	Up	gi|643722394|gb|KDP32215.1|/9.23623e-168/hypothetical protein JCGZ_13822 [Jatropha curcas]	gi|359494893|ref|XM_003634816.1|/3e-33/PREDICTED: Vitis vinifera RNA polymerase II C-terminal domain phosphatase-like 4-like (LOC100852833), mRNA	sp|Q00IB6|CPL4_ARATH/1e-141/RNA polymerase II C-terminal domain phosphatase-like 4 OS=Arabidopsis thaliana GN=CPL4 PE=1 SV=1	mtr:MTR_2g048610/1e-101/RNA polymerase II C-terminal domain phosphatase-like protein; K15732 RNA polymerase II subunit A C-terminal domain phosphatase [EC:3.1.3.16]	ECU07g0890/6e-14/---	PS50969/22.839/FCP1 homology domain profile.	cellular_component:GO:0005634//nucleus;molecular_function:GO:0004721//phosphoprotein phosphatase activity;
CL7806.Contig2_All	398	0.893333	4.52667	2.34118	0.824575	Up	gi|643733637|gb|KDP40480.1|/6.43791e-26/hypothetical protein JCGZ_24479 [Jatropha curcas]	gi|359484141|ref|XM_002271768.2|/5e-19/PREDICTED: Vitis vinifera uncharacterized LOC100244574 (LOC100244574), mRNA	sp|Q9FTA0|GEML4_ARATH/4e-23/GEM-like protein 4 OS=Arabidopsis thaliana GN=At5g08350 PE=2 SV=1	NA	NA	PTHR31969:SF1/2.4E-35/--	NA
CL7846.Contig12_All	1142	0.596667	3.21333	2.42907	0.806534	Up	gi|629111589|gb|KCW76549.1|/5.24702e-60/hypothetical protein EUGRSUZ_D00938 [Eucalyptus grandis]	NA	sp|O04514|OPT2_ARATH/3e-48/Oligopeptide transporter 2 OS=Arabidopsis thaliana GN=OPT2 PE=2 SV=2	NA	NA	PTHR22601/4.7E-70/--	NA
CL7923.Contig1_All	2724	8.80667	3.01	-1.54883	0.800309	Down	gi|225432596|ref|XP_002281432.1|/0/PREDICTED: probable LRR receptor-like serine/threonine-protein kinase At1g67720 [Vitis vinifera] &gt;gi|297737017|emb|CBI26218.3| unnamed protein product [Vitis vinifera]	gi|225432595|ref|XM_002281396.1|/1e-107/PREDICTED: Vitis vinifera probable LRR receptor-like serine/threonine-protein kinase At1g67720 (LOC100244275), mRNA	sp|Q9ZQR3|Y2451_ARATH/7e-46/Leucine-rich repeat receptor-like serine/threonine-protein kinase At2g14510 OS=Arabidopsis thaliana GN=At2g14510 PE=2 SV=1	aly:ARALYDRAFT_356368/2e-14/FLS2; flagellin-sensitive 2; K13420 LRR receptor-like serine/threonine-protein kinase FLS2 [EC:2.7.11.1]	NA	PF12819/3.6E-71/Carbohydrate-binding protein of the ER	NA
CL7953.Contig1_All	265	0.01	1.13	6.82018	0.814773	Up	NA	NA	NA	NA	NA	NA	NA
CL7953.Contig2_All	1828	2.52333	24.0333	3.25163	0.864025	Up	gi|147803537|emb|CAN77669.1|/1.06921e-85/hypothetical protein VITISV_038107 [Vitis vinifera]	gi|502091357|ref|XM_004489468.1|/9e-09/PREDICTED: Cicer arietinum ninja-family protein AFP3-like (LOC101504428), mRNA	sp|Q9LMX5|AFP2_ARATH/5e-54/Ninja-family protein AFP2 OS=Arabidopsis thaliana GN=AFP2 PE=1 SV=1	NA	NA	PTHR31413/4.2E-75/--	NA
CL7988.Contig2_All	770	0.01	1.24333	6.95807	0.838071	Up	gi|590707944|ref|XP_007048139.1|/6.1395e-55/Uncharacterized protein isoform 1 [Theobroma cacao] &gt;gi|508700400|gb|EOX92296.1| Uncharacterized protein isoform 1 [Theobroma cacao]	gi|449448417|ref|XM_004141915.1|/9e-38/PREDICTED: Cucumis sativus uncharacterized LOC101207005, transcript variant 2 (LOC101207005), mRNA	sp|Q8L8Q8|Y5486_ARATH/2e-53/Uncharacterized protein At5g64816 OS=Arabidopsis thaliana GN=At5g64816 PE=2 SV=1	NA	NA	NA	NA
CL80.Contig1_All	2043	0.0133333	1.74667	7.03342	0.896173	Up	gi|502149468|ref|XP_004507539.1|/2.32191e-38/PREDICTED: (R)-mandelonitrile lyase-like [Cicer arietinum]	NA	sp|Q9SSM2|MDLL_ARATH/9e-21/(R)-mandelonitrile lyase-like OS=Arabidopsis thaliana GN=At1g73050 PE=2 SV=1	mtr:MTR_4g005860/1e-38/Mandelonitrile lyase; K08248 mandelonitrile lyase [EC:4.1.2.10]	NA	NA	biological_process:GO:0006066//alcohol metabolic process;GO:0055114//oxidation-reduction process;molecular_function:GO:0016829//lyase activity;GO:0008812//choline dehydrogenase activity;GO:0050660//flavin adenine dinucleotide binding;
CL8009.Contig1_All	1760	4.56	0.463333	-3.29891	0.841632	Down	gi|359489558|ref|XP_003633938.1|/4.32122e-161/PREDICTED: LOW QUALITY PROTEIN: O-acyltransferase WSD1-like [Vitis vinifera]	gi|225470895|ref|XM_002263160.1|/6e-13/PREDICTED: Vitis vinifera O-acyltransferase WSD1-like, transcript variant 2 (LOC100260458), mRNA	sp|Q93ZR6|WSD1_ARATH/6e-101/O-acyltransferase WSD1 OS=Arabidopsis thaliana GN=WSD1 PE=2 SV=1	ath:AT5G37300/2e-100/WSD1; o-acyltransferase WSD1; K15406 wax-ester synthase / diacylglycerol O-acyltransferase [EC:2.3.1.75 2.3.1.20]	NA	PTHR31650/6.6E-107/--	NA
CL8009.Contig2_All	1820	9.67	2.18	-2.14919	0.839553	Down	gi|359489558|ref|XP_003633938.1|/1.07424e-162/PREDICTED: LOW QUALITY PROTEIN: O-acyltransferase WSD1-like [Vitis vinifera]	gi|225470895|ref|XM_002263160.1|/2e-12/PREDICTED: Vitis vinifera O-acyltransferase WSD1-like, transcript variant 2 (LOC100260458), mRNA	sp|Q93ZR6|WSD1_ARATH/1e-100/O-acyltransferase WSD1 OS=Arabidopsis thaliana GN=WSD1 PE=2 SV=1	ath:AT5G37300/3e-100/WSD1; o-acyltransferase WSD1; K15406 wax-ester synthase / diacylglycerol O-acyltransferase [EC:2.3.1.75 2.3.1.20]	NA	PF06974/3.0E-66/Protein of unknown function (DUF1298)	NA
CL8047.Contig4_All	2722	16.5033	5.43	-1.60373	0.815799	Down	gi|255538108|ref|XP_002510119.1|/0/Xylem serine proteinase 1 precursor, putative [Ricinus communis] &gt;gi|223550820|gb|EEF52306.1| Xylem serine proteinase 1 precursor, putative [Ricinus communis]	gi|359492552|ref|XM_002283243.2|/1e-73/PREDICTED: Vitis vinifera subtilisin-like protease-like (LOC100257444), mRNA	sp|O65351|SUBL_ARATH/0.0/Subtilisin-like protease OS=Arabidopsis thaliana GN=ARA12 PE=1 SV=1	NA	BS_vpr/3e-32/---	PTHR10795:SF335/0.0/--	biological_process:GO:0006508//proteolysis;GO:0043086//negative regulation of catalytic activity;cellular_component:GO:0005576//extracellular region;molecular_function:GO:0004252//serine-type endopeptidase activity;GO:0042802//identical protein binding;
CL8060.Contig1_All	934	7.33	2.02333	-1.85708	0.819437	Down	gi|645294320|ref|XP_008245785.1|/6.38964e-10/PREDICTED: uncharacterized protein LOC103343930 [Prunus mume]	NA	NA	NA	NA	NA	NA
CL8063.Contig4_All	2919	13.5367	4	-1.7588	0.825202	Down	gi|720045666|ref|XP_010270277.1|/0/PREDICTED: lipase-like PAD4 [Nelumbo nucifera]	gi|225438399|ref|XM_002274726.1|/3e-16/PREDICTED: Vitis vinifera uncharacterized LOC100267875 (LOC100267875), mRNA	sp|Q4F883|SG101_ARATH/3e-26/Senescence-associated carboxylesterase 101 OS=Arabidopsis thaliana GN=SAG101 PE=1 SV=1	NA	NA	PTHR21493/9.3E-33/--	molecular_function:GO:0016787//hydrolase activity;
CL8079.Contig1_All	1824	43.7433	15.1833	-1.52657	0.810239	Down	gi|567882255|ref|XP_006433686.1|/3.57539e-166/hypothetical protein CICLE_v10001429mg [Citrus clementina] &gt;gi|557535808|gb|ESR46926.1| hypothetical protein CICLE_v10001429mg [Citrus clementina]	gi|359492521|ref|XM_002285470.2|/4e-94/PREDICTED: Vitis vinifera branched-chain-amino-acid aminotransferase 2, chloroplastic-like (LOC100266106), mRNA	sp|Q9M439|BCAT2_ARATH/2e-150/Branched-chain-amino-acid aminotransferase 2, chloroplastic OS=Arabidopsis thaliana GN=BCAT2 PE=1 SV=1	vvi:100260903/6e-164/branched-chain-amino-acid aminotransferase 2, chloroplastic-like; K00826 branched-chain amino acid aminotransferase [EC:2.6.1.42]	BS_ywaA/6e-73/---	PF01063/3.0E-31/Aminotransferase class IV	biological_process:GO:0009081//branched-chain amino acid metabolic process;cellular_component:GO:0005739//mitochondrion;molecular_function:GO:0052654//L-leucine transaminase activity;GO:0052656//L-isoleucine transaminase activity;GO:0052655//L-valine transaminase activity;
CL8079.Contig2_All	1756	31.2667	11.3333	-1.46405	0.802988	Down	gi|567882255|ref|XP_006433686.1|/3.4008e-166/hypothetical protein CICLE_v10001429mg [Citrus clementina] &gt;gi|557535808|gb|ESR46926.1| hypothetical protein CICLE_v10001429mg [Citrus clementina]	gi|359492521|ref|XM_002285470.2|/4e-94/PREDICTED: Vitis vinifera branched-chain-amino-acid aminotransferase 2, chloroplastic-like (LOC100266106), mRNA	sp|Q9M439|BCAT2_ARATH/1e-150/Branched-chain-amino-acid aminotransferase 2, chloroplastic OS=Arabidopsis thaliana GN=BCAT2 PE=1 SV=1	vvi:100260903/6e-164/branched-chain-amino-acid aminotransferase 2, chloroplastic-like; K00826 branched-chain amino acid aminotransferase [EC:2.6.1.42]	BS_ywaA/5e-73/---	PS00770/-/Aminotransferases class-IV signature.	biological_process:GO:0009081//branched-chain amino acid metabolic process;cellular_component:GO:0005739//mitochondrion;molecular_function:GO:0052654//L-leucine transaminase activity;GO:0052656//L-isoleucine transaminase activity;GO:0052655//L-valine transaminase activity;
CL8079.Contig4_All	1676	14.13	3.81	-1.8909	0.830623	Down	gi|567882255|ref|XP_006433686.1|/3.20343e-166/hypothetical protein CICLE_v10001429mg [Citrus clementina] &gt;gi|557535808|gb|ESR46926.1| hypothetical protein CICLE_v10001429mg [Citrus clementina]	gi|359492521|ref|XM_002285470.2|/4e-94/PREDICTED: Vitis vinifera branched-chain-amino-acid aminotransferase 2, chloroplastic-like (LOC100266106), mRNA	sp|Q9M439|BCAT2_ARATH/1e-150/Branched-chain-amino-acid aminotransferase 2, chloroplastic OS=Arabidopsis thaliana GN=BCAT2 PE=1 SV=1	vvi:100260903/6e-164/branched-chain-amino-acid aminotransferase 2, chloroplastic-like; K00826 branched-chain amino acid aminotransferase [EC:2.6.1.42]	BS_ywaA/5e-73/---	PTHR11825:SF25/2.1E-226/--	biological_process:GO:0009081//branched-chain amino acid metabolic process;cellular_component:GO:0005739//mitochondrion;molecular_function:GO:0052654//L-leucine transaminase activity;GO:0052656//L-isoleucine transaminase activity;GO:0052655//L-valine transaminase activity;
CL8124.Contig3_All	793	5.45333	0.833333	-2.71017	0.840889	Down	NA	NA	NA	NA	NA	NA	NA
CL8169.Contig1_All	1505	0.276667	74.87	8.0801	0.998774	Up	gi|565384016|ref|XP_006358069.1|/1.99534e-55/PREDICTED: floral homeotic protein AGAMOUS-like isoform X4 [Solanum tuberosum]	gi|340510765|gb|HQ222891.1|/0.0/Paeonia suffruticosa agamous (AG) mRNA, complete cds	sp|Q01540|AG_BRANA/4e-51/Floral homeotic protein AGAMOUS OS=Brassica napus GN=AG1 PE=2 SV=1	gmx:732595/1e-53/MADS-box protein; K09264 MADS-box transcription factor, plant	YPL089c/2e-11/---	PTHR11945/1.2E-71/--	NA
CL8169.Contig2_All	1714	0.556667	151.72	8.09038	0.99897	Up	gi|340510766|gb|AEK33831.1|/7.22504e-113/agamous [Paeonia suffruticosa]	gi|340510765|gb|HQ222891.1|/0.0/Paeonia suffruticosa agamous (AG) mRNA, complete cds	sp|Q40885|AG_PETHY/9e-92/Floral homeotic protein AGAMOUS OS=Petunia hybrida GN=AG1 PE=1 SV=1	vvi:100261787/6e-89/AG; agamous; K09264 MADS-box transcription factor, plant	YPL089c/7e-12/---	PR00404/5.4E-32/MADS domain signature	biological_process:GO:0006355//regulation of transcription, DNA-templated;cellular_component:GO:0005634//nucleus;molecular_function:GO:0003677//DNA binding;GO:0003700//sequence-specific DNA binding transcription factor activity;GO:0046983//protein dimerization activity;
CL8185.Contig2_All	2564	27.4767	2.27	-3.59744	0.866237	Down	gi|6456434|dbj|BAA86930.1|/0/lupeol synthase [Olea europaea]	gi|225445697|ref|XM_002269024.1|/2e-93/PREDICTED: Vitis vinifera lupeol synthase-like (LOC100241546), mRNA	sp|Q8W3Z2|LUPS_BETPL/0.0/Lupeol synthase OS=Betula platyphylla GN=OSCBPW PE=1 SV=1	mtr:MTR_5g008810/0.0/Cycloartenol synthase; K01853 cycloartenol synthase [EC:5.4.99.8]	YHR072w/4e-110/---	PTHR11764:SF12/2.7E-286/--	NA
CL8205.Contig6_All	2539	0.816667	4.97	2.60543	0.836034	Up	gi|225424087|ref|XP_002282940.1|/4.38938e-128/PREDICTED: probable elongator complex protein 2-like [Vitis vinifera]	gi|359472924|ref|XM_002282904.2|/1e-131/PREDICTED: Vitis vinifera probable elongator complex protein 2-like (LOC100257715), mRNA	sp|F4I1S7|ELP2_ARATH/1e-104/Elongator complex protein 2 OS=Arabidopsis thaliana GN=ELP2 PE=1 SV=1	vvi:100257715/2e-129/probable elongator complex protein 2-like; K11374 elongator complex protein 2	ECU01g0610/1e-11/---	PTHR13729/3.1E-119/--	NA
CL8205.Contig7_All	2746	7.53333	22.2933	1.56525	0.812954	Up	gi|225424087|ref|XP_002282940.1|/4.79248e-128/PREDICTED: probable elongator complex protein 2-like [Vitis vinifera]	gi|359472924|ref|XM_002282904.2|/1e-131/PREDICTED: Vitis vinifera probable elongator complex protein 2-like (LOC100257715), mRNA	sp|F4I1S7|ELP2_ARATH/1e-104/Elongator complex protein 2 OS=Arabidopsis thaliana GN=ELP2 PE=1 SV=1	vvi:100257715/2e-129/probable elongator complex protein 2-like; K11374 elongator complex protein 2	ECU01g0610/1e-11/---	PTHR13729/3.1E-119/--	NA
CL8205.Contig8_All	2342	5.55667	18.8833	1.76482	0.827666	Up	gi|225424087|ref|XP_002282940.1|/4.00164e-128/PREDICTED: probable elongator complex protein 2-like [Vitis vinifera]	gi|359472924|ref|XM_002282904.2|/1e-131/PREDICTED: Vitis vinifera probable elongator complex protein 2-like (LOC100257715), mRNA	sp|F4I1S7|ELP2_ARATH/1e-104/Elongator complex protein 2 OS=Arabidopsis thaliana GN=ELP2 PE=1 SV=1	vvi:100257715/1e-129/probable elongator complex protein 2-like; K11374 elongator complex protein 2	ECU01g0610/9e-12/---	PTHR13729/3.1E-119/--	NA
CL8213.Contig3_All	728	0.01	1.8	7.49185	0.906525	Up	gi|224131568|ref|XP_002321118.1|/3.94059e-37/hypothetical protein POPTR_0014s14910g [Populus trichocarpa] &gt;gi|566204348|ref|XP_006375517.1| hypothetical protein POPTR_0014s14910g [Populus trichocarpa] &gt;gi|222861891|gb|EEE99433.1| hypothetical protein POPTR_0014s14910g [Populus trichocarpa] &gt;gi|550324228|gb|ERP53314.1| hypothetical protein POPTR_0014s14910g [Populus trichocarpa]	gi|449496743|ref|XM_004160167.1|/4e-24/PREDICTED: Cucumis sativus vesicle transport protein GOT1B-like, transcript variant 3 (LOC101228260), mRNA	NA	NA	YMR292w/5e-12/---	PTHR21493:SF97/1.9E-48/--	biological_process:GO:0016192//vesicle-mediated transport;
CL8213.Contig8_All	750	0.01	6.28333	9.29539	0.988094	Up	gi|224131568|ref|XP_002321118.1|/1.2107e-52/hypothetical protein POPTR_0014s14910g [Populus trichocarpa] &gt;gi|566204348|ref|XP_006375517.1| hypothetical protein POPTR_0014s14910g [Populus trichocarpa] &gt;gi|222861891|gb|EEE99433.1| hypothetical protein POPTR_0014s14910g [Populus trichocarpa] &gt;gi|550324228|gb|ERP53314.1| hypothetical protein POPTR_0014s14910g [Populus trichocarpa]	gi|359478069|ref|XM_002271108.2|/2e-44/PREDICTED: Vitis vinifera Vesicle transport protein GOT1B-like (LOC100256647), mRNA	NA	NA	YMR292w/1e-17/---	PF04178/1.9E-16/Got1/Sft2-like family	biological_process:GO:0016192//vesicle-mediated transport;cellular_component:GO:0005886//plasma membrane;
CL8238.Contig3_All	1333	14.2833	39.7267	1.47578	0.804815	Up	gi|358346026|ref|XP_003637074.1|/4.58307e-67/Cell wall-associated hydrolase, partial [Medicago truncatula]	gi|146261263|gb|EF207451.1|/0.0/Paeonia brownii inverted repeat B, partial sequence; chloroplast	NA	NA	NA	NA	cellular_component:GO:0005739//mitochondrion;
CL8238.Contig4_All	3520	11.62	31.77	1.45106	0.802392	Up	gi|543177598|gb|AGV54820.1|/5.6854e-122/cell wall-associated hydrolase [Phaseolus vulgaris]	gi|146261263|gb|EF207451.1|/0.0/Paeonia brownii inverted repeat B, partial sequence; chloroplast	sp|Q3BAI2|YCX91_PHAAO/1e-48/Uncharacterized protein ORF91 OS=Phalaenopsis aphrodite subsp. formosana PE=4 SV=1	NA	NA	NA	cellular_component:GO:0009507//chloroplast;
CL8282.Contig1_All	927	2.88333	8.71333	1.59549	0.807302	Up	gi|359497194|ref|XP_003635450.1|/7.30322e-67/PREDICTED: uncharacterized protein LOC100853798 [Vitis vinifera] &gt;gi|296084652|emb|CBI25775.3| unnamed protein product [Vitis vinifera]	gi|359497193|ref|XM_003635402.1|/1e-21/PREDICTED: Vitis vinifera uncharacterized LOC100853798 (LOC100853798), mRNA	NA	NA	NA	NA	NA
CL8288.Contig2_All	848	3.53	16.2533	2.203	0.845594	Up	gi|720049305|ref|XP_010271402.1|/1.01543e-32/PREDICTED: auxin-induced protein X10A-like [Nelumbo nucifera]	gi|470115397|ref|XM_004293841.1|/5e-30/PREDICTED: Fragaria vesca subsp. vesca indole-3-acetic acid-induced protein ARG7-like (LOC101301370), mRNA	sp|P33083|AX6B_SOYBN/9e-30/Auxin-induced protein 6B OS=Glycine max PE=2 SV=1	gmx:100806671/1e-32/auxin-induced protein X10A-like; K14488 SAUR family protein	NA	PTHR31929/6.1E-39/--	biological_process:GO:0010218//response to far red light;GO:0010114//response to red light;
CL8298.Contig1_All	877	4.11	0.38	-3.43507	0.838014	Down	gi|255548237|ref|XP_002515175.1|/1.23519e-129/class I chitinase, putative [Ricinus communis] &gt;gi|223545655|gb|EEF47159.1| class I chitinase, putative [Ricinus communis]	gi|349718595|emb|FQ387596.1|/4e-68/Vitis vinifera clone SS0AEB25YO17	sp|Q5NB11|CHI10_ORYSJ/1e-111/Chitinase 10 OS=Oryza sativa subsp. japonica GN=Cht10 PE=2 SV=1	ath:AT3G12500/4e-93/HCHIB; chitinase; K01183 chitinase [EC:3.2.1.14]	VC0769/3e-23/---	PS00773/-/Chitinases family 19 signature 1.	biological_process:GO:0006032//chitin catabolic process;GO:0016998//cell wall macromolecule catabolic process;GO:0005975//carbohydrate metabolic process;molecular_function:GO:0004568//chitinase activity;
CL8409.Contig1_All	1406	216.083	66.1933	-1.70683	0.829089	Down	gi|566228937|ref|XP_002325354.2|/3.06076e-119/S-adenosyl-L-methionine:carboxyl methyltransferase family protein [Populus trichocarpa] &gt;gi|550316721|gb|EEE99735.2| S-adenosyl-L-methionine:carboxyl methyltransferase family protein [Populus trichocarpa]	gi|359476673|ref|XM_002265601.2|/1e-10/PREDICTED: Vitis vinifera benzoate carboxyl methyltransferase-like (LOC100249594), mRNA	sp|Q9FYZ9|BAMT_ANTMA/2e-91/Benzoate carboxyl methyltransferase OS=Antirrhinum majus GN=BAMT PE=1 SV=1	vvi:100260930/7e-91/jasmonate O-methyltransferase-like; K08241 jasmonate O-methyltransferase [EC:2.1.1.141]	NA	PTHR31009:SF6/4.7E-150/--	NA
CL8435.Contig13_All	1345	1.82333	6.54333	1.84345	0.815269	Up	gi|672111944|ref|XP_008803245.1|/6.015e-35/PREDICTED: uncharacterized protein LOC103716843 [Phoenix dactylifera]	gi|359485076|ref|XM_002270661.2|/6e-06/PREDICTED: Vitis vinifera uncharacterized LOC100266729 (LOC100266729), mRNA	sp|Q2MHE4|HT1_ARATH/7e-22/Serine/threonine-protein kinase HT1 OS=Arabidopsis thaliana GN=HT1 PE=1 SV=1	vvi:100240856/3e-20/serine/threonine-protein kinase CTR1-like; K14510 serine/threonine-protein kinase CTR1 [EC:2.7.11.1]	YAR019c/4e-12/---	SM00220/4.0E-7/Serine/Threonine protein kinases, catalytic domain	biological_process:GO:0044237//cellular metabolic process;molecular_function:GO:0004672//protein kinase activity;
CL8435.Contig25_All	1255	3.84667	0.1	-5.26554	0.890316	Down	gi|641843547|gb|KDO62447.1|/1.28595e-40/hypothetical protein CISIN_1g001449mg [Citrus sinensis]	gi|359485076|ref|XM_002270661.2|/6e-06/PREDICTED: Vitis vinifera uncharacterized LOC100266729 (LOC100266729), mRNA	sp|Q2MHE4|HT1_ARATH/3e-23/Serine/threonine-protein kinase HT1 OS=Arabidopsis thaliana GN=HT1 PE=1 SV=1	osa:4329527/2e-21/Os02g0527600; K14510 serine/threonine-protein kinase CTR1 [EC:2.7.11.1]	YAR019c/3e-15/---	PF00069/1.8E-35/Protein kinase domain	NA
CL8533.Contig1_All	856	8.84333	2.55333	-1.79221	0.820585	Down	gi|596297014|ref|XP_007227265.1|/2.07168e-57/hypothetical protein PRUPE_ppa017791mg [Prunus persica] &gt;gi|462424201|gb|EMJ28464.1| hypothetical protein PRUPE_ppa017791mg [Prunus persica]	gi|225432920|ref|XM_002284195.1|/4e-12/PREDICTED: Vitis vinifera transcription factor bHLH92-like (LOC100247714), mRNA	sp|Q9FIX5|BH092_ARATH/1e-37/Transcription factor bHLH92 OS=Arabidopsis thaliana GN=BHLH92 PE=2 SV=1	NA	NA	PS50888/11.179/Myc-type, basic helix-loop-helix (bHLH) domain profile.	NA
CL8552.Contig2_All	676	0.996667	4.13	2.05096	0.808045	Up	gi|590689422|ref|XP_007043224.1|/7.03466e-67/GRAM domain-containing protein / ABA-responsive protein-related [Theobroma cacao] &gt;gi|508707159|gb|EOX99055.1| GRAM domain-containing protein / ABA-responsive protein-related [Theobroma cacao]	gi|359484141|ref|XM_002271768.2|/1e-33/PREDICTED: Vitis vinifera uncharacterized LOC100244574 (LOC100244574), mRNA	sp|Q9FTA0|GEML4_ARATH/3e-52/GEM-like protein 4 OS=Arabidopsis thaliana GN=At5g08350 PE=2 SV=1	NA	NA	SM00568/2.0E-17/domain in glucosyltransferases, myotubularins and other putative membrane-associated proteins	NA
CL8588.Contig1_All	1347	353.7	96.3633	-1.87597	0.835484	Down	gi|255568237|ref|XP_002525093.1|/7.28752e-22/AT14A, putative [Ricinus communis] &gt;gi|223535552|gb|EEF37220.1| AT14A, putative [Ricinus communis]	NA	sp|Q56XQ0|U496I_ARATH/1e-17/UPF0496 protein At2g18630 OS=Arabidopsis thaliana GN=At2g18630 PE=2 SV=3	NA	NA	PTHR31113/1.7E-21/--	NA
CL8588.Contig2_All	1485	247.45	50.94	-2.28027	0.851513	Down	gi|255568237|ref|XP_002525093.1|/8.35511e-22/AT14A, putative [Ricinus communis] &gt;gi|223535552|gb|EEF37220.1| AT14A, putative [Ricinus communis]	NA	sp|Q56XQ0|U496I_ARATH/1e-17/UPF0496 protein At2g18630 OS=Arabidopsis thaliana GN=At2g18630 PE=2 SV=3	NA	NA	PTHR31113/1.7E-21/--	NA
CL8623.Contig2_All	2552	9.87667	2.73667	-1.8516	0.825076	Down	gi|225455177|ref|XP_002270121.1|/0/PREDICTED: uncharacterized calcium-binding protein At1g02270 [Vitis vinifera] &gt;gi|302144002|emb|CBI23107.3| unnamed protein product [Vitis vinifera]	gi|225455176|ref|XM_002270085.1|/1e-151/PREDICTED: Vitis vinifera uncharacterized LOC100260686 (LOC100260686), mRNA	sp|O81916|YC22_ARATH/1e-158/Uncharacterized calcium-binding protein At1g02270 OS=Arabidopsis thaliana GN=At1g02270 PE=2 SV=2	cme:CMJ074C/3e-08/probable carbon catabolite repressor Ccr4p; K12603 CCR4-NOT transcription complex subunit 6	NA	PTHR12121:SF31/4.2E-176/--	molecular_function:GO:0005509//calcium ion binding;
CL8623.Contig5_All	2700	40.5333	14.7833	-1.45514	0.803577	Down	gi|225455177|ref|XP_002270121.1|/0/PREDICTED: uncharacterized calcium-binding protein At1g02270 [Vitis vinifera] &gt;gi|302144002|emb|CBI23107.3| unnamed protein product [Vitis vinifera]	gi|225455176|ref|XM_002270085.1|/0.0/PREDICTED: Vitis vinifera uncharacterized LOC100260686 (LOC100260686), mRNA	sp|O81916|YC22_ARATH/3e-153/Uncharacterized calcium-binding protein At1g02270 OS=Arabidopsis thaliana GN=At1g02270 PE=2 SV=2	NA	NA	PTHR12121:SF31/2.8E-113/--	molecular_function:GO:0005509//calcium ion binding;
CL8623.Contig6_All	2495	11.3833	0.526667	-4.43389	0.87034	Down	gi|225455177|ref|XP_002270121.1|/0/PREDICTED: uncharacterized calcium-binding protein At1g02270 [Vitis vinifera] &gt;gi|302144002|emb|CBI23107.3| unnamed protein product [Vitis vinifera]	gi|225455176|ref|XM_002270085.1|/0.0/PREDICTED: Vitis vinifera uncharacterized LOC100260686 (LOC100260686), mRNA	sp|O81916|YC22_ARATH/4e-163/Uncharacterized calcium-binding protein At1g02270 OS=Arabidopsis thaliana GN=At1g02270 PE=2 SV=2	cme:CMJ074C/3e-08/probable carbon catabolite repressor Ccr4p; K12603 CCR4-NOT transcription complex subunit 6	NA	PF03372/2.0E-13/Endonuclease/Exonuclease/phosphatase family	molecular_function:GO:0005509//calcium ion binding;
CL8623.Contig7_All	2598	6.01333	1.14	-2.39913	0.837873	Down	gi|225455177|ref|XP_002270121.1|/0/PREDICTED: uncharacterized calcium-binding protein At1g02270 [Vitis vinifera] &gt;gi|302144002|emb|CBI23107.3| unnamed protein product [Vitis vinifera]	gi|225455176|ref|XM_002270085.1|/0.0/PREDICTED: Vitis vinifera uncharacterized LOC100260686 (LOC100260686), mRNA	sp|O81916|YC22_ARATH/9e-158/Uncharacterized calcium-binding protein At1g02270 OS=Arabidopsis thaliana GN=At1g02270 PE=2 SV=2	cme:CMJ074C/6e-07/probable carbon catabolite repressor Ccr4p; K12603 CCR4-NOT transcription complex subunit 6	NA	PTHR12121:SF31/3.5E-192/--	molecular_function:GO:0005509//calcium ion binding;
CL8663.Contig2_All	2283	4.95	19.5433	1.98118	0.837799	Up	gi|502146477|ref|XP_004506470.1|/1.68653e-06/PREDICTED: mucin-2-like [Cicer arietinum]	NA	NA	NA	NA	NA	NA
CL8663.Contig4_All	2722	0.01	1.64667	7.3634	0.893137	Up	NA	NA	NA	NA	NA	NA	NA
CL8663.Contig5_All	2468	0.01	5.46667	9.09452	0.984986	Up	NA	NA	NA	NA	NA	NA	NA
CL8663.Contig9_All	2650	1.18667	4.52	1.92941	0.803752	Up	NA	NA	NA	NA	NA	NA	NA
CL8668.Contig4_All	718	1.4	0.01	-7.12928	0.863832	Down	NA	gi|408901371|gb|JX663301.1|/4e-12/Schistostemon retusum PsbA (psbA) gene, partial cds; chloroplast	NA	NA	NA	NA	NA
CL8673.Contig2_All	822	4.87667	14.1967	1.54158	0.806298	Up	NA	NA	NA	NA	NA	NA	NA
CL8673.Contig3_All	1155	5.02	14.4333	1.52365	0.80399	Up	NA	NA	NA	NA	NA	NA	NA
CL894.Contig2_All	1052	33.7767	8.27667	-2.02891	0.843155	Down	NA	NA	NA	NA	NA	NA	NA
CL907.Contig2_All	2623	29.8933	11.0633	-1.43404	0.801167	Down	gi|359481698|ref|XP_002277149.2|/0/PREDICTED: DUF246 domain-containing protein At1g04910 [Vitis vinifera]	gi|359481697|ref|XM_002277113.2|/0.0/PREDICTED: Vitis vinifera DUF246 domain-containing protein At1g04910-like (LOC100247795), mRNA	sp|Q8W486|Y1491_ARATH/5e-68/Uncharacterized protein At1g04910 OS=Arabidopsis thaliana GN=At1g04910 PE=2 SV=1	NA	NA	PF10250/1.7E-91/GDP-fucose protein O-fucosyltransferase	NA
CL907.Contig7_All	2644	13.3167	3.13	-2.089	0.841871	Down	gi|359481698|ref|XP_002277149.2|/0/PREDICTED: DUF246 domain-containing protein At1g04910 [Vitis vinifera]	gi|359481697|ref|XM_002277113.2|/1e-112/PREDICTED: Vitis vinifera DUF246 domain-containing protein At1g04910-like (LOC100247795), mRNA	sp|Q8W486|Y1491_ARATH/1e-33/Uncharacterized protein At1g04910 OS=Arabidopsis thaliana GN=At1g04910 PE=2 SV=1	NA	NA	PTHR31741/3.4E-158/--	NA
CL914.Contig2_All	990	18.0933	3.67333	-2.3003	0.849291	Down	gi|567135261|ref|XP_006393719.1|/5.93331e-17/hypothetical protein EUTSA_v10011753mg [Eutrema salsugineum] &gt;gi|557090297|gb|ESQ31005.1| hypothetical protein EUTSA_v10011753mg [Eutrema salsugineum]	NA	sp|Q07202|CORA_MEDSA/4e-11/Cold and drought-regulated protein CORA OS=Medicago sativa GN=CORA PE=2 SV=1	cre:CHLREDRAFT_205987/8e-10/MTP1; CDF transporter, membrane protein; K14689 solute carrier family 30 (zinc transporter), member 2	NA	NA	NA
CL914.Contig3_All	891	20.4467	106.813	2.38515	0.855439	Up	gi|567135261|ref|XP_006393719.1|/1.78423e-22/hypothetical protein EUTSA_v10011753mg [Eutrema salsugineum] &gt;gi|557090297|gb|ESQ31005.1| hypothetical protein EUTSA_v10011753mg [Eutrema salsugineum]	gi|166377|gb|M74189.1|ALFESIPC/3e-07/Medicago sativa environmental stress-inducible protein mRNA	sp|Q07202|CORA_MEDSA/6e-18/Cold and drought-regulated protein CORA OS=Medicago sativa GN=CORA PE=2 SV=1	cre:CHLREDRAFT_205987/4e-11/MTP1; CDF transporter, membrane protein; K14689 solute carrier family 30 (zinc transporter), member 2	CC0303/7e-06/---	NA	NA
CL914.Contig4_All	892	13.7	1.89667	-2.85264	0.858458	Down	gi|567135261|ref|XP_006393719.1|/9.42633e-16/hypothetical protein EUTSA_v10011753mg [Eutrema salsugineum] &gt;gi|557090297|gb|ESQ31005.1| hypothetical protein EUTSA_v10011753mg [Eutrema salsugineum]	NA	sp|Q07202|CORA_MEDSA/1e-08/Cold and drought-regulated protein CORA OS=Medicago sativa GN=CORA PE=2 SV=1	cre:CHLREDRAFT_205987/2e-06/MTP1; CDF transporter, membrane protein; K14689 solute carrier family 30 (zinc transporter), member 2	NA	NA	NA
CL917.Contig18_All	1073	0.01	1.43333	7.16323	0.868028	Up	NA	NA	NA	NA	NA	NA	NA
CL933.Contig1_All	1638	1.88	8.06333	2.10064	0.83545	Up	gi|720050503|ref|XP_010271797.1|/0/PREDICTED: tyrosine decarboxylase 1-like [Nelumbo nucifera]	gi|374085877|gb|JN644946.1|/9e-12/Vinca minor tryptophan decarboxylase mRNA, complete cds	sp|P54768|TYDC1_PAPSO/2e-178/Tyrosine/DOPA decarboxylase 1 OS=Papaver somniferum GN=TYDC1 PE=2 SV=1	vvi:100263224/0.0/tyrosine/DOPA decarboxylase 2-like; K01592 tyrosine decarboxylase [EC:4.1.1.25]	YPO1193/1e-86/---	PTHR11999/2.5E-233/--	NA
CL934.Contig1_All	1418	8.7	0.516667	-4.07371	0.862442	Down	gi|354464671|gb|AER26531.1|/0/fructose 1,6 bisphosphate aldolase class 1 [Carica papaya]	gi|470107958|ref|XM_004290255.1|/0.0/PREDICTED: Fragaria vesca subsp. vesca probable fructose-bisphosphate aldolase 2, chloroplastic-like (LOC101299626), mRNA	sp|Q944G9|ALFC2_ARATH/0.0/Probable fructose-bisphosphate aldolase 2, chloroplastic OS=Arabidopsis thaliana GN=FBA2 PE=1 SV=2	vvi:100852851/0.0/probable fructose-bisphosphate aldolase 2, chloroplastic-like; K01623 fructose-bisphosphate aldolase, class I [EC:4.1.2.13]	XF0826/2e-83/---	PS00158/-/Fructose-bisphosphate aldolase class-I active site.	biological_process:GO:0006096//glycolytic process;GO:0009737//response to abscisic acid;GO:0046686//response to cadmium ion;cellular_component:GO:0016020//membrane;GO:0048046//apoplast;GO:0010287//plastoglobule;GO:0031977//thylakoid lumen;GO:0009941//chloroplast envelope;GO:0022626//cytosolic ribosome;molecular_function:GO:0004332//fructose-bisphosphate aldolase activity;
CL951.Contig2_All	1472	1.48667	6.99667	2.23459	0.835432	Up	gi|661881015|emb|CDP15400.1|/4.19218e-175/unnamed protein product [Coffea canephora]	gi|470139216|ref|XM_004305299.1|/1e-16/PREDICTED: Fragaria vesca subsp. vesca probable purple acid phosphatase 20-like (LOC101314203), mRNA	sp|Q9LXI7|PPA20_ARATH/2e-154/Probable purple acid phosphatase 20 OS=Arabidopsis thaliana GN=PAP20 PE=2 SV=1	NA	Rv2577/1e-14/---	PF14008/8.0E-18/Iron/zinc purple acid phosphatase-like protein C	molecular_function:GO:0046872//metal ion binding;GO:0003993//acid phosphatase activity;
CL966.Contig1_All	1333	2.64	10.93	2.04968	0.837919	Up	NA	NA	NA	NA	NA	NA	NA
CL966.Contig5_All	1109	0.89	3.99	2.16451	0.810627	Up	NA	NA	NA	NA	NA	NA	NA
Unigene1003_All	701	0.993333	4.79667	2.27168	0.823927	Up	gi|225439823|ref|XP_002277319.1|/2.01013e-51/PREDICTED: uncharacterized protein LOC100243200 [Vitis vinifera] &gt;gi|147771778|emb|CAN66779.1| hypothetical protein VITISV_039550 [Vitis vinifera]	gi|323367034|gb|HQ698308.1|/1e-14/Arabidopsis thaliana ecotype Landsberg erecta chromosome 3 genomic sequence	NA	NA	NA	NA	NA
Unigene1018_All	710	3.54667	10.38	1.54927	0.803412	Up	NA	NA	NA	NA	NA	NA	NA
Unigene10301_All	248	0.01	1.44	7.16993	0.869348	Up	NA	gi|384551773|gb|AC244892.11|/1e-06/Solanum lycopersicum strain Heinz 1706 chromosome 10 clone sle-22g21 map 10, complete sequence	NA	NA	NA	NA	NA
Unigene10332_All	243	7.70667	0.32	-4.58996	0.870171	Down	NA	NA	NA	NA	NA	NA	NA
Unigene1048_All	941	51.9533	17.61	-1.56082	0.813944	Down	NA	NA	NA	NA	NA	NA	NA
Unigene10482_All	3599	10.27	2.06667	-2.31306	0.845095	Down	gi|359493981|ref|XP_003634703.1|/0/PREDICTED: probable leucine-rich repeat receptor-like serine/threonine-protein kinase At3g14840-like [Vitis vinifera]	gi|359493980|ref|XM_003634655.1|/0.0/PREDICTED: Vitis vinifera probable leucine-rich repeat receptor-like serine/threonine-protein kinase At3g14840-like (LOC100255520), mRNA	sp|C0LGN2|Y3148_ARATH/0.0/Probable leucine-rich repeat receptor-like serine/threonine-protein kinase At3g14840 OS=Arabidopsis thaliana GN=LRR-RLK PE=2 SV=1	aly:ARALYDRAFT_356368/3e-71/FLS2; flagellin-sensitive 2; K13420 LRR receptor-like serine/threonine-protein kinase FLS2 [EC:2.7.11.1]	BS_yloP_1/6e-19/---	PTHR24420/0.0/--	biological_process:GO:0008152//metabolic process;molecular_function:GO:0004672//protein kinase activity;GO:0016491//oxidoreductase activity;
Unigene10513_All	1506	5.51	0.473333	-3.54112	0.84983	Down	gi|700206648|gb|KGN61767.1|/3.66176e-33/hypothetical protein Csa_2G238830 [Cucumis sativus]	NA	sp|Q9SYZ7|U496A_ARATH/7e-29/UPF0496 protein At4g34320 OS=Arabidopsis thaliana GN=At4g34320 PE=2 SV=1	NA	NA	PTHR31113/2.3E-34/--	NA
Unigene1052_All	938	2.69333	8.2	1.60623	0.807269	Up	gi|225469636|ref|XP_002265147.1|/3.706e-66/PREDICTED: uncharacterized protein LOC100252669 [Vitis vinifera]	gi|502079261|ref|XM_004486148.1|/2e-11/PREDICTED: Cicer arietinum uncharacterized LOC101489543 (LOC101489543), mRNA	NA	NA	NA	PTHR31903/7.4E-30/--	NA
Unigene10557_All	260	3.47	0.49	-2.82408	0.821556	Down	NA	NA	NA	NA	NA	NA	NA
Unigene10814_All	2283	5.74	1.53	-1.90752	0.813694	Down	gi|590689771|ref|XP_007043321.1|/0/YELLOW STRIPE like 7 [Theobroma cacao] &gt;gi|508707256|gb|EOX99152.1| YELLOW STRIPE like 7 [Theobroma cacao]	gi|449508403|ref|XM_004163256.1|/1e-60/PREDICTED: Cucumis sativus probable metal-nicotianamine transporter YSL7-like (LOC101222425), mRNA	sp|Q9SHY2|YSL7_ARATH/0.0/Probable metal-nicotianamine transporter YSL7 OS=Arabidopsis thaliana GN=YSL7 PE=2 SV=1	NA	YGL114w/1e-38/---	PTHR31645/0.0/--	biological_process:GO:0055085//transmembrane transport;
Unigene10827_All	2059	7.13	2.12333	-1.74757	0.813661	Down	gi|590696383|ref|XP_007045150.1|/0/Sulfate transporter 91 [Theobroma cacao] &gt;gi|508709085|gb|EOY00982.1| Sulfate transporter 91 [Theobroma cacao]	gi|359472866|ref|XM_002280730.2|/0.0/PREDICTED: Vitis vinifera probable sulfate transporter 3.3-like (LOC100256148), mRNA	sp|Q9SXS2|SUT33_ARATH/0.0/Probable sulfate transporter 3.3 OS=Arabidopsis thaliana GN=SULTR3;3 PE=2 SV=2	NA	slr1776/5e-76/---	PTHR11814:SF85/0.0/--	biological_process:GO:0055085//transmembrane transport;GO:0008272//sulfate transport;cellular_component:GO:0016021//integral component of membrane;molecular_function:GO:0008271//secondary active sulfate transmembrane transporter activity;
Unigene10874_All	2145	17.56	71.32	2.02201	0.843446	Up	gi|470114029|ref|XP_004293221.1|/1.75026e-174/PREDICTED: anthocyanidin 3-O-glucosyltransferase 5-like [Fragaria vesca subsp. vesca]	gi|470114028|ref|XM_004293173.1|/2e-10/PREDICTED: Fragaria vesca subsp. vesca anthocyanidin 3-O-glucosyltransferase 5-like (LOC101310867), mRNA	sp|Q40287|UFOG5_MANES/2e-112/Anthocyanidin 3-O-glucosyltransferase 5 OS=Manihot esculenta GN=GT5 PE=1 SV=1	vvi:100265092/8e-113/anthocyanidin 3-O-glucosyltransferase 5-like; K12356 coniferyl-alcohol glucosyltransferase [EC:2.4.1.111]	NA	PTHR11926:SF140/1.6E-136/--	biological_process:GO:0008152//metabolic process;molecular_function:GO:0016758//transferase activity, transferring hexosyl groups;
Unigene1095_All	901	0.733333	3.65333	2.31667	0.811644	Up	gi|296088616|emb|CBI37607.3|/1.66856e-84/unnamed protein product [Vitis vinifera]	gi|502136926|ref|XM_004502842.1|/2e-32/PREDICTED: Cicer arietinum uncharacterized LOC101502467 (LOC101502467), mRNA	NA	NA	NA	NA	NA
Unigene10951_All	579	3.15667	0.366667	-3.10586	0.819316	Down	gi|225433418|ref|XP_002285648.1|/4.57084e-52/PREDICTED: uncharacterized protein LOC100257913 [Vitis vinifera]	NA	sp|P40602|APG_ARATH/8e-24/Anther-specific proline-rich protein APG OS=Arabidopsis thaliana GN=APG PE=2 SV=2	gmx:100776781/4e-14/probable pectinesterase/pectinesterase inhibitor 25-like; K01051 pectinesterase [EC:3.1.1.11]	XF0818/1e-25/---	NA	NA
Unigene11000_All	1531	8.30333	2.18333	-1.92716	0.8254	Down	gi|566210953|ref|XP_006372550.1|/3.35902e-175/aspartyl protease family protein [Populus trichocarpa] &gt;gi|550319179|gb|ERP50347.1| aspartyl protease family protein [Populus trichocarpa]	gi|359488212|ref|XM_002263584.2|/2e-34/PREDICTED: Vitis vinifera aspartic proteinase nepenthesin-2-like (LOC100263537), mRNA	sp|Q9LZL3|PCS1L_ARATH/1e-71/Aspartic proteinase PCS1 OS=Arabidopsis thaliana GN=PCS1 PE=2 SV=1	ath:AT5G22850/1e-18/aspartyl protease family protein; K00924 [EC:2.7.1.-]	NA	PTHR13683/4.4E-153/--	biological_process:GO:0006508//proteolysis;molecular_function:GO:0004190//aspartic-type endopeptidase activity;
Unigene11025_All	1145	0.836667	7.76667	3.21457	0.855444	Up	gi|147788312|emb|CAN67726.1|/2.05113e-168/hypothetical protein VITISV_038831 [Vitis vinifera]	gi|359476528|ref|XM_002268057.2|/2e-64/PREDICTED: Vitis vinifera GDSL esterase/lipase At5g33370-like (LOC100243401), mRNA	sp|Q9M8Y5|LTL1_ARATH/6e-158/GDSL esterase/lipase LTL1 OS=Arabidopsis thaliana GN=LTL1 PE=2 SV=1	ath:AT1G67830/2e-24/FXG1; alpha-L-fucosidase 3; K01206 alpha-L-fucosidase [EC:3.2.1.51]	all3634/2e-13/---	PTHR22835:SF142/1.7E-205/--	biological_process:GO:0006629//lipid metabolic process;molecular_function:GO:0016788//hydrolase activity, acting on ester bonds;
Unigene1107_All	368	5.17	1.07667	-2.26359	0.826879	Down	gi|225423881|ref|XP_002281540.1|/1.25881e-13/PREDICTED: uncharacterized protein LOC100261046 [Vitis vinifera]	gi|225423880|ref|XM_002281504.1|/3e-17/PREDICTED: Vitis vinifera uncharacterized LOC100261046 (LOC100261046), mRNA	NA	NA	NA	PF08137/1.5E-11/DVL family	NA
Unigene11105_All	1191	15.2167	1.63667	-3.21682	0.862114	Down	gi|147781798|emb|CAN65440.1|/2.37247e-98/hypothetical protein VITISV_011417 [Vitis vinifera]	gi|147781797|emb|AM453037.2|/3e-23/Vitis vinifera contig VV78X255915.8, whole genome shotgun sequence	sp|Q6J9S1|RA211_ARATH/2e-23/Ethylene-responsive transcription factor RAP2-11 OS=Arabidopsis thaliana GN=RAP2-11 PE=2 SV=1	ath:AT5G19790/6e-23/RAP2.11; ethylene-responsive transcription factor RAP2-11; K09286 EREBP-like factor	NA	SM00380/2.8E-36/DNA-binding domain in plant proteins such as APETALA2 and EREBPs	biological_process:GO:0006351//transcription, DNA-templated;
Unigene1115_All	639	26.0167	73.8233	1.50464	0.807243	Up	gi|700584446|ref|NP_001289527.1|/1.17571e-49/photosystem I reaction center subunit IV B, chloroplastic [Nicotiana sylvestris] &gt;gi|2499967|sp|Q41229.1|PSAEB_NICSY RecName: Full=Photosystem I reaction center subunit IV B, chloroplastic; Short=PSI-E B; Contains: RecName: Full=Photosystem I reaction center subunit IV B isoform 2; Flags: Precursor [Nicotiana sylvestris] &gt;gi|632724|gb|AAB31705.1|…	gi|255560286|ref|XM_002521115.1|/1e-48/Ricinus communis photosystem I reaction center subunit IV A, chloroplast precursor, mRNA	sp|Q41229|PSAEB_NICSY/2e-51/Photosystem I reaction center subunit IV B, chloroplastic OS=Nicotiana sylvestris GN=PSAEB PE=1 SV=1	rcu:RCOM_1723530/3e-48/photosystem I reaction center subunit IV A, chloroplast precursor; K02693 photosystem I subunit IV	NA	PF02427/2.2E-29/Photosystem I reaction centre subunit IV / PsaE	biological_process:GO:0015979//photosynthesis;cellular_component:GO:0009535//chloroplast thylakoid membrane;GO:0009538//photosystem I reaction center;
Unigene11218_All	555	17.3667	3.72667	-2.22036	0.846411	Down	gi|590608394|ref|XP_007021253.1|/6.28372e-45/Dynein light chain type 1 family protein [Theobroma cacao] &gt;gi|508720881|gb|EOY12778.1| Dynein light chain type 1 family protein [Theobroma cacao]	gi|359493900|ref|XM_002281677.2|/7e-47/PREDICTED: Vitis vinifera dynein light chain LC6, flagellar outer arm-like (LOC100262405), mRNA	sp|Q39580|DYL1_CHLRE/3e-19/Dynein 8 kDa light chain, flagellar outer arm OS=Chlamydomonas reinhardtii PE=1 SV=1	cme:CMT356C/3e-19/dynein light chain; K10418 dynein light chain LC8-type	NA	PTHR11886:SF22/3.7E-50/--	biological_process:GO:0007017//microtubule-based process;cellular_component:GO:0005875//microtubule associated complex;
Unigene1122_All	909	2.01333	7.22	1.84241	0.818257	Up	gi|604301927|gb|EYU21513.1|/6.77009e-33/hypothetical protein MIMGU_mgv1a014347mg [Erythranthe guttata]	NA	sp|Q9LU15|AHP4_ARATH/6e-21/Histidine-containing phosphotransfer protein 4 OS=Arabidopsis thaliana GN=AHP4 PE=1 SV=2	vvi:100246353/4e-33/HP2; histidine-containing phosphotransfer protein 4-like; K14490 histidine-containing phosphotransfer peotein	NA	NA	biological_process:GO:0080036//regulation of cytokinin-activated signaling pathway;cellular_component:GO:0005634//nucleus;GO:0005737//cytoplasm;molecular_function:GO:0009927//histidine phosphotransfer kinase activity;
Unigene11268_All	847	44.5733	7.84	-2.50726	0.856618	Down	gi|658037002|ref|XP_008354061.1|/2.75658e-54/PREDICTED: uncharacterized protein LOC103417680 [Malus domestica]	gi|123692013|emb|AM477113.1|/7e-08/Vitis vinifera, whole genome shotgun sequence, contig VV78X253884.18, clone ENTAV 115	NA	NA	NA	PTHR31852/1.0E-29/--	NA
Unigene11280_All	844	8.86333	2.53333	-1.80681	0.821638	Down	gi|590638321|ref|XP_007029360.1|/1.06944e-74/Kunitz family trypsin and protease inhibitor protein [Theobroma cacao] &gt;gi|508717965|gb|EOY09862.1| Kunitz family trypsin and protease inhibitor protein [Theobroma cacao]	gi|349709904|emb|FQ378715.1|/7e-11/Vitis vinifera clone SS0AEB12YL03	sp|P13087|MIRA_SYNDU/1e-50/Miraculin OS=Synsepalum dulcificum PE=1 SV=3	NA	NA	PR00291/1.3E-20/Soybean trypsin inhibitor (Kunitz-type) signature	NA
Unigene11291_All	1110	0.0433333	1.59667	5.20344	0.800355	Up	gi|225459906|ref|XP_002263733.1|/1.72149e-156/PREDICTED: putative fructokinase-5-like [Vitis vinifera]	gi|147770636|emb|AM426745.2|/2e-76/Vitis vinifera contig VV78X106622.9, whole genome shotgun sequence	sp|Q0J8G4|SCRK2_ORYSJ/2e-142/Fructokinase-2 OS=Oryza sativa subsp. japonica GN=FRK2 PE=1 SV=1	pop:POPTR_926413/1e-154/fructokinase (EC:2.7.1.4); K00847 fructokinase [EC:2.7.1.4]	BH1857/6e-60/---	PTHR10584:SF169/7.2E-211/--	biological_process:GO:0016310//phosphorylation;molecular_function:GO:0008865//fructokinase activity;
Unigene11339_All	697	5.1	16.5167	1.69535	0.824439	Up	gi|703099525|ref|XP_010096673.1|/2.7916e-37/hypothetical protein L484_025422 [Morus notabilis] &gt;gi|587876249|gb|EXB65341.1| hypothetical protein L484_025422 [Morus notabilis]	gi|225448834|ref|XM_002282451.1|/2e-44/PREDICTED: Vitis vinifera uncharacterized LOC100267224 (LOC100267224), mRNA	NA	NA	NA	PTHR31871:SF3/1.2E-35/--	biological_process:GO:0032502//developmental process;cellular_component:GO:0009507//chloroplast;
Unigene11341_All	781	6.23	1.7	-1.8737	0.814946	Down	gi|720035129|ref|XP_010266938.1|/4.6738e-26/PREDICTED: F-box protein SKIP23-like [Nelumbo nucifera]	NA	sp|Q3EBZ2|SKI23_ARATH/2e-14/F-box protein SKIP23 OS=Arabidopsis thaliana GN=SKIP23 PE=1 SV=1	NA	NA	PF03478/3.1E-17/Protein of unknown function (DUF295)	NA
Unigene11422_All	630	4.68	1.22333	-1.93569	0.806501	Down	NA	gi|359491131|ref|XM_002284408.2|/8e-10/PREDICTED: Vitis vinifera V-type proton ATPase subunit C-like (LOC100266332), mRNA	NA	NA	NA	NA	NA
Unigene11431_All	407	32.0267	1.62333	-4.30224	0.871941	Down	gi|350996670|gb|AEQ37177.1|/4.57695e-16/xyloglucan endotransglucosylase/hydrolase [Diospyros kaki]	gi|308229783|gb|HM749061.1|/5e-13/Gossypium hirsutum cultivar Coker 312 xyloglucan endotransglucosylase/hydrolase (XTH2) mRNA, complete cds	sp|Q8LER3|XTH7_ARATH/2e-14/Probable xyloglucan endotransglucosylase/hydrolase protein 7 OS=Arabidopsis thaliana GN=XTH7 PE=2 SV=2	gmx:100785470/5e-16/probable xyloglucan endotransglucosylase/hydrolase protein 6-like; K08235 xyloglucan:xyloglucosyl transferase [EC:2.4.1.207]	NA	NA	NA
Unigene11439_All	893	10.02	3.11	-1.6879	0.818432	Down	gi|225457703|ref|XP_002277140.1|/5.08408e-94/PREDICTED: uncharacterized protein LOC100263245 [Vitis vinifera]	gi|359491888|ref|XM_002277104.2|/2e-17/PREDICTED: Vitis vinifera uncharacterized LOC100263245 (LOC100263245), mRNA	sp|O22227|MIZ1_ARATH/6e-35/Protein MIZU-KUSSEI 1 OS=Arabidopsis thaliana GN=MIZ1 PE=1 SV=1	NA	NA	PF04759/9.2E-61/Protein of unknown function, DUF617	NA
Unigene11441_All	649	9.27	26.8033	1.53177	0.809075	Up	gi|30685162|ref|NP_188532.2|/3.34303e-15/pollen-specific leucine-rich repeat extensin-like protein 1 [Arabidopsis thaliana] &gt;gi|75335059|sp|Q9LJ64.1|PLRX1_ARATH RecName: Full=Pollen-specific leucine-rich repeat extensin-like protein 1; Short=AtPEX1; Short=Pollen-specific LRR/EXTENSIN1; AltName: Full=Cell wall hydroxyproline-rich glycoprotein; Flags: Precursor [Arabidopsis thaliana] &gt;gi|9280…	NA	sp|Q9LJ64|PLRX1_ARATH/5e-17/Pollen-specific leucine-rich repeat extensin-like protein 1 OS=Arabidopsis thaliana GN=PEX1 PE=2 SV=1	osa:4332334/2e-09/Os03g0263500; K12826 splicing factor 3A subunit 2	PA0197/1e-06/---	PR01217/5.3E-10/Proline rich extensin signature	NA
Unigene11450_All	879	84.7233	27.27	-1.63544	0.824264	Down	gi|643729297|gb|KDP37177.1|/7.48539e-58/hypothetical protein JCGZ_06233 [Jatropha curcas]	gi|470134230|ref|XM_004302911.1|/5e-24/PREDICTED: Fragaria vesca subsp. vesca auxin-induced protein AUX22-like (LOC101309560), mRNA	sp|P49680|IAA6_PEA/3e-58/Auxin-induced protein IAA6 OS=Pisum sativum GN=IAA6 PE=2 SV=1	ath:AT3G15540/1e-45/IAA19; auxin-responsive protein IAA19; K14484 auxin-responsive protein IAA	NA	PTHR31734:SF5/3.0E-57/--	biological_process:GO:0050794//regulation of cellular process;GO:0009733//response to auxin;GO:0044699//single-organism process;GO:0006351//transcription, DNA-templated;
Unigene11506_All	273	6.75667	1.90667	-1.82526	0.815796	Down	NA	NA	NA	NA	NA	NA	NA
Unigene11529_All	2206	17.02	5.24	-1.69959	0.824662	Down	gi|359485613|ref|XP_002269696.2|/0/PREDICTED: WRKY transcription factor 6-like [Vitis vinifera]	gi|359485612|ref|XM_002269660.2|/3e-74/PREDICTED: Vitis vinifera WRKY transcription factor 6-like (LOC100243099), mRNA	sp|Q93WT0|WRK31_ARATH/5e-140/Probable WRKY transcription factor 31 OS=Arabidopsis thaliana GN=WRKY31 PE=2 SV=1	zma:100281160/1e-25/WRKY53 - superfamily of TFs having WRKY and zinc finger domains; K13424 WRKY transcription factor 33	NA	SM00774/2.5E-37/DNA binding domain	NA
Unigene11539_All	1812	97.03	28.8	-1.75236	0.830482	Down	gi|526117792|ref|NP_001268115.1|/0/cytochrome P450 CYP716A15 [Vitis vinifera] &gt;gi|326324797|dbj|BAJ84106.1| cytochrome P450 [Vitis vinifera]	gi|526117636|ref|NM_001281147.1|/3e-70/Vitis vinifera cytochrome P450 CYP716A17 (CYP716A17), mRNA >gi|326324798|dbj|AB619803.1| Vitis vinifera CYP716A17 mRNA for Cytochrome P450, complete cds	sp|I7C6E8|C7A52_PANGI/0.0/Beta-amyrin 28-oxidase OS=Panax ginseng PE=2 SV=1	pop:POPTR_704322/2e-68/CYP707A12v1; cytochrome P450; K09843 (+)-abscisic acid 8'-hydroxylase [EC:1.14.13.93]	slr0574/3e-71/---	PTHR24286/1.0E-173/--	biological_process:GO:0055114//oxidation-reduction process;molecular_function:GO:0009055//electron carrier activity;GO:0020037//heme binding;GO:0050598//taxane 13-alpha-hydroxylase activity;GO:0005506//iron ion binding;
Unigene11738_All	1170	5.17667	15.7567	1.60587	0.816705	Up	gi|629080220|gb|KCW46665.1|/4.11476e-63/hypothetical protein EUGRSUZ_K00475 [Eucalyptus grandis] &gt;gi|629080221|gb|KCW46666.1| hypothetical protein EUGRSUZ_K00475 [Eucalyptus grandis]	gi|359490776|ref|XM_002268442.2|/2e-48/PREDICTED: Vitis vinifera probable ribonuclease P/MRP protein subunit POP5-like (LOC100257250), mRNA	sp|Q6AWV1|POP5_ARATH/3e-50/Probable ribonuclease P/MRP protein subunit POP5 OS=Arabidopsis thaliana GN=EMB1687 PE=2 SV=1	vvi:100257250/2e-63/probable ribonuclease P/MRP protein subunit POP5-like; K03537 ribonuclease P/MRP protein subunit POP5 [EC:3.1.26.5]	SPCC830.09c/5e-11/---	PF01900/3.5E-25/Rpp14/Pop5 family	biological_process:GO:0055114//oxidation-reduction process;GO:0008033//tRNA processing;molecular_function:GO:0032440//2-alkenal reductase [NAD(P)] activity;GO:0004540//ribonuclease activity;GO:0016874//ligase activity;
Unigene11789_All	1330	9.63667	26.7867	1.47491	0.803135	Up	gi|147841172|emb|CAN62004.1|/5.34863e-126/hypothetical protein VITISV_005689 [Vitis vinifera]	gi|225455184|ref|XM_002269239.1|/1e-101/PREDICTED: Vitis vinifera uncharacterized LOC100241862 (LOC100241862), mRNA	sp|Q56WK6|PATL1_ARATH/2e-08/Patellin-1 OS=Arabidopsis thaliana GN=PATL1 PE=1 SV=2	gmx:547569/3e-09/copper chaperone homolog CCH; K07213 copper chaperone	aq_2032/2e-06/---	PF00403/4.9E-10/Heavy-metal-associated domain	biological_process:GO:0030001//metal ion transport;molecular_function:GO:0046872//metal ion binding;
Unigene11832_All	1407	16.59	5.13	-1.69328	0.824028	Down	gi|225447990|ref|XP_002270155.1|/5.59098e-113/PREDICTED: glutelin type-A 2 [Vitis vinifera] &gt;gi|298204533|emb|CBI23808.3| unnamed protein product [Vitis vinifera]	gi|359486111|ref|XM_002269268.2|/5e-19/PREDICTED: Vitis vinifera 11S globulin seed storage protein 2-like (LOC100265260), mRNA	sp|Q09151|GLUA3_ORYSJ/6e-27/Glutelin type-A 3 OS=Oryza sativa subsp. japonica GN=GLUA3 PE=2 SV=2	NA	NA	PF00190/2.5E-25/Cupin	NA
Unigene11865_All	1561	3.40667	0.493333	-2.78773	0.819467	Down	gi|224140014|ref|XP_002323382.1|/8.53667e-166/U-box domain-containing family protein [Populus trichocarpa] &gt;gi|222868012|gb|EEF05143.1| U-box domain-containing family protein [Populus trichocarpa]	gi|359481165|ref|XM_002265403.2|/2e-40/PREDICTED: Vitis vinifera E3 ubiquitin-protein ligase PUB23-like (LOC100266002), mRNA	sp|Q9SVC6|PUB22_ARATH/1e-139/E3 ubiquitin-protein ligase PUB22 OS=Arabidopsis thaliana GN=PUB22 PE=1 SV=1	NA	NA	PTHR22849/3.1E-143/--	biological_process:GO:0016567//protein ubiquitination;cellular_component:GO:0000151//ubiquitin ligase complex;molecular_function:GO:0004842//ubiquitin-protein transferase activity;
Unigene11919_All	409	357.177	955.273	1.41928	0.802423	Up	gi|30698757|ref|NP_850976.1|/4.40349e-22/MLP-like protein 34 [Arabidopsis thaliana] &gt;gi|79321108|ref|NP_001031265.1| MLP-like protein 34 [Arabidopsis thaliana] &gt;gi|21542143|sp|Q9SSK7.1|MLP34_ARATH RecName: Full=MLP-like protein 34 [Arabidopsis thaliana] &gt;gi|13926294|gb|AAK49615.1|AF372899_1 At1g70850/F15H11_10 [Arabidopsis thaliana] &gt;gi|16197688|emb|CAC83579.1| major latex-like protei…	gi|348605298|gb|AC245358.10|/1e-16/Solanum lycopersicum strain Heinz 1706 chromosome 10 clone sle-51c4 map 10, complete sequence	sp|Q9SSK7|MLP34_ARATH/7e-24/MLP-like protein 34 OS=Arabidopsis thaliana GN=MLP34 PE=2 SV=1	NA	NA	PF00407/2.3E-22/Pathogenesis-related protein Bet v I family	biological_process:GO:0006952//defense response;GO:0009607//response to biotic stimulus;cellular_component:GO:0005737//cytoplasm;
Unigene12012_All	855	2.22333	0.0966667	-4.52356	0.808296	Down	gi|225450311|ref|XP_002268131.1|/1.92112e-87/PREDICTED: uncharacterized protein LOC100261320 [Vitis vinifera]	gi|225450310|ref|XM_002268095.1|/4e-34/PREDICTED: Vitis vinifera uncharacterized LOC100261320 (LOC100261320), mRNA	NA	NA	NA	PF07649/1.7E-6/C1-like domain	NA
Unigene12029_All	786	3.74667	0.563333	-2.73355	0.824151	Down	NA	NA	NA	NA	NA	NA	NA
Unigene12066_All	1434	2.53333	0.11	-4.52546	0.820731	Down	gi|359479109|ref|XP_002275220.2|/2.08406e-155/PREDICTED: E3 ubiquitin-protein ligase PUB24-like [Vitis vinifera]	gi|356544767|ref|XM_003540771.1|/2e-27/PREDICTED: Glycine max E3 ubiquitin-protein ligase PUB24-like (LOC100787426), mRNA	sp|Q9SF15|PUB24_ARATH/2e-94/E3 ubiquitin-protein ligase PUB24 OS=Arabidopsis thaliana GN=PUB24 PE=1 SV=1	zma:100282870/5e-07/STIP1 homology and U box-containing protein 1; K09561 STIP1 homology and U-box containing protein 1 [EC:6.3.2.19]	SPAC20H4.10/1e-07/---	PTHR22849:SF7/5.8E-107/--	biological_process:GO:0016567//protein ubiquitination;cellular_component:GO:0000151//ubiquitin ligase complex;molecular_function:GO:0004842//ubiquitin-protein transferase activity;
Unigene12150_All	254	0.516667	3.58	2.79265	0.822679	Up	gi|326499512|dbj|BAJ86067.1|/4.68671e-08/predicted protein [Hordeum vulgare subsp. vulgare]	NA	NA	NA	NA	NA	NA
Unigene12163_All	850	1.38	0.01	-7.10852	0.860968	Down	gi|147807683|emb|CAN66554.1|/1.29292e-27/hypothetical protein VITISV_018915 [Vitis vinifera]	gi|359490795|ref|XM_003634121.1|/4e-09/PREDICTED: Vitis vinifera uncharacterized LOC100252005 (LOC100252005), mRNA	NA	NA	NA	PF07896/4.8E-18/Protein of unknown function (DUF1674)	NA
Unigene122_All	1025	10.0767	1.81667	-2.47165	0.849198	Down	gi|568847945|ref|XP_006477788.1|/4.85126e-78/PREDICTED: probable LRR receptor-like serine/threonine-protein kinase At3g47570-like [Citrus sinensis]	NA	sp|C0LGP4|Y3475_ARATH/4e-53/Probable LRR receptor-like serine/threonine-protein kinase At3g47570 OS=Arabidopsis thaliana GN=At3g47570 PE=2 SV=1	ath:AT5G20480/6e-51/EFR; LRR receptor-like serine/threonine-protein kinase EFR; K13428 LRR receptor-like serine/threonine-protein kinase EFR [EC:2.7.11.1]	alr0124_1/6e-12/---	PF08263/8.5E-10/Leucine rich repeat N-terminal domain	NA
Unigene1220_All	1755	4.12333	12.5733	1.60848	0.814475	Up	gi|719981111|ref|XP_010250025.1|/1.70748e-125/PREDICTED: uncharacterized protein LOC104592379 [Nelumbo nucifera]	gi|470101786|ref|XM_004287302.1|/2e-56/PREDICTED: Fragaria vesca subsp. vesca uncharacterized LOC101305100, transcript variant 1 (LOC101305100), mRNA	NA	NA	STM4510/2e-16/---	PF01177/4.9E-25/Asp/Glu/Hydantoin racemase	biological_process:GO:0008152//metabolic process;molecular_function:GO:0016855//racemase and epimerase activity, acting on amino acids and derivatives;GO:0046872//metal ion binding;GO:0016491//oxidoreductase activity;
Unigene12229_All	675	2.32667	0.0966667	-4.5891	0.814491	Down	NA	NA	NA	NA	NA	NA	NA
Unigene12290_All	238	1.15667	0.01	-6.85383	0.821217	Down	gi|590643347|ref|XP_007030778.1|/5.80085e-14/Major facilitator superfamily protein, putative [Theobroma cacao] &gt;gi|508719383|gb|EOY11280.1| Major facilitator superfamily protein, putative [Theobroma cacao]	NA	sp|Q94KE0|ERDL3_ARATH/3e-12/Sugar transporter ERD6-like 3 OS=Arabidopsis thaliana GN=SUGTL2 PE=2 SV=1	vvi:100266019/2e-06/sugar transporter ERD6-like 6; K08145 MFS transporter, SP family, solute carrier family 2 (facilitated glucose transporter), member 8	NA	NA	NA
Unigene12318_All	512	0.05	2.07	5.37156	0.853663	Up	NA	NA	NA	NA	NA	NA	NA
Unigene12374_All	368	2.42333	0.13	-4.22041	0.809779	Down	gi|657979906|ref|XP_008381927.1|/5.27648e-20/PREDICTED: uncharacterized protein LOC103444757 [Malus domestica]	NA	NA	vvi:100250774/2e-21/membrane-associated 30 kDa protein, chloroplastic-like; K03969 phage shock protein A	NA	NA	NA
Unigene12376_All	334	1.33	0.01	-7.05528	0.853191	Down	NA	NA	NA	NA	NA	NA	NA
Unigene12378_All	1056	0.3	5.31333	4.14658	0.853645	Up	gi|643729008|gb|KDP36945.1|/3.09047e-67/hypothetical protein JCGZ_08236 [Jatropha curcas]	gi|449460200|ref|XM_004147786.1|/9e-17/PREDICTED: Cucumis sativus auxin-induced protein 6B-like (LOC101216342), mRNA >gi|449519839|ref|XM_004166894.1| PREDICTED: Cucumis sativus auxin-induced protein 6B-like (LOC101230000), mRNA	sp|P33082|AXX15_SOYBN/5e-14/Auxin-induced protein X15 OS=Glycine max PE=2 SV=1	vvi:100242084/6e-65/auxin-induced protein 6B-like; K14488 SAUR family protein	NA	PTHR31374:SF3/3.3E-56/--	NA
Unigene12379_All	359	0.01	1.10667	6.79008	0.810234	Up	gi|326534102|dbj|BAJ89401.1|/6.43919e-58/predicted protein [Hordeum vulgare subsp. vulgare]	gi|326534101|dbj|AK358187.1|/1e-143/Hordeum vulgare subsp. vulgare mRNA for predicted protein, complete cds, clone: NIASHv1070N09	sp|Q9SS17|RS241_ARATH/2e-32/40S ribosomal protein S24-1 OS=Arabidopsis thaliana GN=RPS24A PE=2 SV=1	gmx:100802918/9e-33/40S ribosomal protein S24-2-like; K02974 small subunit ribosomal protein S24e	SPBC17G9.07/9e-29/---	PTHR10496/1.5E-67/--	biological_process:GO:0006412//translation;cellular_component:GO:0005840//ribosome;molecular_function:GO:0000166//nucleotide binding;GO:0003735//structural constituent of ribosome;
Unigene12392_All	734	0.01	1.18667	6.89077	0.828264	Up	gi|693499011|emb|CEF98549.1|/4.22419e-87/Ribosomal protein S5/S7, eukaryotic/archaeal [Ostreococcus tauri]	gi|270145791|gb|BT112743.1|/6e-17/Picea glauca clone GQ03320_F06 mRNA sequence	sp|O65731|RS5_CICAR/1e-85/40S ribosomal protein S5 (Fragment) OS=Cicer arietinum GN=RPS5 PE=2 SV=1	vcn:VOLCADRAFT_120316/8e-88/rps5; component of cytosolic 80S ribosome and 40S small subunit; K02989 small subunit ribosomal protein S5e	YJR123w/1e-73/---	PF00177/1.7E-40/Ribosomal protein S7p/S5e	biological_process:GO:0006412//translation;cellular_component:GO:0005618//cell wall;GO:0015935//small ribosomal subunit;GO:0005886//plasma membrane;GO:0009507//chloroplast;GO:0005773//vacuole;GO:0022626//cytosolic ribosome;molecular_function:GO:0003723//RNA binding;GO:0003735//structural constituent of ribosome;
Unigene12400_All	1366	0.163333	3.04333	4.21976	0.828657	Up	gi|568868192|ref|XP_006487398.1|/0/PREDICTED: chalcone synthase 6-like [Citrus sinensis]	gi|225427891|ref|XM_002276617.1|/0.0/PREDICTED: Vitis vinifera chalcone synthase A-like (LOC100258906), mRNA	sp|P08894|CHSA_PETHY/1e-87/Chalcone synthase A OS=Petunia hybrida GN=CHSA PE=2 SV=1	pop:POPTR_814871/2e-86/CHS2; chalcone synthase (EC:2.3.1.74); K00660 chalcone synthase [EC:2.3.1.74]	DRA0326/4e-31/---	PF02797/1.1E-57/Chalcone and stilbene synthases, C-terminal domain	biological_process:GO:0009058//biosynthetic process;GO:0010584//pollen exine formation;molecular_function:GO:0016210//naringenin-chalcone synthase activity;
Unigene12413_All	826	4.22667	0.356667	-3.56687	0.84027	Down	gi|629112613|gb|KCW77573.1|/6.85745e-111/hypothetical protein EUGRSUZ_D01887 [Eucalyptus grandis]	gi|12274938|emb|AJ298304.1|/2e-38/Fagus sylvatica partial olp2 gene for osmotin-like protein	sp|E3SU11|ALL13_OLEEU/3e-108/Thaumatin-like protein OS=Olea europaea PE=1 SV=1	NA	NA	PF00314/5.1E-75/Thaumatin family	biological_process:GO:0006952//defense response;GO:0009607//response to biotic stimulus;cellular_component:GO:0005576//extracellular region;
Unigene12441_All	266	0.01	1.14	6.83289	0.817165	Up	gi|700204172|gb|KGN59305.1|/6.46195e-10/hypothetical protein Csa_3G807350 [Cucumis sativus]	NA	sp|Q7Y180|AN322_ORYSJ/3e-06/Acidic leucine-rich nuclear phosphoprotein 32-related protein 2 OS=Oryza sativa subsp. japonica GN=Os03g0668900 PE=2 SV=1	vvi:100251821/1e-06/insulin-degrading enzyme-like; K01411 nardilysin [EC:3.4.24.61]	XF1267/7e-08/---	NA	NA
Unigene12442_All	301	1.50667	0.01	-7.23522	0.87795	Down	gi|296081367|emb|CBI16800.3|/5.08979e-39/unnamed protein product [Vitis vinifera]	gi|225424640|ref|XM_002282317.1|/1e-28/PREDICTED: Vitis vinifera sufE-like protein, chloroplastic (LOC100252431), mRNA	sp|Q9FXE3|SUFE2_ARATH/9e-39/SufE-like protein 2, chloroplastic OS=Arabidopsis thaliana GN=SUFE2 PE=2 SV=1	vvi:100243361/2e-38/uncharacterized LOC100243361; K03517 quinolinate synthase [EC:2.5.1.72]	alr3513/1e-12/---	PF02657/5.3E-19/Fe-S metabolism associated domain	biological_process:GO:0016226//iron-sulfur cluster assembly;GO:0051176//positive regulation of sulfur metabolic process;cellular_component:GO:0009507//chloroplast;molecular_function:GO:0008047//enzyme activator activity;
Unigene12639_All	388	1.15333	0.01	-6.84967	0.819395	Down	NA	NA	NA	NA	NA	NA	NA
Unigene12652_All	303	1.08	0.01	-6.75489	0.803068	Down	NA	gi|21216073|gb|AY111483.1|/1e-19/Zea mays CL4444_1 mRNA sequence	NA	NA	NA	NA	NA
Unigene12752_All	257	0.01	1.38667	7.11548	0.862417	Up	NA	NA	NA	NA	NA	NA	NA
Unigene12775_All	419	0.01	1.34667	7.07325	0.856248	Up	gi|720039598|ref|XP_010268358.1|/3.20197e-49/PREDICTED: 60S ribosomal protein L10a-1 [Nelumbo nucifera]	gi|357453090|ref|XM_003596774.1|/1e-16/Medicago truncatula Ribosomal protein L1 (MTR_2g086500) mRNA, complete cds	sp|Q8VZB9|R10A1_ARATH/6e-48/60S ribosomal protein L10a-1 OS=Arabidopsis thaliana GN=RPL10AA PE=2 SV=1	vvi:100263858/6e-50/60S ribosomal protein L10a-1-like; K02865 large subunit ribosomal protein L10Ae	SPBC30D10.18c/1e-42/---	PF00687/5.3E-23/Ribosomal protein L1p/L10e family	biological_process:GO:0048569//post-embryonic organ development;GO:0009955//adaxial/abaxial pattern specification;GO:0006412//translation;cellular_component:GO:0022625//cytosolic large ribosomal subunit;GO:0005730//nucleolus;GO:0005886//plasma membrane;molecular_function:GO:0003723//RNA binding;GO:0003735//structural constituent of ribosome;
Unigene12780_All	356	0.01	1.37333	7.10154	0.859498	Up	gi|255556434|ref|XP_002519251.1|/4.20695e-41/Peroxidase 40 precursor, putative [Ricinus communis] &gt;gi|223541566|gb|EEF43115.1| Peroxidase 40 precursor, putative [Ricinus communis]	gi|225432005|ref|XM_002273323.1|/8e-21/PREDICTED: Vitis vinifera peroxidase 40-like (LOC100249955), mRNA	sp|O23474|PER40_ARATH/6e-37/Peroxidase 40 OS=Arabidopsis thaliana GN=PER40 PE=2 SV=2	vvi:100249955/3e-40/peroxidase 40-like; K00430 peroxidase [EC:1.11.1.7]	NA	PR00461/6.0E-20/Plant peroxidase signature	biological_process:GO:0006979//response to oxidative stress;GO:0055114//oxidation-reduction process;cellular_component:GO:0005576//extracellular region;molecular_function:GO:0046872//metal ion binding;GO:0020037//heme binding;GO:0004601//peroxidase activity;
Unigene1329_All	1359	4.61667	15.0867	1.70835	0.82412	Up	gi|590642845|ref|XP_007030633.1|/6.75497e-108/No lysine kinase 1 isoform 2 [Theobroma cacao] &gt;gi|508719238|gb|EOY11135.1| No lysine kinase 1 isoform 2 [Theobroma cacao]	gi|147815156|emb|AM459438.2|/1e-50/Vitis vinifera contig VV78X255329.11, whole genome shotgun sequence	sp|Q9CAV6|WNK1_ARATH/1e-55/Serine/threonine-protein kinase WNK1 OS=Arabidopsis thaliana GN=WNK1 PE=1 SV=1	aly:ARALYDRAFT_317356/2e-55/WNK1; K12132 serine/threonine-protein kinase WNK1 [EC:2.7.11.1]	NA	PTHR13902:SF21/2.6E-30/--	NA
Unigene1336_All	1006	17.3267	2.79667	-2.63121	0.856808	Down	gi|225434058|ref|XP_002274758.1|/8.3767e-51/PREDICTED: endochitinase PR4 [Vitis vinifera]	gi|374719240|gb|JQ291361.1|/4e-28/Populus x canadensis chitinase 7 mRNA, complete cds	sp|P27054|CHI4_PHAVU/2e-45/Endochitinase PR4 OS=Phaseolus vulgaris GN=CHI4 PE=2 SV=1	vvi:100245803/3e-52/endochitinase PR4-like; K01183 chitinase [EC:3.2.1.14]	NA	PTHR22595/3.0E-34/--	biological_process:GO:0006032//chitin catabolic process;GO:0016998//cell wall macromolecule catabolic process;GO:0005975//carbohydrate metabolic process;GO:0010262//somatic embryogenesis;cellular_component:GO:0005618//cell wall;molecular_function:GO:0008061//chitin binding;GO:0004568//chitinase activity;
Unigene13370_All	1780	1.34333	9.38	2.80377	0.853931	Up	NA	NA	NA	NA	NA	NA	NA
Unigene13371_All	897	6.68	0.973333	-2.77884	0.847842	Down	gi|225468680|ref|XP_002270043.1|/1.59925e-95/PREDICTED: polyneuridine-aldehyde esterase [Vitis vinifera] &gt;gi|297735849|emb|CBI18569.3| unnamed protein product [Vitis vinifera]	gi|225321081|dbj|AK325292.1|/4e-09/Solanum lycopersicum cDNA, clone: LEFL1094DB05, HTC in leaf	sp|Q6RYA0|SABP2_TOBAC/3e-85/Salicylic acid-binding protein 2 OS=Nicotiana tabacum GN=SABP2 PE=1 SV=1	ath:AT2G23610/5e-83/MES3; methyl esterase 3; K08233 polyneuridine-aldehyde esterase [EC:3.1.1.78]	NA	PTHR10992/4.3E-124/--	NA
Unigene13388_All	1386	1.02667	4.53333	2.1426	0.817099	Up	gi|641836841|gb|KDO55801.1|/2.51336e-150/hypothetical protein CISIN_1g010842mg [Citrus sinensis]	gi|150416262|gb|U73657.2|CAU73657/3e-42/Camptotheca acuminata tryptophan decarboxylase (tdc2) gene, complete cds	sp|P17770|DDC_CATRO/1e-134/Aromatic-L-amino-acid decarboxylase OS=Catharanthus roseus GN=TDC PE=2 SV=1	vvi:100254909/1e-110/tyrosine/DOPA decarboxylase 2-like; K01592 tyrosine decarboxylase [EC:4.1.1.25]	YPO1193/7e-59/---	PF00282/1.1E-102/Pyridoxal-dependent decarboxylase conserved domain	NA
Unigene13447_All	1536	2.67667	9.32	1.79989	0.822011	Up	gi|526117944|ref|NP_001267898.1|/4.17764e-141/promoter-binding protein SPL9 [Vitis vinifera] &gt;gi|295815790|gb|ADG36380.1| promoter-binding protein SPL9 [Vitis vinifera]	gi|526117943|ref|NM_001280969.1|/3e-70/Vitis vinifera promoter-binding protein SPL9 (LOC100253723), mRNA >gi|295815789|gb|HM018600.1| Vitis vinifera cultivar Xiahei promoter-binding protein SPL9 mRNA, complete cds	sp|Q700W2|SPL9_ARATH/7e-69/Squamosa promoter-binding-like protein 9 OS=Arabidopsis thaliana GN=SPL9 PE=2 SV=2	NA	NA	PF03110/2.2E-40/SBP domain	NA
Unigene13450_All	1520	0.02	1.79667	6.48918	0.885136	Up	gi|326527899|dbj|BAJ89001.1|/0/predicted protein [Hordeum vulgare subsp. vulgare]	gi|32977496|dbj|AK067478.1|/1e-84/Oryza sativa Japonica Group cDNA clone:J013107L04, full insert sequence	sp|Q40832|TBA2_PELFA/0.0/Tubulin alpha-2 chain OS=Pelvetia fastigiata GN=TUBA2 PE=2 SV=1	vvi:100247366/0.0/tubulin alpha chain-like; K07374 tubulin alpha	SPBC16A3.15c/0.0/---	PTHR11588:SF65/0.0/--	biological_process:GO:0006184//GTP catabolic process;GO:0051258//protein polymerization;GO:0007017//microtubule-based process;cellular_component:GO:0005874//microtubule;GO:0005737//cytoplasm;molecular_function:GO:0005200//structural constituent of cytoskeleton;GO:0003924//GTPase activity;GO:0005525//GTP binding;
Unigene13487_All	1181	6.12667	1.23	-2.31644	0.835628	Down	gi|225445182|ref|XP_002280745.1|/3.44846e-150/PREDICTED: bark storage protein A-like [Vitis vinifera]	gi|225445181|ref|XM_002280709.1|/3e-51/PREDICTED: Vitis vinifera bark storage protein A-like (LOC100247563), mRNA	sp|Q07469|BSPA_POPDE/7e-37/Bark storage protein A OS=Populus deltoides GN=BSPA PE=2 SV=1	NA	CC2266/1e-34/---	PTHR21234:SF19/1.2E-168/--	NA
Unigene13528_All	1320	13.53	2.44667	-2.46727	0.852076	Down	gi|255558368|ref|XP_002520211.1|/1.02893e-137/Metalloendoproteinase 1 precursor, putative [Ricinus communis] &gt;gi|223540703|gb|EEF42266.1| Metalloendoproteinase 1 precursor, putative [Ricinus communis]	gi|502154900|ref|XM_004509833.1|/3e-11/PREDICTED: Cicer arietinum metalloendoproteinase 1-like (LOC101511075), mRNA	sp|P29136|MEP1_SOYBN/6e-74/Metalloendoproteinase 1 OS=Glycine max PE=1 SV=2	ath:AT1G59970/2e-109/matrix metalloprotease domain-containing protein; K07761 gelatinase A [EC:3.4.24.24]	NA	SM00235/1.0E-45/Zinc-dependent metalloprotease	biological_process:GO:0006508//proteolysis;cellular_component:GO:0031012//extracellular matrix;molecular_function:GO:0004222//metalloendopeptidase activity;GO:0008270//zinc ion binding;
Unigene13555_All	1345	1.49333	5.98333	2.00241	0.821939	Up	gi|720055158|ref|XP_010273288.1|/3.36768e-152/PREDICTED: protein trichome birefringence-like 38 [Nelumbo nucifera]	gi|359495059|ref|XM_003634858.1|/8e-18/PREDICTED: Vitis vinifera uncharacterized LOC100852743 (LOC100852743), mRNA	sp|Q8VY22|TBL38_ARATH/7e-118/Protein trichome birefringence-like 38 OS=Arabidopsis thaliana GN=TBL38 PE=2 SV=1	NA	NA	PF13839/1.0E-67/GDSL/SGNH-like Acyl-Esterase family found in Pmr5 and Cas1p	NA
Unigene13577_All	1832	27.4267	6.34	-2.11302	0.846051	Down	gi|590582484|ref|XP_007014637.1|/0/Cytochrome P450 [Theobroma cacao] &gt;gi|508785000|gb|EOY32256.1| Cytochrome P450 [Theobroma cacao]	gi|225429865|ref|XM_002280933.1|/4e-45/PREDICTED: Vitis vinifera cytochrome P450 716B2-like (LOC100242305), mRNA	sp|I7C6E8|C7A52_PANGI/0.0/Beta-amyrin 28-oxidase OS=Panax ginseng PE=2 SV=1	pop:POPTR_703119/1e-67/CYP707A13; cytochrome P450; K09843 (+)-abscisic acid 8'-hydroxylase [EC:1.14.13.93]	slr0574/9e-68/---	PTHR24286:SF27/4.2E-178/--	biological_process:GO:0055114//oxidation-reduction process;molecular_function:GO:0009055//electron carrier activity;GO:0020037//heme binding;GO:0050598//taxane 13-alpha-hydroxylase activity;GO:0005506//iron ion binding;
Unigene13647_All	508	1.28667	20.5233	3.99555	0.868102	Up	gi|255544298|ref|XP_002513211.1|/1.47564e-41/lipid binding protein, putative [Ricinus communis] &gt;gi|223547709|gb|EEF49202.1| lipid binding protein, putative [Ricinus communis]	gi|112703117|emb|CT961059.9|/6e-10/M.truncatula DNA sequence from clone MTH2-87N3 on chromosome 3, complete sequence	sp|Q43534|LIM2_LILLO/1e-06/Protein LIM2 OS=Lilium longiflorum GN=LIM2 PE=3 SV=2	smo:SELMODRAFT_418877/3e-07/hypothetical protein; K02605 origin recognition complex subunit 3	NA	PF14368/3.4E-9/Probable lipid transfer	NA
Unigene13656_All	509	65.7033	14.8467	-2.14583	0.847975	Down	gi|225436516|ref|XP_002273603.1|/2.57546e-33/PREDICTED: uncharacterized protein LOC100244862 [Vitis vinifera] &gt;gi|297734930|emb|CBI17164.3| unnamed protein product [Vitis vinifera]	gi|502082697|ref|XM_004487190.1|/7e-13/PREDICTED: Cicer arietinum indole-3-acetic acid-induced protein ARG7-like (LOC101506786), mRNA	sp|P33083|AX6B_SOYBN/2e-08/Auxin-induced protein 6B OS=Glycine max PE=2 SV=1	vvi:100244862/1e-34/uncharacterized LOC100244862; K14488 SAUR family protein	NA	PF02519/7.8E-24/Auxin responsive protein	NA
Unigene13732_All	684	3.40667	13.8967	2.02831	0.839314	Up	gi|595798732|ref|XP_007201436.1|/1.24204e-50/hypothetical protein PRUPE_ppa013764mg [Prunus persica] &gt;gi|645262566|ref|XP_008236818.1| PREDICTED: auxin-induced protein 15A-like [Prunus mume] &gt;gi|462396836|gb|EMJ02635.1| hypothetical protein PRUPE_ppa013764mg [Prunus persica]	gi|225427809|ref|XM_002270468.1|/5e-45/PREDICTED: Vitis vinifera auxin-induced protein 15A-like (LOC100257133), mRNA	sp|P33083|AX6B_SOYBN/2e-16/Auxin-induced protein 6B OS=Glycine max PE=2 SV=1	vvi:100257133/6e-50/auxin-induced protein 15A-like; K14488 SAUR family protein	NA	PTHR31374/9.7E-44/--	biological_process:GO:0009734//auxin-activated signaling pathway;cellular_component:GO:0005739//mitochondrion;molecular_function:GO:0005516//calmodulin binding;
Unigene13733_All	849	7.14	20.05	1.48961	0.803297	Up	gi|297739253|emb|CBI28904.3|/7.75343e-65/unnamed protein product [Vitis vinifera]	gi|335322707|gb|GU282620.1|/9e-32/Populus balsamifera isolate FBK13 haplotype A photosystem II family protein gene, partial sequence >gi|335322709|gb|GU282622.1| Populus balsamifera isolate FRE01 haplotype A photosystem II family protein gene, partial sequence >gi|335322711|gb|GU282624.1| Populus balsamifera isolate GIL14 haplotype A photosystem II family protein gene, partial sequence >gi|335322…	sp|Q9LR64|PB27A_ARATH/3e-46/Photosystem II repair protein PSB27-H1, chloroplastic OS=Arabidopsis thaliana GN=PSB27-1 PE=1 SV=1	vvi:100263742/4e-64/thylakoid lumenal protein At1g03610, chloroplastic-like; K08902 photosystem II Psb27 protein	NA	PF13326/3.6E-37/Photosystem II Pbs27	cellular_component:GO:0009534//chloroplast thylakoid;GO:0044436//thylakoid part;
Unigene13800_All	485	10.72	1.91667	-2.48363	0.850005	Down	gi|643720890|gb|KDP31154.1|/4.47481e-26/hypothetical protein JCGZ_11530 [Jatropha curcas]	NA	NA	NA	NA	NA	NA
Unigene13806_All	691	0.913333	4.41667	2.27374	0.819994	Up	gi|590721472|ref|XP_007051622.1|/1.12236e-06/Nucleotide-sugar transporter family protein [Theobroma cacao] &gt;gi|508703883|gb|EOX95779.1| Nucleotide-sugar transporter family protein [Theobroma cacao]	gi|479279181|gb|KC608752.1|/3e-06/Tetracentron sinense chloroplast, complete genome	sp|Q8LGE9|CSTR1_ARATH/3e-07/CMP-sialic acid transporter 1 OS=Arabidopsis thaliana GN=At5g41760 PE=2 SV=1	gmx:100787400/1e-07/probable UDP-sugar transporter protein SLC35A4-like; K15272 solute carrier family 35 (UDP-sugar transporter), member A1/2/3	NA	NA	NA
Unigene13823_All	824	3.3	13.11	1.99013	0.83563	Up	gi|567905984|ref|XP_006445480.1|/3.00267e-58/hypothetical protein CICLE_v10023652mg [Citrus clementina] &gt;gi|557547742|gb|ESR58720.1| hypothetical protein CICLE_v10023652mg [Citrus clementina]	gi|112383517|gb|DQ834317.1|/4e-06/Coffea canephora invertase inhibitor (InvI1) mRNA, complete cds	sp|O49603|CVIF2_ARATH/1e-14/Cell wall / vacuolar inhibitor of fructosidase 2 OS=Arabidopsis thaliana GN=C/VIF2 PE=1 SV=1	gmx:100802881/4e-06/probable pectinesterase/pectinesterase inhibitor 40-like; K01051 pectinesterase [EC:3.1.1.11]	NA	SM00856/3.7E-33/Plant invertase/pectin methylesterase inhibitor	NA
Unigene13836_All	646	21.5867	7.05667	-1.61308	0.818663	Down	gi|566208881|ref|XP_002322718.2|/2.99005e-16/hypothetical protein POPTR_0016s05620g, partial [Populus trichocarpa] &gt;gi|550320910|gb|EEF04479.2| hypothetical protein POPTR_0016s05620g, partial [Populus trichocarpa]	gi|202070608|gb|AC189457.2|/3e-12/Brassica rapa subsp. pekinensis clone KBrB073E19, complete sequence	NA	NA	NA	NA	biological_process:GO:0009611//response to wounding;GO:0009620//response to fungus;GO:0009738//abscisic acid-activated signaling pathway;GO:0035556//intracellular signal transduction;GO:0009753//response to jasmonic acid;GO:0010200//response to chitin;GO:0009695//jasmonic acid biosynthetic process;GO:0030968//endoplasmic reticulum unfolded protein response;
Unigene13851_All	499	35.3867	1.90333	-4.21661	0.871047	Down	gi|502139953|ref|XP_004503987.1|/1.64941e-10/PREDICTED: uncharacterized protein LOC101506875 [Cicer arietinum]	gi|147819935|emb|AM440077.2|/9e-06/Vitis vinifera contig VV78X224115.5, whole genome shotgun sequence	NA	NA	NA	NA	NA
Unigene13955_All	1777	198.607	74.1367	-1.42165	0.802328	Down	gi|590590154|ref|XP_007016654.1|/0/Mitogen-activated protein kinase 3 [Theobroma cacao] &gt;gi|508787017|gb|EOY34273.1| Mitogen-activated protein kinase 3 [Theobroma cacao]	gi|225435178|ref|XM_002284771.1|/0.0/PREDICTED: Vitis vinifera mitogen-activated protein kinase 3-like (LOC100263976), mRNA	sp|Q39023|MPK3_ARATH/0.0/Mitogen-activated protein kinase 3 OS=Arabidopsis thaliana GN=MPK3 PE=1 SV=2	vvi:100263976/0.0/mitogen-activated protein kinase 3-like; K04371 extracellular signal-regulated kinase 1/2 [EC:2.7.11.24]	YBL016w/4e-92/---	PS01351/-/MAP kinase signature.	biological_process:GO:0010120//camalexin biosynthetic process;GO:0009611//response to wounding;GO:0000169//activation of MAPK activity involved in osmosensory signaling pathway;GO:0009409//response to cold;GO:2000037//regulation of stomatal complex patterning;GO:0006979//response to oxidative stress;GO:0048481//ovule development;GO:0010200//response to chitin;GO:0080136//priming of cellular respo…
Unigene14018_All	1976	14.3533	3.38	-2.08629	0.842446	Down	gi|296087753|emb|CBI35009.3|/0/unnamed protein product [Vitis vinifera]	gi|359488878|ref|XM_003633789.1|/1e-155/PREDICTED: Vitis vinifera type I inositol-1,4,5-trisphosphate 5-phosphatase CVP2-like (LOC100854877), mRNA	sp|Q9LR47|IP5P3_ARATH/2e-73/Type I inositol 1,4,5-trisphosphate 5-phosphatase CVP2 OS=Arabidopsis thaliana GN=CVP2 PE=1 SV=2	ota:Ot04g02290/3e-53/inositol 5-phosphatase (ISS); K01099 phosphatidylinositol-bisphosphatase [EC:3.1.3.36]	YNL106c_2/2e-40/---	PTHR11200/1.6E-146/--	biological_process:GO:0046854//phosphatidylinositol phosphorylation;molecular_function:GO:0052659//inositol-1,3,4,5-tetrakisphosphate 5-phosphatase activity;GO:0004445//inositol-polyphosphate 5-phosphatase activity;GO:0052658//inositol-1,4,5-trisphosphate 5-phosphatase activity;
Unigene14146_All	1175	3.41	19.41	2.50896	0.854745	Up	gi|526117836|ref|NP_001268126.1|/4.36923e-113/beta-carotene hydroxylase [Vitis vinifera] &gt;gi|399158077|gb|AFP28800.1| beta-carotene hydroxylase 1 [Vitis vinifera]	gi|526117835|ref|NM_001281197.1|/1e-99/Vitis vinifera beta-carotene hydroxylase (BCH1), mRNA >gi|399158076|gb|JQ319640.1| Vitis vinifera beta-carotene hydroxylase 1 (BCH1) mRNA, complete cds	sp|B3SGL0|BCH_GENLU/5e-111/Beta-carotene 3-hydroxylase, chloroplastic OS=Gentiana lutea GN=BHY PE=2 SV=1	vvi:100232875/2e-114/BCH1; beta-carotene hydroxylase; K15746 beta-carotene 3-hydroxylase [EC:1.14.13.129]	NA	PTHR31899:SF1/2.0E-112/--	biological_process:GO:0006633//fatty acid biosynthetic process;GO:0055114//oxidation-reduction process;cellular_component:GO:0016021//integral component of membrane;molecular_function:GO:0005506//iron ion binding;GO:0016491//oxidoreductase activity;
Unigene1416_All	1214	2.79667	14.0667	2.3305	0.849203	Up	gi|566237776|ref|XP_002325617.2|/1.24958e-110/hydrolase family protein [Populus trichocarpa] &gt;gi|550317064|gb|EEE99998.2| hydrolase family protein [Populus trichocarpa]	gi|125988292|emb|CU302331.2|/1e-13/Medicago truncatula chromosome 5 clone mte1-35l19, COMPLETE SEQUENCE	sp|Q9SG92|MES17_ARATH/2e-90/Methylesterase 17 OS=Arabidopsis thaliana GN=MES17 PE=1 SV=1	aly:ARALYDRAFT_493208/7e-52/esterase/lipase/thioesterase family protein; K13544 pheophorbidase [EC:3.1.1.82]	NA	PTHR10992:SF56/2.0E-89/--	NA
Unigene14187_All	353	0.62	5.48333	3.14471	0.846621	Up	NA	NA	NA	NA	NA	NA	NA
Unigene14198_All	1241	8.56	2.47333	-1.79115	0.819991	Down	gi|719964097|ref|XP_010251668.1|/3.5384e-60/PREDICTED: homeobox-leucine zipper protein ATHB-12-like isoform X1 [Nelumbo nucifera]	gi|302398834|gb|HM122573.1|/3e-26/Malus x domestica HD domain class transcription factor (HD16) mRNA, complete cds	sp|Q9M276|ATB12_ARATH/1e-40/Homeobox-leucine zipper protein ATHB-12 OS=Arabidopsis thaliana GN=ATHB-12 PE=2 SV=1	ath:AT3G61890/4e-40/HB-12; homeobox-leucine zipper protein ATHB-12; K09338 homeobox-leucine zipper protein	ECU03g1170/1e-06/---	PS00027/-/'Homeobox' domain signature.	biological_process:GO:0006355//regulation of transcription, DNA-templated;cellular_component:GO:0005634//nucleus;molecular_function:GO:0000976//transcription regulatory region sequence-specific DNA binding;GO:0003700//sequence-specific DNA binding transcription factor activity;
Unigene14218_All	1227	44.5233	142.47	1.67802	0.82764	Up	gi|566160279|ref|XP_002303160.2|/3.19709e-130/hypothetical protein POPTR_0003s01450g [Populus trichocarpa] &gt;gi|550342133|gb|EEE78139.2| hypothetical protein POPTR_0003s01450g [Populus trichocarpa]	gi|349725822|emb|FQ393774.1|/1e-103/Vitis vinifera clone SS0AFA24YE19	sp|P27524|CB4A_SOLLC/9e-127/Chlorophyll a-b binding protein CP24 10A, chloroplastic OS=Solanum lycopersicum GN=CAP10A PE=3 SV=1	pop:POPTR_709712/3e-131/Lhcb6-1; light-harvesting complex II protein Lhcb6; K08917 light-harvesting complex II chlorophyll a/b binding protein 6	NA	PTHR21649:SF2/1.2E-131/--	biological_process:GO:0010196//nonphotochemical quenching;GO:0009765//photosynthesis, light harvesting;cellular_component:GO:0009535//chloroplast thylakoid membrane;GO:0010287//plastoglobule;GO:0009941//chloroplast envelope;molecular_function:GO:0046872//metal ion binding;
Unigene14343_All	1546	26.6567	70.5567	1.40429	0.800571	Up	gi|225430862|ref|XP_002269182.1|/4.92667e-166/PREDICTED: probable galacturonosyltransferase-like 2-like [Vitis vinifera]	gi|449487900|ref|XM_004157809.1|/2e-43/PREDICTED: Cucumis sativus probable galacturonosyltransferase-like 2-like (LOC101228909), partial mRNA	sp|Q9LN68|GATL1_ARATH/6e-153/Probable galacturonosyltransferase-like 1 OS=Arabidopsis thaliana GN=GATL1 PE=2 SV=1	pop:POPTR_581394/3e-21/glycosyltransferase (EC:2.4.1.43); K13648 alpha-1,4-galacturonosyltransferase [EC:2.4.1.43]	rfaJ/1e-06/---	PF01501/2.0E-60/Glycosyl transferase family 8	NA
Unigene14345_All	1539	37.3433	8.64667	-2.11063	0.846629	Down	gi|659098092|ref|XP_008449975.1|/0/PREDICTED: glyceraldehyde-3-phosphate dehydrogenase A, chloroplastic isoform X2 [Cucumis melo]	gi|381393059|gb|JQ302964.1|/0.0/Pyrus x bretschneideri glyceraldehyde-3-phosphate dehydrogenase A (GDPHa) mRNA, complete cds	sp|Q9LPW0|G3PA2_ARATH/0.0/Glyceraldehyde-3-phosphate dehydrogenase GAPA2, chloroplastic OS=Arabidopsis thaliana GN=GAPA2 PE=2 SV=1	aly:ARALYDRAFT_471443/0.0/GAPA-2; K05298 glyceraldehyde-3-phosphate dehydrogenase (NADP+) (phosphorylating) [EC:1.2.1.13]	sll1342/5e-135/---	PTHR10836:SF38/1.1E-286/--	biological_process:GO:0009657//plastid organization;GO:0009773//photosynthetic electron transport in photosystem I;GO:0006096//glycolytic process;GO:0006364//rRNA processing;GO:0035304//regulation of protein dephosphorylation;GO:0010103//stomatal complex morphogenesis;GO:0010207//photosystem II assembly;cellular_component:GO:0016020//membrane;GO:0048046//apoplast;GO:0005829//cytosol;GO:0009941//c…
Unigene1438_All	2423	48.0067	12.4467	-1.94748	0.838053	Down	gi|590581150|ref|XP_007014268.1|/0/P450 reductase 2 [Theobroma cacao] &gt;gi|508784631|gb|EOY31887.1| P450 reductase 2 [Theobroma cacao]	gi|359485010|ref|XM_002270696.2|/1e-167/PREDICTED: Vitis vinifera NADPH--cytochrome P450 reductase-like (LOC100240979), mRNA	sp|Q05001|NCPR_CATRO/0.0/NADPH--cytochrome P450 reductase OS=Catharanthus roseus GN=CPR PE=2 SV=1	gmx:100800640/0.0/NADPH--cytochrome P450 reductase-like; K00327 NADPH-ferrihemoprotein reductase [EC:1.6.2.4]	YHR042w/1e-72/---	PS50902/31.398/Flavodoxin-like domain profile.	NA
Unigene14427_All	931	1.29667	0.01	-7.01866	0.848463	Down	NA	NA	NA	NA	NA	PF05892/3.1E-76/Trichovirus coat protein	NA
Unigene14438_All	407	0.923333	10.71	3.53596	0.861189	Up	gi|694408462|ref|XP_009378914.1|/2.58093e-35/PREDICTED: monothiol glutaredoxin-S6-like [Pyrus x bretschneideri]	NA	sp|Q9LYC8|GRXS6_ARATH/2e-32/Monothiol glutaredoxin-S6 OS=Arabidopsis thaliana GN=GRXS6 PE=3 SV=1	bdi:100821530/4e-16/glutaredoxin-C15-like; K03676 glutaredoxin 3	SPAC4F10.20/2e-07/---	PS51354/19.246/Glutaredoxin domain profile.	biological_process:GO:0045454//cell redox homeostasis;molecular_function:GO:0015035//protein disulfide oxidoreductase activity;GO:0009055//electron carrier activity;
Unigene14458_All	856	4.61667	0.903333	-2.35352	0.825996	Down	gi|661883624|emb|CDP12709.1|/7.07088e-82/unnamed protein product [Coffea canephora]	gi|255540480|ref|XM_002511259.1|/1e-06/Ricinus communis conserved hypothetical protein, mRNA	sp|Q9FGS5|NRT31_ARATH/2e-53/High-affinity nitrate transporter 3.1 OS=Arabidopsis thaliana GN=NRT3.1 PE=1 SV=1	NA	NA	NA	NA
Unigene14471_All	774	0.643333	7.91333	3.62065	0.85826	Up	NA	NA	NA	NA	NA	NA	NA
Unigene14619_All	837	0.0333333	1.85667	5.79961	0.856233	Up	gi|147777220|emb|CAN63288.1|/5.71098e-121/hypothetical protein VITISV_025196 [Vitis vinifera]	gi|359473169|ref|XM_002281874.2|/6e-33/PREDICTED: Vitis vinifera sex determination protein tasselseed-2-like (LOC100245675), mRNA	sp|Q9SCU0|SDR2A_ARATH/2e-62/Short-chain dehydrogenase reductase 2a OS=Arabidopsis thaliana GN=SDR2a PE=3 SV=1	bdi:100827045/2e-54/xanthoxin dehydrogenase-like; K09841 xanthoxin dehydrogenase [EC:1.1.1.288]	CC0094/3e-34/---	PTHR24322:SF309/2.0E-114/--	biological_process:GO:0055114//oxidation-reduction process;molecular_function:GO:0004316//3-oxoacyl-[acyl-carrier-protein] reductase (NADPH) activity;GO:0000166//nucleotide binding;
Unigene14622_All	470	12.39	0.57	-4.44207	0.871006	Down	gi|255549754|ref|XP_002515928.1|/8.25798e-08/conserved hypothetical protein [Ricinus communis] &gt;gi|223544833|gb|EEF46348.1| conserved hypothetical protein [Ricinus communis]	NA	NA	NA	NA	NA	NA
Unigene14630_All	547	4.83	0.48	-3.33092	0.844211	Down	gi|719964508|ref|XP_010252982.1|/2.24858e-23/PREDICTED: uncharacterized protein LOC104594383 [Nelumbo nucifera]	NA	NA	NA	NA	NA	NA
Unigene14633_All	704	4.74667	0.633333	-2.90588	0.83915	Down	NA	NA	NA	NA	NA	NA	NA
Unigene14669_All	641	5.14333	0.233333	-4.46224	0.858504	Down	gi|590675808|ref|XP_007039553.1|/1.34496e-85/Single hybrid motif superfamily protein [Theobroma cacao] &gt;gi|508776798|gb|EOY24054.1| Single hybrid motif superfamily protein [Theobroma cacao]	gi|349713825|emb|FQ379917.1|/1e-140/Vitis vinifera clone SS0ADG1YP04	sp|P16048|GCSH_PEA/7e-81/Glycine cleavage system H protein, mitochondrial OS=Pisum sativum GN=GDCSH PE=1 SV=1	vvi:100259229/8e-86/glycine cleavage system H protein, mitochondrial-like; K02437 glycine cleavage system H protein	SPBP19A11.01/8e-36/---	PS00189/-/2-oxo acid dehydrogenases acyltransferase component lipoyl binding site.	biological_process:GO:0019464//glycine decarboxylation via glycine cleavage system;cellular_component:GO:0005960//glycine cleavage complex;GO:0005739//mitochondrion;
Unigene1467_All	1598	15.6767	4.01	-1.96694	0.835813	Down	gi|566210898|ref|XP_006372525.1|/6.51312e-169/U-box domain-containing family protein [Populus trichocarpa] &gt;gi|550319151|gb|ERP50322.1| U-box domain-containing family protein [Populus trichocarpa]	gi|470104428|ref|XM_004288558.1|/6e-16/PREDICTED: Fragaria vesca subsp. vesca U-box domain-containing protein 21-like (LOC101302981), mRNA	sp|Q5PNY6|PUB21_ARATH/5e-121/U-box domain-containing protein 21 OS=Arabidopsis thaliana GN=PUB21 PE=2 SV=1	NA	NA	PTHR22849:SF7/9.2E-136/--	biological_process:GO:0016567//protein ubiquitination;cellular_component:GO:0000151//ubiquitin ligase complex;molecular_function:GO:0004842//ubiquitin-protein transferase activity;
Unigene14693_All	657	0.01	1.24	6.9542	0.838071	Up	gi|359806725|ref|NP_001241295.1|/2.90823e-70/uncharacterized protein LOC100818880 [Glycine max]	gi|449469059|ref|XM_004152191.1|/3e-12/PREDICTED: Cucumis sativus 60S ribosomal protein L19-2-like (LOC101203604), mRNA >gi|449484246|ref|XM_004156781.1| PREDICTED: Cucumis sativus 60S ribosomal protein L19-2-like (LOC101231145), mRNA	sp|Q9SRX2|RL191_ARATH/2e-69/60S ribosomal protein L19-1 OS=Arabidopsis thaliana GN=RPL19A PE=2 SV=1	gmx:100818880/1e-71/60S ribosomal protein L19-2-like; K02885 large subunit ribosomal protein L19e	SPBC56F2.02/2e-62/---	PS00526/-/Ribosomal protein L19e signature.	biological_process:GO:0006412//translation;cellular_component:GO:0005730//nucleolus;GO:0022625//cytosolic large ribosomal subunit;GO:0005739//mitochondrion;GO:0005886//plasma membrane;molecular_function:GO:0003735//structural constituent of ribosome;
Unigene14696_All	833	3.72	0.103333	-5.16993	0.881038	Down	gi|297739322|emb|CBI28973.3|/3.70274e-96/unnamed protein product [Vitis vinifera]	gi|225447357|ref|XM_002274568.1|/3e-44/PREDICTED: Vitis vinifera cysteine-rich repeat secretory protein 38-like (LOC100265480), mRNA	sp|Q9LRJ9|CRR38_ARATH/4e-74/Cysteine-rich repeat secretory protein 38 OS=Arabidopsis thaliana GN=CRRSP38 PE=2 SV=1	NA	NA	PTHR32411/5.4E-88/--	NA
Unigene14704_All	263	2.51333	0.1	-4.65153	0.82365	Down	NA	NA	NA	NA	NA	NA	NA
Unigene14821_All	412	3.64667	0.0633333	-5.84747	0.915345	Down	gi|566161095|ref|XP_006385495.1|/3.48909e-19/hypothetical protein POPTR_0003s05980g [Populus trichocarpa] &gt;gi|550342510|gb|ERP63292.1| hypothetical protein POPTR_0003s05980g [Populus trichocarpa]	NA	NA	NA	NA	NA	cellular_component:GO:0005576//extracellular region;
Unigene14855_All	514	0.01	1.78333	7.47843	0.904891	Up	NA	NA	NA	NA	NA	NA	NA
Unigene14897_All	366	0.01	1.14	6.83289	0.817165	Up	gi|22655533|gb|AAN04095.1|/1.09876e-33/S15 ribosomal protein [Dunaliella tertiolecta] &gt;gi|22655535|gb|AAN04096.1| S15 ribosomal protein [Dunaliella tertiolecta]	gi|514725210|ref|XM_004955621.1|/1e-13/PREDICTED: Setaria italica 40S ribosomal protein S15-like (LOC101779126), mRNA	sp|Q945U1|RS15_ELAOL/3e-35/40S ribosomal protein S15 OS=Elaeis oleifera GN=RPS15 PE=2 SV=1	vvi:100256302/4e-33/40S ribosomal protein S15-like; K02958 small subunit ribosomal protein S15e	SPAC1071.07c/3e-28/---	PF00203/9.6E-15/Ribosomal protein S19	biological_process:GO:0006412//translation;cellular_component:GO:0015935//small ribosomal subunit;molecular_function:GO:0003723//RNA binding;GO:0003735//structural constituent of ribosome;
Unigene14944_All	315	0.01	1.14333	6.8371	0.817165	Up	NA	NA	NA	NA	NA	NA	NA
Unigene15179_All	2071	0.01	2.32	7.85798	0.937037	Up	gi|225456707|ref|XP_002274035.1|/3.29948e-171/PREDICTED: protein IQ-DOMAIN 31-like [Vitis vinifera]	gi|225456706|ref|XM_002273999.1|/2e-40/PREDICTED: Vitis vinifera protein IQ-DOMAIN 31-like (LOC100263965), mRNA	sp|Q8L4D8|IQD31_ARATH/4e-109/Protein IQ-DOMAIN 31 OS=Arabidopsis thaliana GN=IQD31 PE=1 SV=1	NA	NA	SM00015/23.0/Short calmodulin-binding motif containing conserved Ile and Gln residues.	cellular_component:GO:0044464//cell part;
Unigene15222_All	503	0.01	1.18333	6.88671	0.826039	Up	gi|551607525|ref|XP_005785072.1|/2.07677e-56/hypothetical protein EMIHUDRAFT_456021 [Emiliania huxleyi CCMP1516] &gt;gi|485638208|gb|EOD32643.1| hypothetical protein EMIHUDRAFT_456021 [Emiliania huxleyi CCMP1516]	gi|502154890|ref|XM_004509828.1|/3e-12/PREDICTED: Cicer arietinum 60S ribosomal protein L27a-2-like (LOC101509460), mRNA	sp|P49637|R27A3_ARATH/7e-53/60S ribosomal protein L27a-3 OS=Arabidopsis thaliana GN=RPL27AC PE=2 SV=2	vcn:VOLCADRAFT_77145/1e-55/rpl27A; component of cytosolic 80S ribosome and 60S large subunit; K02900 large subunit ribosomal protein L27Ae	SPBC776.11/2e-49/---	PF00828/7.0E-39/Ribosomal protein L18e/L15	biological_process:GO:0006412//translation;cellular_component:GO:0005840//ribosome;molecular_function:GO:0003735//structural constituent of ribosome;
Unigene15288_All	1674	10.7	2.26333	-2.24109	0.842988	Down	gi|526117637|ref|NP_001268076.1|/1.1393e-155/cytochrome P450 CYP716A17 [Vitis vinifera] &gt;gi|326324799|dbj|BAJ84107.1| Cytochrome P450 [Vitis vinifera]	gi|356513240|ref|XM_003525274.1|/1e-44/PREDICTED: Glycine max cytochrome P450 716B2-like (LOC100801007), mRNA	sp|I7C6E8|C7A52_PANGI/3e-139/Beta-amyrin 28-oxidase OS=Panax ginseng PE=2 SV=1	ath:AT2G29090/6e-54/CYP707A2; abscisic acid 8'-hydroxylase 2; K09843 (+)-abscisic acid 8'-hydroxylase [EC:1.14.13.93]	slr0574/2e-45/---	PR00385/2.6E-8/P450 superfamily signature	molecular_function:GO:0046872//metal ion binding;GO:0016491//oxidoreductase activity;
Unigene15470_All	1831	23.7333	5.90333	-2.00731	0.841026	Down	NA	NA	NA	NA	NA	NA	NA
Unigene15479_All	3031	5.49667	1.66333	-1.72448	0.802791	Down	gi|359476854|ref|XP_002267515.2|/0/PREDICTED: probable methyltransferase PMT27-like [Vitis vinifera]	gi|359476853|ref|XM_002267479.2|/1e-143/PREDICTED: Vitis vinifera probable methyltransferase PMT27-like (LOC100255843), mRNA	sp|Q9SD39|PMTR_ARATH/0.0/Probable methyltransferase PMT27 OS=Arabidopsis thaliana GN=At3g51070 PE=3 SV=1	mtr:MTR_4g074930/1e-07/RNA-binding protein; K11294 nucleolin	SPAC140.02/4e-11/---	PTHR10108:SF772/9.4E-212/--	NA
Unigene1553_All	299	0.756667	3.80667	2.3308	0.814694	Up	NA	NA	NA	NA	NA	NA	NA
Unigene15616_All	772	210.217	17.7333	-3.56734	0.866946	Down	gi|702446752|ref|XP_010024738.1|/1.05291e-62/PREDICTED: major allergen Pru ar 1-like [Eucalyptus grandis] &gt;gi|629095226|gb|KCW61221.1| hypothetical protein EUGRSUZ_H03983 [Eucalyptus grandis]	NA	sp|P17641|PRS1_SOLTU/8e-43/Pathogenesis-related protein STH-21 OS=Solanum tuberosum GN=STH-21 PE=2 SV=1	NA	NA	PTHR31213:SF5/1.3E-14/--	NA
Unigene15617_All	823	176.677	14.9033	-3.5674	0.866928	Down	gi|702446752|ref|XP_010024738.1|/4.04882e-63/PREDICTED: major allergen Pru ar 1-like [Eucalyptus grandis] &gt;gi|629095226|gb|KCW61221.1| hypothetical protein EUGRSUZ_H03983 [Eucalyptus grandis]	NA	sp|P17641|PRS1_SOLTU/3e-43/Pathogenesis-related protein STH-21 OS=Solanum tuberosum GN=STH-21 PE=2 SV=1	NA	NA	PTHR31213:SF5/3.4E-15/--	NA
Unigene15619_All	2087	0.0233333	1.77667	6.25064	0.872023	Up	gi|474387460|gb|EMS65063.1|/0/Heat shock cognate 70 kDa protein [Triticum urartu]	gi|328802580|emb|FR832932.1|/3e-49/Albugo laibachii Alem1, genomic contig CONTIG_19_Em1_cons_v4_197315_238_2	sp|P22953|MD37E_ARATH/0.0/Probable mediator of RNA polymerase II transcription subunit 37e OS=Arabidopsis thaliana GN=MED37E PE=1 SV=3	zma:100501536/0.0/uncharacterized LOC100501536; K03283 heat shock 70kDa protein 1/8	SPAC13G7.02c/0.0/---	PTHR19375:SF142/0.0/--	biological_process:GO:0006950//response to stress;molecular_function:GO:0005524//ATP binding;
Unigene15709_All	2531	8.53667	1.15667	-2.8837	0.853833	Down	gi|225431898|ref|XP_002276351.1|/0/PREDICTED: beta-D-xylosidase 1-like [Vitis vinifera]	gi|359477129|ref|XM_002276315.2|/7e-69/PREDICTED: Vitis vinifera beta-D-xylosidase 1-like (LOC100249978), mRNA	sp|Q9FGY1|BXL1_ARATH/0.0/Beta-D-xylosidase 1 OS=Arabidopsis thaliana GN=BXL1 PE=1 SV=1	vvi:100252178/0.0/probable beta-D-xylosidase 2-like; K05349 beta-glucosidase [EC:3.2.1.21]	XF0845/2e-76/---	PTHR30620/0.0/--	biological_process:GO:0005975//carbohydrate metabolic process;molecular_function:GO:0008422//beta-glucosidase activity;
Unigene15757_All	1505	9.24667	2.64	-1.8084	0.822412	Down	gi|296083955|emb|CBI24343.3|/1.0599e-165/unnamed protein product [Vitis vinifera]	gi|225435984|ref|XM_002272274.1|/0.0/PREDICTED: Vitis vinifera protein kinase 2B, chloroplastic-like (LOC100241109), mRNA	sp|O49840|APK2B_ARATH/1e-133/Protein kinase 2B, chloroplastic OS=Arabidopsis thaliana GN=APK2B PE=2 SV=1	ath:AT1G14370/8e-130/APK2A; protein kinase 2A; K00924 [EC:2.7.1.-]	Cgl2127_1/3e-19/---	PS00107/-/Protein kinases ATP-binding region signature.	NA
Unigene15758_All	2402	3.37	0.396667	-3.08675	0.823588	Down	gi|568827783|ref|XP_006468228.1|/2.90033e-174/PREDICTED: uncharacterized protein LOC102629057 [Citrus sinensis]	gi|359474714|ref|XM_003631474.1|/5e-79/PREDICTED: Vitis vinifera cysteine-rich receptor-like protein kinase 25-like, transcript variant 2 (LOC100257888), mRNA	sp|Q8GYA4|CRK10_ARATH/4e-156/Cysteine-rich receptor-like protein kinase 10 OS=Arabidopsis thaliana GN=CRK10 PE=1 SV=3	zma:100283091/3e-59/si606018d05; LOC100283091; K13430 serine/threonine-protein kinase PBS1 [EC:2.7.11.1]	Cgl2127_1/4e-19/---	PS51473/13.484/Gnk2-homologous domain profile.	NA
Unigene15770_All	1641	5.58667	1.54	-1.85906	0.810462	Down	gi|224071429|ref|XP_002303455.1|/0/Phosphoribulokinase family protein [Populus trichocarpa] &gt;gi|222840887|gb|EEE78434.1| Phosphoribulokinase family protein [Populus trichocarpa]	gi|470128484|ref|XM_004300122.1|/0.0/PREDICTED: Fragaria vesca subsp. vesca phosphoribulokinase, chloroplastic-like (LOC101311094), mRNA	sp|P27774|KPPR_MESCR/0.0/Phosphoribulokinase, chloroplastic OS=Mesembryanthemum crystallinum PE=2 SV=1	pop:POPTR_712554/0.0/phosphoribulokinase (EC:2.7.1.19); K00855 phosphoribulokinase [EC:2.7.1.19]	sll1525/1e-130/---	PTHR10285/1.7E-209/--	biological_process:GO:0016310//phosphorylation;GO:0009409//response to cold;GO:0042742//defense response to bacterium;GO:0005975//carbohydrate metabolic process;cellular_component:GO:0048046//apoplast;GO:0009535//chloroplast thylakoid membrane;GO:0009941//chloroplast envelope;GO:0010319//stromule;GO:0009570//chloroplast stroma;molecular_function:GO:0005524//ATP binding;GO:0008974//phosphoribuloki…
Unigene15795_All	787	6.60333	1.82333	-1.85662	0.816384	Down	gi|590564785|ref|XP_007009764.1|/1.62229e-18/Uncharacterized protein TCM_043094 [Theobroma cacao] &gt;gi|508726677|gb|EOY18574.1| Uncharacterized protein TCM_043094 [Theobroma cacao]	NA	NA	NA	NA	NA	NA
Unigene15816_All	862	5.59	30.9467	2.46886	0.855485	Up	gi|590655942|ref|XP_007034128.1|/4.08547e-61/RS21-C6, EAR, NTP pyrophosphohydrolase MazG catalytic core, putative isoform 1 [Theobroma cacao] &gt;gi|590655945|ref|XP_007034129.1| RS21-C6, EAR, NTP pyrophosphohydrolase MazG catalytic core, putative isoform 1 [Theobroma cacao] &gt;gi|508713157|gb|EOY05054.1| RS21-C6, EAR, NTP pyrophosphohydrolase MazG catalytic core, putative isoform 1 [Theobroma c…	gi|359477977|ref|XM_002264438.2|/5e-52/PREDICTED: Vitis vinifera dCTP pyrophosphatase 1-like (LOC100266931), mRNA	NA	NA	AF1178/3e-12/---	NA	NA
Unigene15824_All	1363	2.39667	0.116667	-4.36056	0.811426	Down	NA	NA	NA	NA	NA	NA	NA
Unigene15938_All	588	11.6367	37.7867	1.6992	0.827655	Up	gi|567922020|ref|XP_006453016.1|/1.67604e-41/hypothetical protein CICLE_v10009915mg [Citrus clementina] &gt;gi|557556242|gb|ESR66256.1| hypothetical protein CICLE_v10009915mg [Citrus clementina] &gt;gi|641854809|gb|KDO73603.1| hypothetical protein CISIN_1g033248mg [Citrus sinensis]	gi|343887266|dbj|AB573149.1|/1e-29/Citrus unshiu genomic DNA, polyembryony locus, cultivar: Miyagawa wase	NA	NA	NA	PF06596/1.0E-14/Photosystem II reaction centre X protein (PsbX)	biological_process:GO:0015979//photosynthesis;cellular_component:GO:0009535//chloroplast thylakoid membrane;GO:0009523//photosystem II;
Unigene15941_All	1043	35.7133	9.93667	-1.84563	0.833341	Down	gi|225453338|ref|XP_002270425.1|/1.01244e-54/PREDICTED: uncharacterized protein LOC100242687 [Vitis vinifera] &gt;gi|297734635|emb|CBI16686.3| unnamed protein product [Vitis vinifera]	gi|255571046|ref|XM_002526428.1|/4e-16/Ricinus communis hypothetical protein, mRNA	NA	zma:100284656/4e-11/embryogenesis transmembrane protein; K11267 sister chromatid cohesion protein PDS5	NA	PTHR24177/1.9E-18/--	NA
Unigene16087_All	673	406.037	113.337	-1.841	0.834179	Down	gi|297746482|emb|CBI16538.3|/7.66771e-13/unnamed protein product [Vitis vinifera]	NA	sp|Q9STQ3|AGP13_ARATH/2e-10/Arabinogalactan peptide 13 OS=Arabidopsis thaliana GN=AGP13 PE=1 SV=1	NA	NA	NA	NA
Unigene16102_All	815	5.60333	1.39	-2.0112	0.820207	Down	gi|225449489|ref|XP_002283485.1|/1.50694e-62/PREDICTED: elicitor-responsive protein 1 [Vitis vinifera] &gt;gi|296086227|emb|CBI31668.3| unnamed protein product [Vitis vinifera]	gi|225449488|ref|XM_002283449.1|/2e-17/PREDICTED: Vitis vinifera elicitor-responsive protein 1-like (LOC100259835), mRNA	sp|Q0JHU5|ERG1_ORYSJ/2e-41/Elicitor-responsive protein 1 OS=Oryza sativa subsp. japonica GN=ERG1 PE=2 SV=1	vcn:VOLCADRAFT_74309/6e-07/hypothetical protein; K13412 calcium-dependent protein kinase [EC:2.7.11.1]	NA	PTHR10774/1.1E-31/--	NA
Unigene16143_All	731	17.0067	1.16	-3.8739	0.866178	Down	gi|702446752|ref|XP_010024738.1|/6.5064e-64/PREDICTED: major allergen Pru ar 1-like [Eucalyptus grandis] &gt;gi|629095226|gb|KCW61221.1| hypothetical protein EUGRSUZ_H03983 [Eucalyptus grandis]	gi|359479931|ref|XM_003632330.1|/9e-10/PREDICTED: Vitis vinifera major allergen Pru ar 1-like (LOC100253672), mRNA	sp|P17642|PRS2_SOLTU/1e-44/Pathogenesis-related protein STH-2 OS=Solanum tuberosum GN=STH-2 PE=2 SV=1	NA	NA	SM01037/8.0E-4/Pathogenesis-related protein Bet v I family	NA
Unigene16194_All	973	5.56	19.9067	1.84009	0.831144	Up	gi|719981635|ref|XP_010250184.1|/8.11886e-96/PREDICTED: adenine phosphoribosyltransferase 5 [Nelumbo nucifera] &gt;gi|719981639|ref|XP_010250185.1| PREDICTED: adenine phosphoribosyltransferase 5 [Nelumbo nucifera] &gt;gi|719981642|ref|XP_010250186.1| PREDICTED: adenine phosphoribosyltransferase 5 [Nelumbo nucifera]	gi|359475827|ref|XM_002285155.2|/1e-120/PREDICTED: Vitis vinifera adenine phosphoribosyltransferase 2-like (LOC100245563), mRNA	sp|Q42563|APT2_ARATH/3e-80/Adenine phosphoribosyltransferase 2 OS=Arabidopsis thaliana GN=APT2 PE=2 SV=1	pop:POPTR_819610/2e-94/adenine phosphoribosyltransferase (EC:2.4.2.7); K00759 adenine phosphoribosyltransferase [EC:2.4.2.7]	YPO3123/4e-43/---	PTHR11776/6.7E-132/--	biological_process:GO:0006168//adenine salvage;GO:0009116//nucleoside metabolic process;cellular_component:GO:0005886//plasma membrane;GO:0005737//cytoplasm;molecular_function:GO:0003999//adenine phosphoribosyltransferase activity;
Unigene16195_All	1067	18.3367	6.45	-1.50736	0.804895	Down	gi|719970056|ref|XP_010270278.1|/7.92803e-103/PREDICTED: F-box protein At5g67140 [Nelumbo nucifera]	gi|225438757|ref|XM_002282845.1|/2e-82/PREDICTED: Vitis vinifera F-box protein At5g67140-like (LOC100266310), mRNA	sp|Q9FH99|FB302_ARATH/8e-92/F-box protein At5g67140 OS=Arabidopsis thaliana GN=At5g67140 PE=2 SV=1	ath:AT2G25490/3e-12/EBF1; EIN3-binding F-box protein 1; K14515 EIN3-binding F-box protein	NA	PF12937/2.3E-7/F-box-like	molecular_function:GO:0016874//ligase activity;
Unigene16199_All	1506	0.02	2.38333	6.89684	0.928168	Up	gi|694355467|ref|XP_009358743.1|/0/PREDICTED: spermidine hydroxycinnamoyl transferase [Pyrus x bretschneideri]	gi|381141805|gb|JQ280304.1|/3e-36/Pyrus x bretschneideri hydroxycinnamoyl-coenzyme A shikimate/quinate hydroxycinnamoyltransferase 2 (HCT2) mRNA, complete cds	sp|O64470|SHT_ARATH/1e-168/Spermidine hydroxycinnamoyl transferase OS=Arabidopsis thaliana GN=SHT PE=1 SV=1	vvi:100265530/5e-93/hydroxycinnamoyl-Coenzyme A shikimate/quinate hydroxycinnamoyltransferase-like; K13065 shikimate O-hydroxycinnamoyltransferase [EC:2.3.1.133]	NA	PF02458/9.3E-125/Transferase family	biological_process:GO:0080088//spermidine hydroxycinnamate conjugate biosynthetic process;GO:0010584//pollen exine formation;molecular_function:GO:0080075//spermidine:feruloyl CoA N-acyltransferase activity;GO:0080072//spermidine:sinapoyl CoA N-acyltransferase activity;GO:0080073//spermidine:coumaroyl CoA N-acyltransferase activity;GO:0047672//anthranilate N-benzoyltransferase activity;GO:0080074…
Unigene16204_All	915	7.66	27.24	1.83031	0.832023	Up	gi|590606790|ref|XP_007020828.1|/3.12644e-70/RING/U-box superfamily protein, putative isoform 1 [Theobroma cacao] &gt;gi|508720456|gb|EOY12353.1| RING/U-box superfamily protein, putative isoform 1 [Theobroma cacao]	gi|147819972|emb|AM435277.2|/1e-09/Vitis vinifera contig VV78X044672.8, whole genome shotgun sequence	sp|Q8GT74|NIP2_ARATH/3e-35/NEP1-interacting protein 2 OS=Arabidopsis thaliana GN=NIP2 PE=1 SV=1	bdi:100833984/4e-08/E3 ubiquitin-protein ligase RING1-like; K11982 E3 ubiquitin-protein ligase RNF115/126 [EC:6.3.2.19]	ECU07g0330/1e-06/---	PTHR22764/2.5E-32/--	NA
Unigene16218_All	906	87.7333	10.9633	-3.00044	0.863855	Down	gi|661884218|emb|CDP12135.1|/3.20953e-35/unnamed protein product [Coffea canephora]	gi|332002898|gb|CP002688.1|/1e-15/Arabidopsis thaliana chromosome 5 sequence	NA	NA	NA	NA	NA
Unigene16227_All	467	1.77333	6.06333	1.77365	0.809429	Up	NA	gi|147828764|emb|AM478216.2|/2e-06/Vitis vinifera contig VV78X133914.16, whole genome shotgun sequence	NA	NA	NA	NA	NA
Unigene16261_All	2134	5.72	17.1967	1.58804	0.814755	Up	gi|225432118|ref|XP_002263668.1|/0/PREDICTED: polygalacturonase At1g48100-like [Vitis vinifera]	gi|225432117|ref|XM_002263632.1|/1e-145/PREDICTED: Vitis vinifera polygalacturonase At1g48100-like (LOC100263206), mRNA	sp|Q949Z1|PGLR4_ARATH/0.0/Polygalacturonase At1g48100 OS=Arabidopsis thaliana GN=At1g48100 PE=2 SV=1	ath:AT5G14650/1e-104/polygalacturonase; K01184 polygalacturonase [EC:3.2.1.15]	YJR153w/9e-19/---	PTHR31375/2.8E-264/--	biological_process:GO:0005975//carbohydrate metabolic process;cellular_component:GO:0005576//extracellular region;molecular_function:GO:0047911//galacturan 1,4-alpha-galacturonidase activity;GO:0004650//polygalacturonase activity;
Unigene16346_All	1949	48.04	10.3567	-2.21368	0.848826	Down	gi|590672071|ref|XP_007038506.1|/0/Alpha-L-fucosidase 1 [Theobroma cacao] &gt;gi|508775751|gb|EOY23007.1| Alpha-L-fucosidase 1 [Theobroma cacao]	gi|359490231|ref|XM_002270594.2|/1e-60/PREDICTED: Vitis vinifera alpha-L-fucosidase 1-like (LOC100244570), mRNA	sp|Q8GW72|FUCO1_ARATH/1e-141/Alpha-L-fucosidase 1 OS=Arabidopsis thaliana GN=FUC1 PE=1 SV=2	vvi:100244570/0.0/alpha-L-fucosidase 1-like; K01206 alpha-L-fucosidase [EC:3.2.1.51]	SP2146/1e-88/---	PTHR10030/3.5E-171/--	biological_process:GO:0007155//cell adhesion;GO:0005975//carbohydrate metabolic process;molecular_function:GO:0004560//alpha-L-fucosidase activity;
Unigene16435_All	2220	117.12	361.38	1.62553	0.823578	Up	gi|526118208|ref|NP_001268216.1|/0/(-)-alpha-terpineol synthase [Vitis vinifera] &gt;gi|45934586|gb|AAS79352.1| (-)-a-terpineol synthase [Vitis vinifera]	gi|526118207|ref|NM_001281287.1|/1e-119/Vitis vinifera (-)-a-terpineol synthase (LOC100232956), mRNA >gi|45934585|gb|AY572987.1| Vitis vinifera clone VitiC4568 (-)-a-terpineol synthase mRNA, complete cds	sp|Q6PWU2|ATESY_VITVI/0.0/(-)-alpha-terpineol synthase OS=Vitis vinifera PE=1 SV=1	ath:AT3G25830/2e-156/TPS-CIN; 1,8-cineole synthase; K07385 1,8-cineole synthase [EC:4.2.3.-]	NA	PF03936/1.2E-90/Terpene synthase family, metal binding domain	biological_process:GO:0009611//response to wounding;GO:0016099//monoterpenoid biosynthetic process;GO:0016106//sesquiterpenoid biosynthetic process;GO:0009753//response to jasmonic acid;GO:0009625//response to insect;GO:0043693//monoterpene biosynthetic process;cellular_component:GO:0005829//cytosol;molecular_function:GO:0000287//magnesium ion binding;GO:0052578//alpha-farnesene synthase activity…
Unigene16466_All	1381	51.9267	226.79	2.12681	0.847965	Up	gi|643733727|gb|KDP40570.1|/4.27404e-150/hypothetical protein JCGZ_24569 [Jatropha curcas]	gi|115416673|emb|CT029555.1|/3e-23/Poplar cDNA sequences	sp|Q9LFR7|CXE17_ARATH/4e-45/Probable carboxylesterase 17 OS=Arabidopsis thaliana GN=CXE17 PE=2 SV=1	ppp:PHYPADRAFT_118478/8e-41/GLP1; GLP1 GID1-like protein; K14493 gibberellin receptor GID1 [EC:3.-.-.-]	Rv1399c/2e-20/---	PTHR23024/1.5E-111/--	biological_process:GO:0008152//metabolic process;molecular_function:GO:0016787//hydrolase activity;
Unigene1656_All	1225	26.6633	5.2	-2.35827	0.85325	Down	gi|568822606|ref|XP_006465721.1|/1.42e-154/PREDICTED: inositol oxygenase 1-like isoform X1 [Citrus sinensis] &gt;gi|641834730|gb|KDO53718.1| hypothetical protein CISIN_1g021944mg [Citrus sinensis]	gi|359482876|ref|XM_002282359.2|/1e-139/PREDICTED: Vitis vinifera myo-inositol oxidase (LOC100233007), mRNA	sp|Q8L799|MIOX1_ARATH/3e-144/Inositol oxygenase 1 OS=Arabidopsis thaliana GN=MIOX1 PE=2 SV=1	vvi:100233007/1e-153/myo-inositol oxidase; K00469 inositol oxygenase [EC:1.13.99.1]	NA	PF05153/8.3E-124/Family of unknown function (DUF706)	biological_process:GO:0019310//inositol catabolic process;GO:0055114//oxidation-reduction process;cellular_component:GO:0005737//cytoplasm;molecular_function:GO:0005506//iron ion binding;GO:0050113//inositol oxygenase activity;
Unigene1660_All	1589	0.246667	3.10667	3.65473	0.82392	Up	NA	gi|302846737|ref|XM_002954859.1|/8e-06/Volvox carteri f. nagariensis hypothetical protein, mRNA	NA	NA	NA	NA	NA
Unigene16774_All	2314	3.45667	0.243333	-3.82838	0.832388	Down	gi|697168353|ref|XP_009593058.1|/0/PREDICTED: probable metal-nicotianamine transporter YSL7 [Nicotiana tomentosiformis]	gi|225423774|ref|XM_002279671.1|/1e-116/PREDICTED: Vitis vinifera probable metal-nicotianamine transporter YSL7-like (LOC100244078), mRNA	sp|Q9SHY2|YSL7_ARATH/0.0/Probable metal-nicotianamine transporter YSL7 OS=Arabidopsis thaliana GN=YSL7 PE=2 SV=1	NA	YGL114w/3e-30/---	PTHR31645:SF2/0.0/--	biological_process:GO:0055085//transmembrane transport;
Unigene16789_All	438	0.96	7.19667	2.90622	0.851225	Up	NA	NA	NA	NA	NA	NA	NA
Unigene16791_All	651	294.45	111.987	-1.3947	0.800422	Down	gi|225462839|ref|XP_002270540.1|/1.69207e-22/PREDICTED: uncharacterized protein LOC100259788 [Vitis vinifera] &gt;gi|225462845|ref|XP_002271079.1| PREDICTED: uncharacterized protein LOC100244413 [Vitis vinifera] &gt;gi|296087492|emb|CBI34081.3| unnamed protein product [Vitis vinifera] &gt;gi|296087495|emb|CBI34084.3| unnamed protein product [Vitis vinifera]	gi|359475687|ref|XM_002270504.2|/2e-22/PREDICTED: Vitis vinifera uncharacterized LOC100259788 (LOC100259788), mRNA	sp|Q8S8M0|CYT1A_ARATH/4e-08/CYSTM1 family protein A OS=Arabidopsis thaliana GN=At2g41420 PE=3 SV=1	NA	NA	PF12734/1.4E-14/Cysteine-rich TM module stress tolerance	NA
Unigene16806_All	1192	4.86667	0.586667	-3.05232	0.841963	Down	gi|566207021|ref|XP_002321718.2|/6.01919e-110/hypothetical protein POPTR_0015s11200g [Populus trichocarpa] &gt;gi|550322473|gb|EEF05845.2| hypothetical protein POPTR_0015s11200g [Populus trichocarpa]	gi|359491561|ref|XM_003634244.1|/2e-09/PREDICTED: Vitis vinifera hydroxysteroid 11-beta-dehydrogenase 1-like protein-like (LOC100249237), mRNA	sp|P0DKC6|HSD1B_ARATH/3e-90/11-beta-hydroxysteroid dehydrogenase 1B OS=Arabidopsis thaliana GN=HSD1 PE=1 SV=1	gmx:100795991/1e-23/dehydrogenase/reductase SDR family member 7-like; K11165 dehydrogenase/reductase SDR family member 7 [EC:1.1.-.-]	all1418/2e-29/---	PTHR24322/3.0E-91/--	biological_process:GO:0008152//metabolic process;
Unigene1689_All	330	3.37333	0.733333	-2.20163	0.800283	Down	gi|566182631|ref|XP_006379612.1|/1.14425e-22/hypothetical protein POPTR_0008s06190g [Populus trichocarpa] &gt;gi|550332534|gb|ERP57409.1| hypothetical protein POPTR_0008s06190g [Populus trichocarpa]	gi|359486748|ref|XM_003633423.1|/3e-20/PREDICTED: Vitis vinifera uncharacterized LOC100854960 (LOC100854960), mRNA	NA	NA	NA	NA	NA
Unigene16911_All	482	0.01	2.25667	7.81805	0.934511	Up	gi|586747144|ref|XP_006850779.1|/9.12954e-16/hypothetical protein AMTR_s00025p00092990 [Amborella trichopoda] &gt;gi|548854450|gb|ERN12360.1| hypothetical protein AMTR_s00025p00092990 [Amborella trichopoda]	NA	NA	NA	NA	NA	NA
Unigene16965_All	389	0.01	4.01333	8.64866	0.974367	Up	gi|297739136|emb|CBI28787.3|/4.68276e-08/unnamed protein product [Vitis vinifera]	NA	NA	NA	NA	NA	NA
Unigene16972_All	715	0.0933333	2.70333	4.8562	0.83878	Up	gi|703065533|ref|XP_010087478.1|/1.36065e-58/hypothetical protein L484_019684 [Morus notabilis] &gt;gi|587838455|gb|EXB29159.1| hypothetical protein L484_019684 [Morus notabilis]	gi|225454784|ref|XM_002273876.1|/4e-09/PREDICTED: Vitis vinifera uncharacterized LOC100242484 (LOC100242484), mRNA	sp|P0DH64|Y4891_SELML/1e-09/FAS1 domain-containing protein SELMODRAFT_448915 OS=Selaginella moellendorffii GN=SELMODRAFT_448915 PE=2 SV=1	NA	NA	PF02469/9.4E-5/Fasciclin domain	NA
Unigene16996_All	482	0.0533333	2.39	5.48583	0.876244	Up	gi|590614502|ref|XP_007022958.1|/6.7706e-11/Uncharacterized protein TCM_026966 [Theobroma cacao] &gt;gi|508778324|gb|EOY25580.1| Uncharacterized protein TCM_026966 [Theobroma cacao]	NA	sp|Q9ZUE0|PEK12_ARATH/7e-07/Proline-rich receptor-like protein kinase PERK12 OS=Arabidopsis thaliana GN=PERK12 PE=2 SV=2	vcn:VOLCADRAFT_99471/5e-06/hypothetical protein; K01115 phospholipase D [EC:3.1.4.4]	NA	NA	NA
Unigene17024_All	423	0.223333	3.52333	3.97967	0.8346	Up	gi|595811935|ref|XP_007203318.1|/1.34372e-23/hypothetical protein PRUPE_ppa019964mg, partial [Prunus persica] &gt;gi|462398849|gb|EMJ04517.1| hypothetical protein PRUPE_ppa019964mg, partial [Prunus persica]	NA	NA	NA	NA	NA	NA
Unigene17101_All	224	0.01	3.89333	8.60486	0.972977	Up	NA	NA	NA	NA	NA	NA	NA
Unigene17142_All	767	6.56333	0.276667	-4.56821	0.866008	Down	gi|502144138|ref|XP_004505590.1|/3.95783e-46/PREDICTED: S-norcoclaurine synthase-like [Cicer arietinum]	NA	sp|Q67A25|NCS_THLFG/2e-18/S-norcoclaurine synthase OS=Thalictrum flavum subsp. glaucum PE=1 SV=1	NA	NA	PTHR31213/5.5E-17/--	NA
Unigene17164_All	880	2.85333	0.376667	-2.92129	0.808592	Down	gi|225444107|ref|XP_002267172.1|/3.90847e-91/PREDICTED: putative germin-like protein 2-1 [Vitis vinifera]	gi|21908000|dbj|AP004982.1|/1e-33/Lotus japonicus genomic DNA, chromosome 6, clone: LjT04L20, TM0437a, complete sequence	sp|Q6YZA9|GL82_ORYSJ/1e-68/Germin-like protein 8-2 OS=Oryza sativa subsp. japonica GN=GER3 PE=2 SV=1	NA	NA	PF00190/6.9E-30/Cupin	biological_process:GO:0055114//oxidation-reduction process;cellular_component:GO:0048046//apoplast;molecular_function:GO:0004784//superoxide dismutase activity;GO:0045735//nutrient reservoir activity;GO:0030145//manganese ion binding;
Unigene17178_All	1096	5.02333	0.336667	-3.89925	0.849501	Down	gi|225431629|ref|XP_002262838.1|/2.23976e-124/PREDICTED: uncharacterized protein LOC100255146 [Vitis vinifera]	gi|359476924|ref|XM_002262802.2|/2e-11/PREDICTED: Vitis vinifera uncharacterized LOC100255146 (LOC100255146), mRNA	NA	NA	NA	NA	NA
Unigene17183_All	411	1.20333	0.01	-6.91089	0.830297	Down	gi|643740288|gb|KDP45947.1|/1.36253e-39/hypothetical protein JCGZ_11850 [Jatropha curcas]	gi|225427281|ref|XM_002278881.1|/4e-38/PREDICTED: Vitis vinifera expansin-like B1 (LOC100262694), mRNA	sp|Q850K7|EXLB1_ORYSJ/6e-28/Expansin-like B1 OS=Oryza sativa subsp. japonica GN=EXLB1 PE=2 SV=2	NA	NA	PF01357/1.3E-6/Pollen allergen	cellular_component:GO:0005576//extracellular region;
Unigene17265_All	237	1.11667	0.01	-6.80305	0.812135	Down	NA	NA	NA	NA	NA	NA	NA
Unigene17350_All	520	0.01	1.23333	6.94642	0.836226	Up	NA	NA	NA	NA	NA	NA	NA
Unigene17500_All	3223	6.24333	0.24	-4.70121	0.870276	Down	gi|590719181|ref|XP_007050984.1|/0/Sucrose synthase 3 isoform 1 [Theobroma cacao] &gt;gi|508703245|gb|EOX95141.1| Sucrose synthase 3 isoform 1 [Theobroma cacao]	gi|225437427|ref|XM_002271860.1|/0.0/PREDICTED: Vitis vinifera sucrose synthase 2-like (LOC100267606), mRNA	sp|O24301|SUS2_PEA/0.0/Sucrose synthase 2 OS=Pisum sativum GN=SUS2 PE=2 SV=1	vvi:100267606/0.0/sucrose synthase 2-like; K00695 sucrose synthase [EC:2.4.1.13]	all1059/3e-168/---	PTHR12526:SF27/0.0/--	biological_process:GO:0009058//biosynthetic process;GO:0005985//sucrose metabolic process;molecular_function:GO:0016157//sucrose synthase activity;
Unigene17501_All	232	2.55	13.3333	2.38647	0.850801	Up	gi|551639629|ref|XP_005822623.1|/5.44399e-17/hypothetical protein GUITHDRAFT_79647 [Guillardia theta CCMP2712] &gt;gi|551644350|ref|XP_005824966.1| hypothetical protein GUITHDRAFT_77544 [Guillardia theta CCMP2712] &gt;gi|428166671|gb|EKX35643.1| hypothetical protein GUITHDRAFT_79647 [Guillardia theta CCMP2712] &gt;gi|428169049|gb|EKX37986.1| hypothetical protein GUITHDRAFT_77544 [Guillardia theta…	gi|377651105|gb|JQ444111.1|/1e-117/Abies alba isolate AcesapA10 anonymous locus 0_409_01 genomic sequence	NA	NA	NA	NA	NA
Unigene1753_All	244	7.37333	1.03667	-2.83036	0.850858	Down	gi|702461580|ref|XP_010028226.1|/2.85543e-21/PREDICTED: pathogenesis-related protein STH-21-like [Eucalyptus grandis] &gt;gi|629088673|gb|KCW54926.1| hypothetical protein EUGRSUZ_I00896 [Eucalyptus grandis]	NA	sp|P17642|PRS2_SOLTU/6e-12/Pathogenesis-related protein STH-2 OS=Solanum tuberosum GN=STH-2 PE=2 SV=1	NA	NA	PF00407/7.7E-10/Pathogenesis-related protein Bet v I family	NA
Unigene1789_All	508	0.623333	13.4867	4.43539	0.871509	Up	gi|697169821|ref|XP_009593816.1|/2.95355e-21/PREDICTED: stress-induced protein KIN2-like [Nicotiana tomentosiformis]	gi|470136783|ref|XM_004304115.1|/1e-23/PREDICTED: Fragaria vesca subsp. vesca uncharacterized LOC101299789 (LOC101299789), mRNA	sp|P31169|KIN2_ARATH/2e-09/Stress-induced protein KIN2 OS=Arabidopsis thaliana GN=KIN2 PE=2 SV=1	NA	NA	NA	NA
Unigene17963_All	1169	5.18	1.17667	-2.13825	0.823177	Down	gi|526117776|ref|NP_001268111.1|/2.81671e-104/MADS-box protein 3 [Vitis vinifera] &gt;gi|20385586|gb|AAM21343.1|AF373602_1 MADS-box protein 3 [Vitis vinifera]	gi|326631094|gb|HQ315826.1|/2e-88/Hibiscus cannabinus MADS-box protein mRNA, complete cds	sp|P29386|AGL6_ARATH/1e-83/Agamous-like MADS-box protein AGL6 OS=Arabidopsis thaliana GN=AGL6 PE=1 SV=2	vvi:100232868/1e-105/MADS3; MADS-box protein 3; K09264 MADS-box transcription factor, plant	YPL089c/1e-11/---	PF00319/1.3E-28/SRF-type transcription factor (DNA-binding and dimerisation domain)	biological_process:GO:0006355//regulation of transcription, DNA-templated;GO:0055114//oxidation-reduction process;cellular_component:GO:0005634//nucleus;molecular_function:GO:0032440//2-alkenal reductase [NAD(P)] activity;GO:0003677//DNA binding;GO:0003700//sequence-specific DNA binding transcription factor activity;GO:0046983//protein dimerization activity;
Unigene17964_All	1127	7.79667	23.5667	1.59582	0.81781	Up	gi|576235967|gb|AHH28266.1|/3.99436e-99/MADS-box transcription factor, partial [Rhizanthes lowii]	gi|526117767|ref|NM_001281180.1|/4e-93/Vitis vinifera MADS-box protein 2 (MADS2), mRNA >gi|20385583|gb|AF373601.1| Vitis vinifera MADS-box protein 2 (MADS2) mRNA, complete cds	sp|P29382|SEP1_ARATH/2e-94/Developmental protein SEPALLATA 1 OS=Arabidopsis thaliana GN=SEP1 PE=1 SV=2	gmx:732643/1e-97/MADS29; MADS-box protein; K09264 MADS-box transcription factor, plant	YPL089c/6e-11/---	PTHR11945/3.0E-110/--	biological_process:GO:0009657//plastid organization;GO:0009773//photosynthetic electron transport in photosystem I;GO:0006355//regulation of transcription, DNA-templated;GO:0009637//response to blue light;GO:0009909//regulation of flower development;GO:0048443//stamen development;GO:0009860//pollen tube growth;GO:0048481//ovule development;GO:0010218//response to far red light;GO:0010207//photosy…
Unigene18109_All	1507	1.75	9.06333	2.37269	0.845902	Up	gi|225449700|ref|XP_002265392.1|/8.9726e-165/PREDICTED: cyanidin-3-O-glucoside 2-O-glucuronosyltransferase-like [Vitis vinifera]	gi|359487054|ref|XM_002271551.2|/5e-53/PREDICTED: Vitis vinifera flavanone 7-O-glucoside 2''-O-beta-L-rhamnosyltransferase-like (LOC100257356), mRNA	sp|Q5NTH0|UGAT_BELPE/8e-118/Cyanidin-3-O-glucoside 2-O-glucuronosyltransferase OS=Bellis perennis GN=UGAT PE=1 SV=1	ath:AT2G36780/6e-43/UDP-glucosyl transferase 73C; K13496 UDP-glucosyl transferase 73C [EC:2.4.1.-]	BS_yjiC/6e-11/---	PF00201/2.0E-22/UDP-glucoronosyl and UDP-glucosyl transferase	NA
Unigene18129_All	727	5.86333	0.886667	-2.72526	0.843428	Down	gi|357493031|ref|XP_003616804.1|/1.7093e-40/Cold and drought-regulated protein CORA [Medicago truncatula]	NA	sp|Q07202|CORA_MEDSA/1e-40/Cold and drought-regulated protein CORA OS=Medicago sativa GN=CORA PE=2 SV=1	ath:AT5G40490/1e-29/heterogeneous nuclear ribonucleoprotein A1/A3; K12741 heterogeneous nuclear ribonucleoprotein A1/A3	XF0818/3e-30/---	PF07172/9.2E-14/Glycine rich protein family	NA
Unigene18193_All	1657	0.01	1.46	7.18982	0.871936	Up	gi|302799294|ref|XP_002981406.1|/0/hypothetical protein SELMODRAFT_271484 [Selaginella moellendorffii] &gt;gi|300150946|gb|EFJ17594.1| hypothetical protein SELMODRAFT_271484 [Selaginella moellendorffii]	gi|110589646|gb|DQ683345.1|/4e-23/Peranema trichophorum Hsp90 gene, partial cds	sp|P27323|HS901_ARATH/0.0/Heat shock protein 90-1 OS=Arabidopsis thaliana GN=HSP90-1 PE=1 SV=3	gmx:100194422/0.0/heat shock protein 90-2; K04079 molecular chaperone HtpG	SPAC926.04c/0.0/---	PR00775/8.9E-13/90kDa heat shock protein signature	biological_process:GO:0010286//heat acclimation;GO:0009414//response to water deprivation;GO:0042742//defense response to bacterium;GO:0071277//cellular response to calcium ion;GO:0046685//response to arsenic-containing substance;GO:0009651//response to salt stress;GO:0006457//protein folding;GO:0009908//flower development;GO:0050821//protein stabilization;GO:0048366//leaf development;cellular_co…
Unigene18245_All	1135	0.0233333	1.48333	5.99031	0.831453	Up	gi|195610190|gb|ACG26925.1|/8.30384e-138/glyceraldehyde-3-phosphate dehydrogenase, cytosolic [Zea mays]	gi|32993853|dbj|AK108644.1|/3e-23/Oryza sativa Japonica Group cDNA clone:002-148-B02, full insert sequence	sp|Q9SAJ6|G3PP1_ARATH/2e-136/Glyceraldehyde-3-phosphate dehydrogenase GAPCP1, chloroplastic OS=Arabidopsis thaliana GN=GAPCP1 PE=1 SV=1	zma:100280944/3e-139/glyceraldehyde-3-phosphate dehydrogenase, cytosolic; K00134 glyceraldehyde 3-phosphate dehydrogenase [EC:1.2.1.12]	SPBC354.12/2e-139/---	PS00071/-/Glyceraldehyde 3-phosphate dehydrogenase active site.	biological_process:GO:0006006//glucose metabolic process;GO:0080144//amino acid homeostasis;GO:0009555//pollen development;GO:0048658//anther wall tapetum development;GO:0055114//oxidation-reduction process;GO:0080022//primary root development;cellular_component:GO:0016020//membrane;GO:0009536//plastid;molecular_function:GO:0051287//NAD binding;GO:0050661//NADP binding;GO:0005507//copper ion bind…
Unigene18351_All	1683	2.06	0.04	-5.6865	0.865538	Down	gi|590594861|ref|XP_007017969.1|/0/Transmembrane amino acid transporter family protein [Theobroma cacao] &gt;gi|508723297|gb|EOY15194.1| Transmembrane amino acid transporter family protein [Theobroma cacao]	gi|225459827|ref|XM_002284790.1|/3e-61/PREDICTED: Vitis vinifera lysine histidine transporter-like 8 (LOC100266142), mRNA	sp|Q9SX98|LHTL8_ARATH/3e-167/Lysine histidine transporter-like 8 OS=Arabidopsis thaliana GN=AATL1 PE=1 SV=1	cre:CHLREDRAFT_196429/2e-18/AOT3; amino acid permease; K15015 solute carrier family 32 (vesicular inhibitory amino acid transporter)	NA	PTHR22950:SF233/2.2E-227/--	cellular_component:GO:0016021//integral component of membrane;
Unigene18372_All	1028	1.21	5.06333	2.06508	0.819699	Up	gi|359474041|ref|XP_003631392.1|/2.09969e-105/PREDICTED: LOW QUALITY PROTEIN: (+)-neomenthol dehydrogenase-like [Vitis vinifera]	gi|359474040|ref|XM_003631344.1|/3e-35/PREDICTED: Vitis vinifera (+)-neomenthol dehydrogenase-like (LOC100266765), mRNA	sp|A4UHT7|SALR_PAPBR/3e-79/Salutaridine reductase OS=Papaver bracteatum GN=SALR PE=1 SV=1	vvi:100248214/1e-81/(+)-neomenthol dehydrogenase-like; K15095 (+)-neomenthol dehydrogenase [EC:1.1.1.208]	all0352/6e-28/---	PTHR24322/2.5E-114/--	molecular_function:GO:0016491//oxidoreductase activity;
Unigene18402_All	1585	1.87667	0.0566667	-5.04953	0.813216	Down	gi|296082588|emb|CBI21593.3|/0/unnamed protein product [Vitis vinifera]	gi|225438399|ref|XM_002274726.1|/0.0/PREDICTED: Vitis vinifera uncharacterized LOC100267875 (LOC100267875), mRNA	sp|B9EXZ6|BAT1_ORYSJ/8e-129/Amino-acid permease BAT1 homolog OS=Oryza sativa subsp. japonica GN=BAT1 PE=2 SV=1	NA	SPBC15C4.04c/6e-57/---	PTHR11785:SF269/0.0/--	biological_process:GO:0003333//amino acid transmembrane transport;cellular_component:GO:0016021//integral component of membrane;molecular_function:GO:0015171//amino acid transmembrane transporter activity;
Unigene18421_All	597	10.8067	2.72	-1.99024	0.833562	Down	NA	NA	NA	NA	NA	NA	NA
Unigene1846_All	1978	3.67	0.353333	-3.37668	0.831833	Down	gi|590577824|ref|XP_007013339.1|/0/Cytochrome P450 [Theobroma cacao] &gt;gi|508783702|gb|EOY30958.1| Cytochrome P450 [Theobroma cacao]	gi|225445411|ref|XM_002284985.1|/1e-106/PREDICTED: Vitis vinifera cytochrome P450 734A1-like (LOC100245678), mRNA	sp|O48786|C734A_ARATH/0.0/Cytochrome P450 734A1 OS=Arabidopsis thaliana GN=CYP734A1 PE=2 SV=1	ath:AT2G26710/0.0/BAS1; PHYB activation tagged suppressor 1 protein; K15639 cytochrome P450, family 734, subfamily A, polypeptide 1 (PHYB activation tagged suppressor 1) [EC:1.14.-.-]	AGc2890/1e-35/---	PS00086/-/Cytochrome P450 cysteine heme-iron ligand signature.	biological_process:GO:0010268//brassinosteroid homeostasis;GO:0009741//response to brassinosteroid;GO:0009416//response to light stimulus;GO:0055114//oxidation-reduction process;GO:0016131//brassinosteroid metabolic process;molecular_function:GO:0008395//steroid hydroxylase activity;GO:0009055//electron carrier activity;GO:0020037//heme binding;GO:0005506//iron ion binding;GO:0050616//secologanin…
Unigene18470_All	1012	190.937	61.1233	-1.6433	0.824506	Down	gi|566187446|ref|XP_002313824.2|/9.56656e-87/hypothetical protein POPTR_0009s11290g [Populus trichocarpa] &gt;gi|550331507|gb|EEE87779.2| hypothetical protein POPTR_0009s11290g [Populus trichocarpa]	gi|225428595|ref|XM_002284686.1|/5e-46/PREDICTED: Vitis vinifera uncharacterized LOC100248690 (LOC100248690), mRNA	sp|Q9SVL6|CRPM2_ARATH/4e-74/Cold-regulated 413 plasma membrane protein 2 OS=Arabidopsis thaliana GN=COR413PM2 PE=2 SV=1	NA	NA	PF05562/4.6E-85/Cold acclimation protein WCOR413	biological_process:GO:0009631//cold acclimation;GO:0009737//response to abscisic acid;GO:0042631//cellular response to water deprivation;cellular_component:GO:0005773//vacuole;
Unigene18520_All	1167	2.32333	10.7533	2.21052	0.84222	Up	gi|590591594|ref|XP_007017061.1|/5.75927e-41/Allergen-related [Theobroma cacao] &gt;gi|508787424|gb|EOY34680.1| Allergen-related [Theobroma cacao]	gi|470119851|ref|XM_004295976.1|/3e-20/PREDICTED: Fragaria vesca subsp. vesca EPIDERMAL PATTERNING FACTOR-like protein 6-like (LOC101305548), mRNA	sp|Q1PEY6|EPFL6_ARATH/2e-29/EPIDERMAL PATTERNING FACTOR-like protein 6 OS=Arabidopsis thaliana GN=EPFL6 PE=2 SV=1	NA	NA	NA	NA
Unigene18549_All	826	10.7267	3.73	-1.52395	0.800309	Down	gi|612567747|gb|AHX24181.1|/2.08424e-51/basic leucine zipper transcription factor HYG2 [Vitis vinifera]	gi|359477393|ref|XM_002275530.2|/3e-31/PREDICTED: Vitis vinifera transcription factor HY5-like (LOC100261472), mRNA	sp|Q8W191|HYH_ARATH/1e-39/Transcription factor HY5-like OS=Arabidopsis thaliana GN=HYH PE=1 SV=1	bdi:100825393/2e-06/G-box-binding factor 4-like; K14432 ABA responsive element binding factor	NA	PS00036/-/Basic-leucine zipper (bZIP) domain signature.	biological_process:GO:0006355//regulation of transcription, DNA-templated;molecular_function:GO:0043565//sequence-specific DNA binding;GO:0003700//sequence-specific DNA binding transcription factor activity;
Unigene18552_All	437	13.4933	4.12667	-1.7092	0.823077	Down	gi|567870271|ref|XP_006427757.1|/2.85693e-21/hypothetical protein CICLE_v10026904mg [Citrus clementina] &gt;gi|557529747|gb|ESR40997.1| hypothetical protein CICLE_v10026904mg [Citrus clementina] &gt;gi|641806196|gb|KDO36086.1| hypothetical protein CISIN_1g035300mg [Citrus sinensis] &gt;gi|641821786|gb|KDO41410.1| hypothetical protein CISIN_1g035287mg [Citrus sinensis]	NA	NA	NA	NA	NA	NA
Unigene18569_All	847	27.1067	8.62333	-1.65233	0.823576	Down	gi|224080516|ref|XP_002306147.1|/1.91343e-47/auxin-responsive family protein [Populus trichocarpa] &gt;gi|222849111|gb|EEE86658.1| auxin-responsive family protein [Populus trichocarpa] &gt;gi|506954082|gb|AGM20677.1| AUX/IAA [Populus tomentosa]	gi|502153465|ref|XM_004509293.1|/4e-46/PREDICTED: Cicer arietinum auxin-induced protein 15A-like (LOC101490437), mRNA	sp|P33081|AX15A_SOYBN/1e-16/Auxin-induced protein 15A OS=Glycine max PE=2 SV=1	pop:POPTR_818150/7e-49/SAUR29; SAUR family protein; K14488 SAUR family protein	NA	PF02519/1.4E-31/Auxin responsive protein	biological_process:GO:0009734//auxin-activated signaling pathway;cellular_component:GO:0005739//mitochondrion;molecular_function:GO:0005516//calmodulin binding;
Unigene18612_All	739	18.9333	6.48	-1.54686	0.809728	Down	gi|659101093|ref|XP_008451422.1|/8.27356e-14/PREDICTED: serine/threonine-protein phosphatase 4 regulatory subunit 2 [Cucumis melo]	NA	NA	NA	NA	NA	NA
Unigene18662_All	663	0.826667	6.74333	3.02808	0.851333	Up	gi|703091002|ref|XP_010094234.1|/4.64642e-23/hypothetical protein L484_005565 [Morus notabilis] &gt;gi|703162628|ref|XP_010113104.1| hypothetical protein L484_000082 [Morus notabilis] &gt;gi|587865920|gb|EXB55432.1| hypothetical protein L484_005565 [Morus notabilis] &gt;gi|587980470|gb|EXC65044.1| hypothetical protein L484_000082 [Morus notabilis]	NA	NA	NA	NA	NA	NA
Unigene18672_All	1043	53.6567	19.6333	-1.45045	0.803356	Down	gi|526118000|ref|NP_001267914.1|/5.66956e-98/germin-like protein 2 precursor [Vitis vinifera] &gt;gi|111379986|gb|ABH09468.1| germin-like protein 2 [Vitis vinifera]	gi|291042502|gb|GU457418.1|/1e-49/Arachis hypogaea germin-like protein subfamily 2 member 1 precursor (GLP2) mRNA, complete cds	sp|Q6I544|GL52_ORYSJ/6e-87/Germin-like protein 5-1 OS=Oryza sativa subsp. japonica GN=Os05g0277500 PE=2 SV=1	NA	sll1358/2e-08/---	PR00325/2.1E-26/Germin signature	biological_process:GO:0009409//response to cold;GO:0055114//oxidation-reduction process;cellular_component:GO:0048046//apoplast;GO:0005634//nucleus;GO:0009505//plant-type cell wall;molecular_function:GO:0004784//superoxide dismutase activity;GO:0045735//nutrient reservoir activity;GO:0030145//manganese ion binding;
Unigene18705_All	880	9.24667	2.42	-1.93393	0.827414	Down	gi|590721666|ref|XP_007051680.1|/5.2079e-43/Uncharacterized protein isoform 2 [Theobroma cacao] &gt;gi|508703941|gb|EOX95837.1| Uncharacterized protein isoform 2 [Theobroma cacao]	gi|65134072|gb|AC150980.20|/2e-11/Medicago truncatula clone mth2-165j9, complete sequence	sp|Q84JK8|MAKR6_ARATH/3e-15/Probable membrane-associated kinase regulator 6 OS=Arabidopsis thaliana GN=MAKR6 PE=2 SV=1	NA	NA	NA	NA
Unigene18708_All	603	5.65333	0.856667	-2.7223	0.842254	Down	gi|255575239|ref|XP_002528523.1|/3.06018e-25/conserved hypothetical protein [Ricinus communis] &gt;gi|223532025|gb|EEF33835.1| conserved hypothetical protein [Ricinus communis]	gi|226192214|gb|AC168849.28|/1e-08/Medicago truncatula chromosome 8 clone mth2-69p13, complete sequence	NA	NA	NA	NA	NA
Unigene1871_All	1114	4.08667	0.71	-2.52503	0.824428	Down	gi|356527793|ref|XP_003532491.1|/1.73848e-07/PREDICTED: leucine-rich repeat extensin-like protein 5-like [Glycine max]	gi|433802250|gb|JX965004.1|/4e-93/Paeonia suffruticosa clone PALTR3 retrotransposon Ty1-copia-like, partial sequence	NA	NA	NA	NA	NA
Unigene18798_All	1759	101.533	25.8233	-1.97521	0.840563	Down	gi|147846526|emb|CAN81650.1|/0/hypothetical protein VITISV_003752 [Vitis vinifera]	gi|47900639|gb|AC149299.1|/3e-36/Populus trichocarpa clone Pop1-037B22, complete sequence	sp|Q9SVG4|RETOL_ARATH/0.0/Reticuline oxidase-like protein OS=Arabidopsis thaliana GN=At4g20830 PE=1 SV=2	gmx:100777568/6e-07/cytokinin dehydrogenase 1-like; K00279 cytokinin dehydrogenase [EC:1.5.99.12]	BS_yvdP/2e-34/---	PTHR32448/2.8E-273/--	biological_process:GO:0055114//oxidation-reduction process;GO:0006979//response to oxidative stress;cellular_component:GO:0048046//apoplast;GO:0005773//vacuole;GO:0009505//plant-type cell wall;GO:0005739//mitochondrion;GO:0005886//plasma membrane;molecular_function:GO:0008762//UDP-N-acetylmuramate dehydrogenase activity;GO:0050660//flavin adenine dinucleotide binding;
Unigene18949_All	1421	68.16	15.24	-2.16106	0.848194	Down	gi|28301674|emb|CAB63264.3|/1.77634e-90/calcium-binding protein [Lotus japonicus]	gi|270309003|dbj|AB490002.1|/8e-55/Citrullus lanatus subsp. vulgaris CitCaEFh mRNA for calcium-binding EF-hand protein, complete cds	sp|O22845|CML5_ARATH/3e-74/Calmodulin-like protein 5 OS=Arabidopsis thaliana GN=CML5 PE=2 SV=2	vvi:100254364/6e-85/calmodulin-like protein 5; K13448 calcium-binding protein CML	SPAC3A12.14/5e-24/---	PS50222/14.988/EF-hand calcium-binding domain profile.	molecular_function:GO:0005509//calcium ion binding;
Unigene19017_All	1205	9.94	2.75333	-1.85207	0.825179	Down	gi|720096594|ref|XP_010247032.1|/2.60685e-68/PREDICTED: uncharacterized protein LOC104590182 [Nelumbo nucifera]	gi|242387030|emb|FP094283.1|/4e-10/Phyllostachys edulis cDNA clone: bphylf028i08, full insert sequence	sp|Q9M0X5|CRK25_ARATH/8e-46/Cysteine-rich receptor-like protein kinase 25 OS=Arabidopsis thaliana GN=CRK25 PE=3 SV=1	cre:CHLREDRAFT_32523/6e-11/fatty acid desaturase; K12418 fatty acid desaturase (delta-4 desaturase) [EC:1.14.19.-]	PAE0061/2e-09/---	PTHR32099:SF1/5.7E-76/--	NA
Unigene19068_All	1655	22.78	3.72333	-2.6131	0.857651	Down	gi|568855575|ref|XP_006481379.1|/8.65348e-156/PREDICTED: UDP-glucose flavonoid 3-O-glucosyltransferase 6-like [Citrus sinensis]	gi|337730992|gb|JN021934.1|/3e-24/Helianthus annuus cultivar HA383 clone BAC 0148N20, complete sequence	sp|Q2V6K0|UFOG6_FRAAN/2e-145/UDP-glucose flavonoid 3-O-glucosyltransferase 6 OS=Fragaria ananassa GN=GT6 PE=1 SV=1	gmx:100101902/2e-66/IF7GT, GmIF7GT; UDP-glucose:isoflavone 7-O-glucosyltransferase; K13263 isoflavone 7-O-glucosyltransferase [EC:2.4.1.170]	BS_yjiC/3e-06/---	PTHR11926:SF184/2.6E-195/--	molecular_function:GO:0016758//transferase activity, transferring hexosyl groups;
Unigene19076_All	1597	128.117	24.7267	-2.37332	0.854907	Down	gi|720073730|ref|XP_010278800.1|/2.17827e-148/PREDICTED: ubiquinol oxidase 2, mitochondrial-like [Nelumbo nucifera]	gi|14456073|emb|AJ251511.2|/1e-126/Populus tremula x Populus tremuloides mRNA for alternative oxidase (aox1 gene)	sp|Q39219|AOX1A_ARATH/8e-145/Ubiquinol oxidase 1a, mitochondrial OS=Arabidopsis thaliana GN=AOX1A PE=1 SV=2	ath:AT3G22370/2e-144/AOX1A; alternative oxidase 1A; K00540 [EC:1.-.-.-]	NA	PTHR31803/1.4E-157/--	biological_process:GO:0007585//respiratory gaseous exchange;GO:0009409//response to cold;GO:0031930//mitochondria-nucleus signaling pathway;GO:0022900//electron transport chain;GO:0045333//cellular respiration;cellular_component:GO:0005740//mitochondrial envelope;GO:0016021//integral component of membrane;GO:0070469//respiratory chain;molecular_function:GO:0046872//metal ion binding;GO:0009916//a…
Unigene1912_All	546	0.01	1.95	7.60733	0.917341	Up	NA	gi|147773064|emb|AM436688.2|/2e-13/Vitis vinifera contig VV78X100907.4, whole genome shotgun sequence	NA	NA	NA	NA	NA
Unigene19136_All	1580	3.88667	14.7733	1.92639	0.832809	Up	gi|225447687|ref|XP_002276552.1|/3.31749e-141/PREDICTED: uncharacterized GPI-anchored protein At4g28100-like [Vitis vinifera]	gi|225315251|dbj|AK321404.1|/6e-28/Solanum lycopersicum cDNA, clone: LEFL1024BD07, HTC in leaf	sp|Q9SUC9|UGPI7_ARATH/3e-119/Uncharacterized GPI-anchored protein At4g28100 OS=Arabidopsis thaliana GN=At4g28100 PE=1 SV=1	NA	NA	NA	cellular_component:GO:0046658//anchored component of plasma membrane;
Unigene19161_All	832	0.01	1.13333	6.82443	0.814773	Up	gi|6094086|sp|O65353.1|RL5_HELAN/2.31388e-106/RecName: Full=60S ribosomal protein L5 [Helianthus annuus] &gt;gi|3153904|gb|AAC17448.1| RPL5A-related protein [Helianthus annuus]	gi|470101386|ref|XM_004287106.1|/4e-06/PREDICTED: Fragaria vesca subsp. vesca 60S ribosomal protein L5-like (LOC101296507), mRNA	sp|O65353|RL5_HELAN/3e-108/60S ribosomal protein L5 OS=Helianthus annuus GN=RPL5A PE=2 SV=1	gmx:100805868/3e-82/60S ribosomal protein L5-like; K02932 large subunit ribosomal protein L5e	YPL131w/2e-73/---	PR00058/2.81E-59/Ribosomal protein L5 signature	cellular_component:GO:0005622//intracellular;
Unigene19269_All	642	0.883333	14.81	4.06747	0.866859	Up	gi|21322711|emb|CAD22154.1|/1.40478e-50/pherophorin-dz1 protein [Volvox carteri f. nagariensis]	NA	sp|P09789|GRP1_PETHY/4e-41/Glycine-rich cell wall structural protein 1 OS=Petunia hybrida GN=GRP-1 PE=1 SV=1	ath:AT5G40490/1e-28/heterogeneous nuclear ribonucleoprotein A1/A3; K12741 heterogeneous nuclear ribonucleoprotein A1/A3	XF0818/4e-39/---	NA	NA
Unigene19283_All	1737	7.73	0.433333	-4.15692	0.861731	Down	gi|590683865|ref|XP_007041698.1|/0/Transmembrane amino acid transporter family protein [Theobroma cacao] &gt;gi|508705633|gb|EOX97529.1| Transmembrane amino acid transporter family protein [Theobroma cacao]	gi|502161665|ref|XM_004512186.1|/7e-31/PREDICTED: Cicer arietinum lysine histidine transporter-like 8-like (LOC101490015), mRNA	sp|Q9SX98|LHTL8_ARATH/2e-163/Lysine histidine transporter-like 8 OS=Arabidopsis thaliana GN=AATL1 PE=1 SV=1	cre:CHLREDRAFT_196429/3e-16/AOT3; amino acid permease; K15015 solute carrier family 32 (vesicular inhibitory amino acid transporter)	YJR001w/5e-12/---	PTHR22950:SF233/3.1E-223/--	cellular_component:GO:0016021//integral component of membrane;
Unigene19292_All	1402	0.616667	3.61333	2.55077	0.817923	Up	gi|590713423|ref|XP_007049639.1|/1.29405e-85/Sulfate/thiosulfate import ATP-binding protein cysA, putative [Theobroma cacao] &gt;gi|508701900|gb|EOX93796.1| Sulfate/thiosulfate import ATP-binding protein cysA, putative [Theobroma cacao]	gi|470107649|ref|XM_004290109.1|/1e-07/PREDICTED: Fragaria vesca subsp. vesca uncharacterized LOC101303288 (LOC101303288), mRNA	NA	NA	NA	PTHR31579/2.1E-85/--	NA
Unigene19395_All	975	4.56667	0.85	-2.42561	0.827912	Down	gi|147820799|emb|CAN65189.1|/3.91387e-98/hypothetical protein VITISV_032100 [Vitis vinifera]	gi|470129979|ref|XM_004300837.1|/8e-17/PREDICTED: Fragaria vesca subsp. vesca uncharacterized LOC101315348 (LOC101315348), mRNA	sp|Q9FLE8|Y5986_ARATH/9e-18/Uncharacterized protein At5g39865 OS=Arabidopsis thaliana GN=At5g39865 PE=2 SV=1	NA	NA	PTHR10168/2.0E-66/--	NA
Unigene19400_All	694	0.473333	2.94667	2.63816	0.805234	Up	gi|225425617|ref|XP_002266224.1|/1.13052e-14/PREDICTED: uncharacterized protein LOC100255169 [Vitis vinifera]	NA	NA	NA	NA	PF04043/1.1E-14/Plant invertase/pectin methylesterase inhibitor	NA
Unigene19407_All	502	0.626667	14.7767	4.55948	0.874605	Up	gi|641841151|gb|KDO60065.1|/5.50335e-33/hypothetical protein CISIN_1g037923mg [Citrus sinensis]	NA	sp|O24356|MEN8_SILLA/1e-24/Protein MEN-8 OS=Silene latifolia GN=MEN-8 PE=3 SV=1	NA	NA	SM00499/6.9E-7/Plant lipid transfer protein / seed storage protein / trypsin-alpha amylase inhibitor domain family	NA
Unigene1942_All	1184	11.9267	0.45	-4.72812	0.878613	Down	gi|224063082|ref|XP_002300987.1|/1.28598e-112/Photosystem II 22 kDa family protein [Populus trichocarpa] &gt;gi|222842713|gb|EEE80260.1| Photosystem II 22 kDa family protein [Populus trichocarpa]	gi|359492593|ref|XM_002285821.2|/4e-93/PREDICTED: Vitis vinifera photosystem II 22 kDa protein, chloroplastic-like (LOC100245393), mRNA	sp|Q9SMB4|PSBS_TOBAC/2e-108/Photosystem II 22 kDa protein, chloroplastic OS=Nicotiana tabacum GN=PSBS PE=2 SV=1	vvi:100245393/6e-114/photosystem II 22 kDa protein, chloroplastic-like; K03542 photosystem II 22kDa protein	NA	PF00504/2.4E-9/Chlorophyll A-B binding protein	biological_process:GO:0010196//nonphotochemical quenching;GO:0080167//response to karrikin;cellular_component:GO:0009535//chloroplast thylakoid membrane;
Unigene19463_All	503	9.5	0.306667	-4.95318	0.888309	Down	NA	NA	NA	NA	NA	PF00680/3.2E-9/RNA dependent RNA polymerase	NA
Unigene19465_All	831	3.83333	0.506667	-2.91949	0.828963	Down	gi|590566990|ref|XP_007010389.1|/1.39158e-18/Uncharacterized protein TCM_044155 [Theobroma cacao] &gt;gi|508727302|gb|EOY19199.1| Uncharacterized protein TCM_044155 [Theobroma cacao]	NA	NA	NA	NA	NA	NA
Unigene1948_All	532	1.10667	0.01	-6.79008	0.810234	Down	gi|225444961|ref|XP_002282498.1|/4.35171e-53/PREDICTED: uncharacterized protein LOC100247499 [Vitis vinifera] &gt;gi|297738685|emb|CBI27930.3| unnamed protein product [Vitis vinifera]	gi|351721741|ref|NM_001249011.1|/4e-39/Glycine max MYB transcription factor MYB127 (MYB127), mRNA >gi|110931711|gb|DQ822914.1| Glycine max MYB transcription factor MYB127 (MYB127) mRNA, complete cds	sp|Q2V9B0|MY1R1_SOLTU/3e-28/Transcription factor MYB1R1 OS=Solanum tuberosum PE=2 SV=1	NA	NA	SM00717/4.8E-10/SANT SWI3, ADA2, N-CoR and TFIIIB'' DNA-binding domains	molecular_function:GO:0003677//DNA binding;GO:0003682//chromatin binding;GO:0008270//zinc ion binding;
Unigene19496_All	252	1.15	0.01	-6.84549	0.819395	Down	NA	NA	NA	NA	NA	NA	NA
Unigene19570_All	562	3.18	0.12	-4.72792	0.8437	Down	NA	NA	NA	NA	NA	NA	NA
Unigene19583_All	460	0.01	1.35667	7.08392	0.857815	Up	gi|551578211|ref|XP_005774707.1|/6.57593e-39/hypothetical protein EMIHUDRAFT_354741 [Emiliania huxleyi CCMP1516] &gt;gi|485626563|gb|EOD22278.1| hypothetical protein EMIHUDRAFT_354741 [Emiliania huxleyi CCMP1516]	NA	sp|Q9M3V8|RS6_ASPOF/8e-36/40S ribosomal protein S6 OS=Asparagus officinalis GN=rps6 PE=2 SV=1	cme:CMT154C/7e-36/40S ribosomal protein S6; K02991 small subunit ribosomal protein S6e	SPAPB1E7.12/3e-35/---	PTHR11502/2.0E-77/--	biological_process:GO:0042274//ribosomal small subunit biogenesis;GO:0006364//rRNA processing;cellular_component:GO:0022627//cytosolic small ribosomal subunit;
Unigene19606_All	1645	7.72667	0.17	-5.50624	0.927705	Down	gi|225439499|ref|XP_002271004.1|/0/PREDICTED: ammonium transporter 3 member 3 [Vitis vinifera]	gi|225439498|ref|XM_002270968.1|/5e-72/PREDICTED: Vitis vinifera ammonium transporter 3 member 3-like (LOC100248822), mRNA	sp|Q84KJ6|AMT31_ORYSJ/0.0/Ammonium transporter 3 member 1 OS=Oryza sativa subsp. japonica GN=AMT3-1 PE=2 SV=1	vvi:100259492/0.0/ammonium transporter 3 member 1-like; K03320 ammonium transporter, Amt family	SSO1054/4e-101/---	PF00909/6.7E-84/Ammonium Transporter Family	biological_process:GO:0072488//ammonium transmembrane transport;cellular_component:GO:0016021//integral component of membrane;molecular_function:GO:0008519//ammonium transmembrane transporter activity;
Unigene19613_All	365	0.66	4.65667	2.81876	0.837156	Up	gi|643733629|gb|KDP40472.1|/3.66621e-21/hypothetical protein JCGZ_24471 [Jatropha curcas]	gi|242389006|emb|FP095269.1|/2e-34/Phyllostachys edulis cDNA clone: bphylf054l04, full insert sequence	NA	NA	NA	NA	NA
Unigene19620_All	406	0.296667	11.7367	5.30604	0.918294	Up	NA	NA	NA	NA	NA	NA	NA
Unigene19647_All	228	0.366667	3.56	3.27934	0.829007	Up	NA	NA	NA	NA	NA	NA	NA
Unigene19680_All	365	0.01	1.26333	6.98109	0.841704	Up	NA	NA	NA	NA	NA	NA	NA
Unigene1976_All	344	0.01	1.44	7.16993	0.869348	Up	NA	NA	NA	NA	NA	NA	NA
Unigene19826_All	216	0.01	1.70667	7.41504	0.89894	Up	gi|629095383|gb|KCW61378.1|/2.59518e-06/hypothetical protein EUGRSUZ_H04112 [Eucalyptus grandis]	gi|470122108|ref|XM_004297044.1|/3e-13/PREDICTED: Fragaria vesca subsp. vesca S-adenosylmethionine synthase 3-like, transcript variant 6 (LOC101313011), mRNA	sp|Q6GV10|METK_SOLPL/3e-08/S-adenosylmethionine synthase OS=Solanum palustre GN=SAMS PE=2 SV=1	mtr:MTR_7g110310/3e-07/S-adenosylmethionine synthetase; K00789 S-adenosylmethionine synthetase [EC:2.5.1.6]	NA	NA	NA
Unigene19855_All	414	1.08	0.01	-6.75489	0.803068	Down	NA	NA	NA	NA	NA	NA	NA
Unigene1989_All	464	0.493333	3.65	2.88726	0.825842	Up	gi|297746357|emb|CBI16413.3|/4.70587e-24/unnamed protein product [Vitis vinifera]	gi|164498898|gb|AC216409.1|/4e-17/Populus trichocarpa clone POP024-J08, complete sequence	NA	vvi:100246702/2e-25/uncharacterized LOC100246702; K09955 hypothetical protein	NA	PTHR31151/3.1E-29/--	NA
Unigene1998_All	479	0.01	1.58	7.30378	0.886023	Up	gi|298713296|emb|CBJ26992.1|/2.65087e-52/conserved unknown protein [Ectocarpus siliculosus]	NA	sp|Q9AT34|RS15A_DAUCA/7e-52/40S ribosomal protein S15a OS=Daucus carota GN=RPS15A PE=2 SV=3	pop:POPTR_817301/4e-52/ribosomal protein S15A (Rps15a); K02957 small subunit ribosomal protein S15Ae	YJL190c/1e-50/---	PTHR11758/5.8E-87/--	biological_process:GO:0006412//translation;cellular_component:GO:0005840//ribosome;molecular_function:GO:0003735//structural constituent of ribosome;
Unigene20397_All	320	0.773333	3.93333	2.34659	0.817533	Up	gi|694397701|ref|XP_009374085.1|/1.41543e-12/PREDICTED: benzyl alcohol O-benzoyltransferase-like [Pyrus x bretschneideri]	NA	sp|Q8GT20|BEBT_TOBAC/1e-11/Benzyl alcohol O-benzoyltransferase OS=Nicotiana tabacum GN=HSR201 PE=1 SV=1	NA	NA	PF02458/1.6E-5/Transferase family	NA
Unigene20589_All	1168	3.43	0.72	-2.25214	0.803592	Down	gi|658028692|ref|XP_008349781.1|/2.48479e-76/PREDICTED: early nodulin-like protein 2 [Malus domestica]	gi|449518201|ref|XM_004166084.1|/4e-19/PREDICTED: Cucumis sativus early nodulin-like protein 1-like (LOC101226234), mRNA	sp|Q9T076|ENL2_ARATH/2e-54/Early nodulin-like protein 2 OS=Arabidopsis thaliana GN=At4g27520 PE=1 SV=1	gmx:100776781/1e-19/probable pectinesterase/pectinesterase inhibitor 25-like; K01051 pectinesterase [EC:3.1.1.11]	slr0599/2e-18/---	PR01217/3.3E-16/Proline rich extensin signature	NA
Unigene20654_All	1088	10.5767	0.89	-3.57094	0.861165	Down	gi|470120971|ref|XP_004296559.1|/1.76415e-97/PREDICTED: metalloendoproteinase 1-like [Fragaria vesca subsp. vesca]	gi|359488748|ref|XM_002280769.2|/3e-10/PREDICTED: Vitis vinifera metalloendoproteinase 1-like (LOC100262981), mRNA	sp|P29136|MEP1_SOYBN/1e-52/Metalloendoproteinase 1 OS=Glycine max PE=1 SV=2	ath:AT1G59970/3e-53/matrix metalloprotease domain-containing protein; K07761 gelatinase A [EC:3.4.24.24]	NA	PTHR10201/6.9E-82/--	molecular_function:GO:0008233//peptidase activity;
Unigene20699_All	1099	7.77333	0.863333	-3.17054	0.855249	Down	gi|255559034|ref|XP_002520540.1|/3.3925e-88/zinc transporter, putative [Ricinus communis] &gt;gi|223540382|gb|EEF41953.1| zinc transporter, putative [Ricinus communis]	gi|359478924|ref|XM_002283203.2|/3e-10/PREDICTED: Vitis vinifera zinc transporter 2-like (LOC100255358), mRNA	sp|Q9LTH9|ZIP2_ARATH/1e-68/Zinc transporter 2 OS=Arabidopsis thaliana GN=ZIP2 PE=2 SV=1	vvi:100255358/3e-87/zinc transporter 2-like; K14709 solute carrier family 39 (zinc transporter), member 1/2/3	NA	PTHR11040/2.9E-96/--	NA
Unigene20763_All	872	10.2533	1.10333	-3.21615	0.859054	Down	gi|590721704|ref|XP_007051691.1|/3.05887e-88/Late embryogenesis abundant (LEA) hydroxyproline-rich glycoprotein family, putative isoform 1 [Theobroma cacao] &gt;gi|590721708|ref|XP_007051692.1| Late embryogenesis abundant (LEA) hydroxyproline-rich glycoprotein family, putative isoform 1 [Theobroma cacao] &gt;gi|508703952|gb|EOX95848.1| Late embryogenesis abundant (LEA) hydroxyproline-rich glycopr…	gi|449495332|ref|XM_004159754.1|/2e-11/PREDICTED: Cucumis sativus uncharacterized LOC101226205 (LOC101226205), mRNA	NA	NA	NA	PTHR31852/1.2E-70/--	NA
Unigene20776_All	768	4.51333	1.21333	-1.89522	0.801897	Down	gi|658016138|ref|XP_008343410.1|/5.5099e-56/PREDICTED: uncharacterized protein LOC103406180 [Malus domestica]	NA	NA	NA	NA	PF03168/5.0E-14/Late embryogenesis abundant protein	NA
Unigene20836_All	1338	0.496667	4.96333	3.32096	0.845082	Up	gi|720009408|ref|XP_010258927.1|/2.29013e-92/PREDICTED: zinc finger protein ZAT1-like [Nelumbo nucifera]	gi|359495991|ref|XM_003635081.1|/3e-17/PREDICTED: Vitis vinifera zinc finger protein ZAT4-like (LOC100852790), mRNA	sp|Q9SHD0|ZAT4_ARATH/4e-49/Zinc finger protein ZAT4 OS=Arabidopsis thaliana GN=ZAT4 PE=2 SV=1	NA	NA	PS00028/-/Zinc finger C2H2 type domain signature.	NA
Unigene20864_All	1990	7.59	2.5	-1.60217	0.803844	Down	gi|590696185|ref|XP_007045096.1|/0/Cupredoxin superfamily protein isoform 1 [Theobroma cacao] &gt;gi|590696193|ref|XP_007045098.1| Cupredoxin superfamily protein isoform 1 [Theobroma cacao] &gt;gi|508709031|gb|EOY00928.1| Cupredoxin superfamily protein isoform 1 [Theobroma cacao] &gt;gi|508709033|gb|EOY00930.1| Cupredoxin superfamily protein isoform 1 [Theobroma cacao]	gi|359472882|ref|XM_003631160.1|/3e-46/PREDICTED: Vitis vinifera spore coat protein A-like (LOC100244049), mRNA	sp|F4I4K5|LPR1_ARATH/0.0/Multicopper oxidase LPR1 OS=Arabidopsis thaliana GN=LPR1 PE=2 SV=1	NA	BS_cotA/1e-96/---	PF07732/5.7E-5/Multicopper oxidase	biological_process:GO:0055114//oxidation-reduction process;molecular_function:GO:0005507//copper ion binding;GO:0047705//bilirubin oxidase activity;
Unigene20886_All	527	9.70667	2.66333	-1.86574	0.82559	Down	gi|643731715|gb|KDP38907.1|/1.72354e-14/hypothetical protein JCGZ_00664 [Jatropha curcas]	gi|123676279|emb|AM467470.1|/1e-05/Vitis vinifera, whole genome shotgun sequence, contig VV78X256925.7, clone ENTAV 115	NA	NA	NA	NA	NA
Unigene20958_All	1037	12.5533	4.36	-1.52567	0.803692	Down	gi|645251184|ref|XP_008231562.1|/2.07703e-76/PREDICTED: protein BPS1, chloroplastic-like [Prunus mume]	gi|302846675|ref|XM_002954828.1|/1e-06/Volvox carteri f. nagariensis hypothetical protein, mRNA	sp|Q9LMM6|BPS1_ARATH/6e-12/Protein BPS1, chloroplastic OS=Arabidopsis thaliana GN=BPS1 PE=2 SV=1	NA	NA	NA	NA
Unigene20966_All	589	1.54333	7.57333	2.29488	0.839389	Up	NA	NA	NA	NA	NA	NA	NA
Unigene20981_All	539	22.38	61.26	1.45274	0.803505	Up	gi|118487685|gb|ABK95667.1|/6.20086e-31/unknown [Populus trichocarpa] &gt;gi|118488853|gb|ABK96236.1| unknown [Populus trichocarpa x Populus deltoides] &gt;gi|118488867|gb|ABK96243.1| unknown [Populus trichocarpa x Populus deltoides] &gt;gi|118489821|gb|ABK96710.1| unknown [Populus trichocarpa x Populus deltoides] &gt;gi|118489889|gb|ABK96742.1| unknown [Populus trichocarpa x Populus deltoides]	gi|160950934|emb|CU229023.1|/3e-21/Populus EST from severe drought-stressed leaves	sp|B3EWI4|PST2_PETHY/2e-25/Photosystem II 5 kDa protein, chloroplastic OS=Petunia hybrida PE=1 SV=1	NA	NA	NA	biological_process:GO:0006950//response to stress;
Unigene20988_All	499	16.0733	3.67333	-2.12951	0.844183	Down	gi|590569857|ref|XP_007011186.1|/4.57033e-24/Uncharacterized protein TCM_045398 [Theobroma cacao] &gt;gi|508728099|gb|EOY19996.1| Uncharacterized protein TCM_045398 [Theobroma cacao]	NA	NA	NA	NA	NA	NA
Unigene21070_All	753	15.6267	5.10333	-1.6145	0.816675	Down	gi|566150907|ref|XP_002298334.2|/3.45981e-55/hypothetical protein POPTR_0001s25290g [Populus trichocarpa] &gt;gi|550348147|gb|EEE83139.2| hypothetical protein POPTR_0001s25290g [Populus trichocarpa]	gi|77817723|gb|DQ245046.1|/6e-17/Zea mays clone 12426 mRNA sequence	sp|Q39065|COPT1_ARATH/1e-46/Copper transporter 1 OS=Arabidopsis thaliana GN=COPT1 PE=2 SV=2	pop:POPTR_821522/3e-56/copper transporter; K14686 solute carrier family 31 (copper transporter), member 1	NA	PF04145/1.0E-13/Ctr copper transporter family	biological_process:GO:0015678//high-affinity copper ion transport;GO:0048235//pollen sperm cell differentiation;GO:0048364//root development;cellular_component:GO:0016021//integral component of membrane;GO:0046658//anchored component of plasma membrane;GO:0005773//vacuole;molecular_function:GO:0015089//high-affinity copper ion transmembrane transporter activity;
Unigene21198_All	641	7.70667	1.53667	-2.3263	0.84166	Down	gi|604312463|gb|EYU26143.1|/2.34254e-13/hypothetical protein MIMGU_mgv1a018796mg [Erythranthe guttata]	NA	NA	NA	NA	NA	NA
Unigene21308_All	1825	2.17	39.77	4.19591	0.87117	Up	gi|225444349|ref|XP_002265911.1|/0/PREDICTED: cytochrome P450 77A3 [Vitis vinifera] &gt;gi|302144083|emb|CBI23188.3| unnamed protein product [Vitis vinifera]	gi|470139494|ref|XM_004305435.1|/1e-32/PREDICTED: Fragaria vesca subsp. vesca cytochrome P450 77A3-like (LOC101312856), mRNA	sp|O48928|C77A3_SOYBN/2e-128/Cytochrome P450 77A3 OS=Glycine max GN=CYP77A3 PE=2 SV=1	vvi:100246851/0.0/cytochrome P450 77A3-like; K00517 [EC:1.14.-.-]	BH0579/9e-20/---	PTHR24298:SF54/0.0/--	biological_process:GO:0055114//oxidation-reduction process;molecular_function:GO:0009055//electron carrier activity;GO:0020037//heme binding;GO:0070330//aromatase activity;GO:0005506//iron ion binding;
Unigene21352_All	396	17.0367	5.50333	-1.63027	0.819331	Down	gi|590578356|ref|XP_007013487.1|/1.22112e-16/Early nodulin 16, putative [Theobroma cacao] &gt;gi|508783850|gb|EOY31106.1| Early nodulin 16, putative [Theobroma cacao]	NA	NA	NA	NA	NA	NA
Unigene21368_All	2389	10.2933	28.2167	1.45484	0.802048	Up	gi|225452380|ref|XP_002275670.1|/0/PREDICTED: uncharacterized protein LOC100259507 [Vitis vinifera]	gi|359488675|ref|XM_002275634.2|/0.0/PREDICTED: Vitis vinifera uncharacterized LOC100259507 (LOC100259507), mRNA	NA	NA	NA	PTHR31042/7.1E-200/--	NA
Unigene21398_All	2504	538.607	69.2967	-2.95837	0.86345	Down	gi|590623782|ref|XP_007025417.1|/1.16151e-165/Trichome birefringence-like 37 isoform 1 [Theobroma cacao] &gt;gi|590623786|ref|XP_007025418.1| Trichome birefringence-like 37 isoform 1 [Theobroma cacao] &gt;gi|508780783|gb|EOY28039.1| Trichome birefringence-like 37 isoform 1 [Theobroma cacao] &gt;gi|508780784|gb|EOY28040.1| Trichome birefringence-like 37 isoform 1 [Theobroma cacao]	gi|359483641|ref|XM_002266856.2|/3e-86/PREDICTED: Vitis vinifera uncharacterized LOC100253185 (LOC100253185), mRNA	sp|Q8VY22|TBL38_ARATH/9e-149/Protein trichome birefringence-like 38 OS=Arabidopsis thaliana GN=TBL38 PE=2 SV=1	NA	NA	PTHR32285/2.3E-200/--	NA
Unigene21408_All	2600	38.15	11.97	-1.67226	0.826016	Down	gi|255557057|ref|XP_002519561.1|/6.84996e-128/conserved hypothetical protein [Ricinus communis] &gt;gi|223541258|gb|EEF42810.1| conserved hypothetical protein [Ricinus communis]	gi|341657333|gb|HM357790.2|/9e-50/Ipomoea nil TCP family transcription factor TCP4 mRNA, complete cds	sp|A2WM14|PCF5_ORYSI/3e-85/Transcription factor PCF5 OS=Oryza sativa subsp. indica GN=PCF5 PE=4 SV=1	NA	NA	PF03634/9.9E-34/TCP family transcription factor	biological_process:GO:0032502//developmental process;GO:0044699//single-organism process;
Unigene21470_All	1415	54.8833	18.12	-1.59879	0.81974	Down	gi|643716673|gb|KDP28299.1|/2.18261e-165/hypothetical protein JCGZ_14070 [Jatropha curcas]	gi|359480192|ref|XM_002279078.2|/1e-136/PREDICTED: Vitis vinifera glycogenin-1-like, transcript variant 1 (LOC100255485), mRNA	sp|O22893|GOLS1_ARATH/1e-154/Galactinol synthase 1 OS=Arabidopsis thaliana GN=GOLS1 PE=1 SV=1	rcu:RCOM_1590700/1e-15/glycogenin, putative (EC:2.4.1.186); K00750 glycogenin glucosyltransferase [EC:2.4.1.186]	SMc04081/6e-11/---	PTHR11183:SF33/6.3E-188/--	molecular_function:GO:0016757//transferase activity, transferring glycosyl groups;
Unigene21533_All	2137	0.17	2.47333	3.86285	0.807133	Up	gi|470112117|ref|XP_004292284.1|/3.20077e-13/PREDICTED: uncharacterized protein LOC101301940 [Fragaria vesca subsp. vesca]	NA	NA	NA	NA	NA	NA
Unigene21595_All	1767	62.18	22.5333	-1.46439	0.804139	Down	gi|590673433|ref|XP_007038891.1|/0/Leucine-rich repeat (LRR) family protein [Theobroma cacao] &gt;gi|508776136|gb|EOY23392.1| Leucine-rich repeat (LRR) family protein [Theobroma cacao]	gi|502127350|ref|XM_004499612.1|/2e-09/PREDICTED: Cicer arietinum probable leucine-rich repeat receptor-like protein kinase At1g35710-like (LOC101508558), mRNA	sp|C0LGQ5|GSO1_ARATH/1e-49/LRR receptor-like serine/threonine-protein kinase GSO1 OS=Arabidopsis thaliana GN=GSO1 PE=2 SV=1	osa:4337016/1e-49/Os04g0618700; K13420 LRR receptor-like serine/threonine-protein kinase FLS2 [EC:2.7.11.1]	alr0124_1/2e-17/---	PF13855/8.0E-9/Leucine rich repeat	biological_process:GO:0016310//phosphorylation;GO:0055114//oxidation-reduction process;molecular_function:GO:0032440//2-alkenal reductase [NAD(P)] activity;GO:0016301//kinase activity;
Unigene21763_All	1626	26.2167	8.70333	-1.59084	0.816908	Down	gi|225443504|ref|XP_002271913.1|/0/PREDICTED: 3&apos;-N-debenzoyl-2&apos;-deoxytaxol N-benzoyltransferase [Vitis vinifera] &gt;gi|297740475|emb|CBI30657.3| unnamed protein product [Vitis vinifera]	gi|359483590|ref|XM_002271877.2|/1e-97/PREDICTED: Vitis vinifera 3'-N-debenzoyl-2'-deoxytaxol N-benzoyltransferase-like (LOC100246928), mRNA	sp|Q8LL69|DBNBT_TAXCA/2e-56/3'-N-debenzoyl-2'-deoxytaxol N-benzoyltransferase OS=Taxus canadensis GN=TAX10 PE=1 SV=1	vvi:100245819/2e-52/uncharacterized LOC100245819; K15400 omega-hydroxypalmitate O-feruloyl transferase [EC:2.3.1.188]	NA	PTHR31147:SF0/6.1E-185/--	molecular_function:GO:0050643//10-deacetylbaccatin III 10-O-acetyltransferase activity;
Unigene21765_All	352	4.81	1.06	-2.18197	0.821035	Down	gi|225446491|ref|XP_002278211.1|/4.97426e-50/PREDICTED: 8-hydroxyquercetin 8-O-methyltransferase [Vitis vinifera]	gi|359485255|ref|XM_002278175.2|/1e-16/PREDICTED: Vitis vinifera 8-hydroxyquercetin 8-O-methyltransferase-like (LOC100254011), mRNA	sp|B6VJS4|ROMT_VITVI/2e-44/Trans-resveratrol di-O-methyltransferase OS=Vitis vinifera GN=ROMT PE=1 SV=2	vvi:100233030/5e-44/OMT2.1; O-methyltransferase; K16040 trans-resveratrol di-O-methyltransferase [EC:2.1.1.240]	NA	PS51683/22.319/SAM-dependent O-methyltransferase class II-type profile.	biological_process:GO:0032259//methylation;molecular_function:GO:0050630//(iso)eugenol O-methyltransferase activity;GO:0046983//protein dimerization activity;
Unigene2180_All	220	1.3	0.01	-7.02237	0.848463	Down	NA	NA	NA	NA	NA	NA	NA
Unigene21834_All	470	0.01	1.14	6.83289	0.817165	Up	gi|326493984|dbj|BAJ85454.1|/1.16782e-78/predicted protein [Hordeum vulgare subsp. vulgare] &gt;gi|326522712|dbj|BAJ88402.1| predicted protein [Hordeum vulgare subsp. vulgare]	gi|470108617|ref|XM_004290561.1|/6e-13/PREDICTED: Fragaria vesca subsp. vesca 40S ribosomal protein S18-like (LOC101300200), mRNA	sp|P34788|RS18_ARATH/3e-62/40S ribosomal protein S18 OS=Arabidopsis thaliana GN=RPS18A PE=1 SV=1	zma:100285246/2e-63/40S ribosomal protein S18; K02964 small subunit ribosomal protein S18e	SPCC1259.01c/1e-59/---	PS50159/33.75/Ribosomal protein S13 family profile.	biological_process:GO:0042254//ribosome biogenesis;GO:0006412//translation;cellular_component:GO:0005773//vacuole;GO:0005730//nucleolus;GO:0005618//cell wall;GO:0022627//cytosolic small ribosomal subunit;GO:0005886//plasma membrane;molecular_function:GO:0003723//RNA binding;GO:0003735//structural constituent of ribosome;
Unigene21862_All	1023	7.09667	0.423333	-4.06728	0.859421	Down	gi|590629263|ref|XP_007026941.1|/1.89447e-98/NAD(P)-binding Rossmann-fold superfamily protein isoform 2 [Theobroma cacao] &gt;gi|508715546|gb|EOY07443.1| NAD(P)-binding Rossmann-fold superfamily protein isoform 2 [Theobroma cacao]	gi|359482089|ref|XM_002271327.2|/2e-23/PREDICTED: Vitis vinifera tropinone reductase homolog, transcript variant 1 (LOC100258048), mRNA	sp|P50165|TRNH_DATST/1e-89/Tropinone reductase homolog OS=Datura stramonium PE=2 SV=1	vvi:100258048/2e-99/tropinone reductase homolog; K08081 tropine dehydrogenase [EC:1.1.1.206]	XF0913/3e-46/---	PTHR24310/2.8E-94/--	biological_process:GO:0055114//oxidation-reduction process;molecular_function:GO:0000166//nucleotide binding;GO:0050356//tropine dehydrogenase activity;
Unigene21872_All	570	0.586667	3.16333	2.43083	0.805383	Up	gi|566147356|ref|XP_006368568.1|/3.56237e-70/hypothetical protein POPTR_0001s05450g [Populus trichocarpa] &gt;gi|550346573|gb|ERP65137.1| hypothetical protein POPTR_0001s05450g [Populus trichocarpa]	gi|470105591|ref|XM_004289118.1|/1e-82/PREDICTED: Fragaria vesca subsp. vesca histone H3.2-like (LOC101298551), mRNA	sp|Q76MV0|H32_TOBAC/4e-70/Histone H3.2 OS=Nicotiana tabacum GN=B34 PE=1 SV=1	aly:ARALYDRAFT_471009/1e-69/histone H3; K11253 histone H3	SPBC1105.11c/3e-65/---	PF00125/6.8E-32/Core histone H2A/H2B/H3/H4	biological_process:GO:0008283//cell proliferation;GO:0006334//nucleosome assembly;cellular_component:GO:0005634//nucleus;GO:0009536//plastid;GO:0000786//nucleosome;molecular_function:GO:0003677//DNA binding;GO:0046982//protein heterodimerization activity;
Unigene21935_All	451	0.01	3.87667	8.59867	0.972851	Up	gi|596054692|ref|XP_007220846.1|/6.6877e-31/hypothetical protein PRUPE_ppa023612mg [Prunus persica] &gt;gi|462417308|gb|EMJ22045.1| hypothetical protein PRUPE_ppa023612mg [Prunus persica]	NA	sp|O04004|NLTP6_AMBAR/6e-23/Non-specific lipid-transfer protein OS=Ambrosia artemisiifolia PE=1 SV=1	NA	NA	PF14368/1.3E-5/Probable lipid transfer	NA
Unigene21945_All	716	10.39	0.446667	-4.53985	0.872162	Down	gi|224128069|ref|XP_002320236.1|/2.824e-72/Thylakoid membrane phosphoprotein 14 kDa [Populus trichocarpa] &gt;gi|222861009|gb|EEE98551.1| Thylakoid membrane phosphoprotein 14 kDa [Populus trichocarpa]	gi|359489503|ref|XM_002266071.2|/4e-49/PREDICTED: Vitis vinifera thylakoid membrane phosphoprotein 14 kDa, chloroplastic-like (LOC100248815), mRNA	sp|Q8LCA1|CUT1B_ARATH/4e-54/Protein CURVATURE THYLAKOID 1B, chloroplastic OS=Arabidopsis thaliana GN=CURT1B PE=1 SV=2	NA	all1318/2e-06/---	PF14159/1.9E-28/CAAD domains of cyanobacterial aminoacyl-tRNA synthetase	biological_process:GO:0009773//photosynthetic electron transport in photosystem I;GO:0009737//response to abscisic acid;cellular_component:GO:0009508//plastid chromosome;GO:0030093//chloroplast photosystem I;
Unigene22010_All	622	2.59	0.213333	-3.60177	0.809031	Down	gi|225449503|ref|XP_002278666.1|/1.72002e-42/PREDICTED: CASP-like protein RCOM_1206790 [Vitis vinifera] &gt;gi|296086232|emb|CBI31673.3| unnamed protein product [Vitis vinifera]	NA	sp|B9SXY8|CSPLE_RICCO/4e-38/CASP-like protein RCOM_1206790 OS=Ricinus communis GN=RCOM_1206790 PE=3 SV=1	NA	NA	PF04535/3.8E-20/Domain of unknown function (DUF588)	cellular_component:GO:0016020//membrane;
Unigene22042_All	1326	0.263333	5.66333	4.42669	0.860027	Up	gi|661887056|emb|CDP09465.1|/0/unnamed protein product [Coffea canephora]	gi|225453459|ref|XM_002276606.1|/1e-123/PREDICTED: Vitis vinifera chalcone synthase A-like (LOC100259793), mRNA	sp|P08894|CHSA_PETHY/3e-84/Chalcone synthase A OS=Petunia hybrida GN=CHSA PE=2 SV=1	pop:POPTR_814871/2e-84/CHS2; chalcone synthase (EC:2.3.1.74); K00660 chalcone synthase [EC:2.3.1.74]	DRA0326/2e-31/---	PTHR11877:SF17/2.8E-242/--	biological_process:GO:0009058//biosynthetic process;GO:0010584//pollen exine formation;molecular_function:GO:0016210//naringenin-chalcone synthase activity;
Unigene22055_All	341	0.01	1.44667	7.17659	0.870687	Up	NA	gi|433802248|gb|JX965002.1|/3e-32/Paeonia suffruticosa clone PALTR1 retrotransposon Ty1-copia-like, partial sequence	NA	NA	NA	NA	NA
Unigene22057_All	317	5.33	0.08	-6.05799	0.938627	Down	NA	NA	NA	NA	NA	NA	NA
Unigene22066_All	457	0.01	1.27	6.98868	0.843338	Up	gi|545368863|ref|XP_005649206.1|/4.59797e-32/ribosomal protein 60S [Coccomyxa subellipsoidea C-169] &gt;gi|384251184|gb|EIE24662.1| ribosomal protein 60S [Coccomyxa subellipsoidea C-169]	gi|270135389|gb|BT102341.1|/3e-08/Picea glauca clone GQ01816_D03 mRNA sequence	sp|P52855|RLA1_MAIZE/4e-31/60S acidic ribosomal protein P1 OS=Zea mays GN=RPP1A PE=1 SV=1	zma:542719/5e-31/arpp1a, rpp1a; acidic ribosomal protein P1a; K02942 large subunit ribosomal protein LP1	SPCP1E11.09c/2e-28/---	PTHR21141/1.1E-58/--	biological_process:GO:0006412//translation;cellular_component:GO:0005840//ribosome;GO:0005829//cytosol;
Unigene22072_All	368	0.196667	5.54333	4.81693	0.871828	Up	gi|255576009|ref|XP_002528900.1|/9.66071e-06/Phosphoenolpyruvate carboxykinase [ATP], putative [Ricinus communis] &gt;gi|223531654|gb|EEF33480.1| Phosphoenolpyruvate carboxykinase [ATP], putative [Ricinus communis]	gi|519687187|gb|JX581082.1|/8e-24/Gossypium hirsutum clone NBRI_GE13640 microsatellite sequence	NA	rcu:RCOM_0187880/3e-07/Phosphoenolpyruvate carboxykinase [ATP], putative (EC:4.1.1.49); K01610 phosphoenolpyruvate carboxykinase (ATP) [EC:4.1.1.49]	NA	NA	NA
Unigene22088_All	1521	0.0433333	2.26333	5.70683	0.876463	Up	gi|694396693|ref|XP_009373620.1|/0/PREDICTED: probable glucan endo-1,3-beta-glucosidase A6 [Pyrus x bretschneideri]	gi|359478024|ref|XM_003632007.1|/4e-32/PREDICTED: Vitis vinifera probable glucan endo-1,3-beta-glucosidase A6-like (LOC100242901), mRNA	sp|Q06915|EA6_ARATH/2e-168/Probable glucan endo-1,3-beta-glucosidase A6 OS=Arabidopsis thaliana GN=A6 PE=2 SV=1	vvi:100263145/1e-13/Cyt1; histidine kinase 2-like; K14489 arabidopsis histidine kinase 2/3/4 (cytokinin receptor) [EC:2.7.13.3]	NA	PF00332/4.8E-102/Glycosyl hydrolases family 17	biological_process:GO:0005975//carbohydrate metabolic process;GO:0010584//pollen exine formation;GO:0009793//embryo development ending in seed dormancy;molecular_function:GO:0004553//hydrolase activity, hydrolyzing O-glycosyl compounds;
Unigene22090_All	345	0.01	1.49333	7.22239	0.875615	Up	NA	gi|470143601|ref|XM_004307414.1|/2e-06/PREDICTED: Fragaria vesca subsp. vesca uncharacterized LOC101296040 (LOC101296040), mRNA	NA	NA	NA	NA	NA
Unigene22093_All	1111	3.03333	0.203333	-3.89899	0.82438	Down	gi|147791794|emb|CAN72742.1|/1.29457e-103/hypothetical protein VITISV_042733 [Vitis vinifera]	gi|346456183|gb|JF708976.1|/3e-57/Dimocarpus longan WRKY transcription factor 29-1 mRNA, partial cds	sp|Q8VWJ2|WRK28_ARATH/1e-63/Probable WRKY transcription factor 28 OS=Arabidopsis thaliana GN=WRKY28 PE=2 SV=1	vvi:100243352/4e-29/probable WRKY transcription factor 33-like; K13424 WRKY transcription factor 33	NA	PS50811/32.546/WRKY domain profile.	NA
Unigene22279_All	296	1.46	0.01	-7.18982	0.871936	Down	gi|590709993|ref|XP_007048705.1|/2.02173e-11/Uncharacterized protein TCM_001723 [Theobroma cacao] &gt;gi|508700966|gb|EOX92862.1| Uncharacterized protein TCM_001723 [Theobroma cacao]	NA	NA	NA	NA	NA	NA
Unigene22288_All	418	0.01	1.84	7.52356	0.909641	Up	NA	gi|147787210|emb|AM428729.2|/2e-06/Vitis vinifera contig VV78X273545.5, whole genome shotgun sequence	NA	NA	NA	NA	NA
Unigene22339_All	369	1.1	0.01	-6.78136	0.808032	Down	gi|566174667|ref|XP_006381044.1|/3.64561e-29/hypothetical protein POPTR_0006s05670g [Populus trichocarpa] &gt;gi|550335546|gb|ERP58841.1| hypothetical protein POPTR_0006s05670g [Populus trichocarpa]	NA	sp|Q947B7|MFS_MENPI/5e-17/(+)-menthofuran synthase OS=Mentha piperita PE=1 SV=1	gmx:100814284/4e-15/cytochrome P450 71D9-like; K13267 cytochrome P450, family 71, subfamily D, polypeptide 9 (flavonoid 6-hydroxylase) [EC:1.14.13.-]	NA	PTHR24298:SF59/4.3E-35/--	molecular_function:GO:0005488//binding;GO:0016491//oxidoreductase activity;
Unigene22347_All	666	0.216667	3.43	3.98466	0.833004	Up	NA	NA	NA	NA	NA	NA	NA
Unigene22463_All	290	0.01	1.50667	7.23522	0.87795	Up	gi|702263591|ref|XP_010038551.1|/7.96238e-24/PREDICTED: uncharacterized protein LOC104427107 [Eucalyptus grandis]	gi|50511550|gb|AC147179.15|/2e-17/Medicago truncatula clone mth2-142n19, complete sequence	NA	NA	NA	NA	NA
Unigene22540_All	253	0.313333	3.41333	3.44541	0.828069	Up	NA	NA	NA	NA	NA	NA	NA
Unigene22546_All	298	2.61	0.243333	-3.42304	0.807546	Down	gi|698518265|ref|XP_009804008.1|/1.03512e-07/PREDICTED: uncharacterized protein LOC104249309 [Nicotiana sylvestris]	NA	NA	NA	NA	NA	NA
Unigene22601_All	1163	30.3033	8.02	-1.9178	0.835515	Down	NA	gi|123663939|emb|AM467034.1|/2e-15/Vitis vinifera contig VV78X038676.23, whole genome shotgun sequence	NA	NA	NA	NA	NA
Unigene22830_All	1755	7.55	2.25333	-1.74442	0.814794	Down	gi|255555937|ref|XP_002519004.1|/0/conserved hypothetical protein [Ricinus communis] &gt;gi|223541991|gb|EEF43537.1| conserved hypothetical protein [Ricinus communis]	gi|225439242|ref|XM_002277155.1|/0.0/PREDICTED: Vitis vinifera uncharacterized LOC100250226 (LOC100250226), mRNA	sp|Q9FVQ4|PLGG1_ARATH/0.0/Plastidal glycolate/glycerate translocator 1, chloroplastic OS=Arabidopsis thaliana GN=PLGG1 PE=2 SV=1	NA	PH1802/4e-21/---	PTHR30249:SF0/1.5E-133/--	NA
Unigene22866_All	2547	1.96667	6.94333	1.81988	0.816251	Up	gi|225441084|ref|XP_002264613.1|/0/PREDICTED: probable polyadenylate-binding protein At2g36660 [Vitis vinifera] &gt;gi|297740018|emb|CBI30200.3| unnamed protein product [Vitis vinifera]	gi|225441083|ref|XM_002264577.1|/0.0/PREDICTED: Vitis vinifera probable polyadenylate-binding protein At2g36660-like (LOC100267544), mRNA	sp|Q9ZQA8|PABP7_ARATH/6e-175/Polyadenylate-binding protein 7 OS=Arabidopsis thaliana GN=PAB7 PE=2 SV=1	gmx:100780329/2e-144/polyadenylate-binding protein 2-like; K13126 polyadenylate-binding protein	YCL011c/7e-16/---	PS50102/15.153/Eukaryotic RNA Recognition Motif (RRM) profile.	molecular_function:GO:0003723//RNA binding;GO:0000166//nucleotide binding;
Unigene22901_All	1965	6.26333	2.03	-1.62545	0.801015	Down	gi|643735414|gb|KDP42038.1|/0/hypothetical protein JCGZ_03101 [Jatropha curcas]	gi|359474964|ref|XM_003631513.1|/1e-171/PREDICTED: Vitis vinifera probable serine/threonine-protein kinase Cx32, chloroplastic-like, transcript variant 2 (LOC100255530), mRNA	sp|P27450|CX32_ARATH/2e-123/Probable serine/threonine-protein kinase Cx32, chloroplastic OS=Arabidopsis thaliana GN=At4g35600 PE=1 SV=2	aly:ARALYDRAFT_491086/2e-123/connexin 32; K00924 [EC:2.7.1.-]	Cgl2127_1/4e-18/---	PS00107/-/Protein kinases ATP-binding region signature.	biological_process:GO:0006468//protein phosphorylation;molecular_function:GO:0004674//protein serine/threonine kinase activity;GO:0005524//ATP binding;GO:0004715//non-membrane spanning protein tyrosine kinase activity;
Unigene22927_All	1394	12.69	0.906667	-3.80698	0.864565	Down	gi|566215755|ref|XP_002324694.2|/7.61926e-155/alpha-hydroxynitrile lyase family protein [Populus trichocarpa] &gt;gi|550318705|gb|EEF03259.2| alpha-hydroxynitrile lyase family protein [Populus trichocarpa]	gi|359478642|ref|XM_002281239.2|/8e-24/PREDICTED: Vitis vinifera alcohol dehydrogenase-like 1-like (LOC100244971), mRNA	sp|Q9SK86|ADHL1_ARATH/1e-90/Alcohol dehydrogenase-like 1 OS=Arabidopsis thaliana GN=At1g22430 PE=2 SV=1	zma:100273217/3e-95/pco147721a; LOC100273217; K00121 S-(hydroxymethyl)glutathione dehydrogenase / alcohol dehydrogenase [EC:1.1.1.284 1.1.1.1]	YDL168w/1e-76/---	PF08240/8.6E-27/Alcohol dehydrogenase GroES-like domain	NA
Unigene23047_All	1810	1.55667	0.01	-7.28232	0.883625	Down	gi|13183177|gb|AAK15089.1|AF240006_1/3.12058e-138/7S globulin [Sesamum indicum]	NA	sp|Q9SPL4|AMP22_MACIN/1e-99/Vicilin-like antimicrobial peptides 2-2 OS=Macadamia integrifolia GN=AMP2-2 PE=2 SV=1	NA	NA	PF00190/6.0E-26/Cupin	NA
[truncated: 218 more rows]
