# Supplementary material for: Combination of transcriptome sequencing and iTRAQ proteome reveals the molecular mechanisms determining petal shape in herbaceous peony (Paeonia lactiflora Pall.)
Source: Biosci Rep. 2018 Dec 11;38(6):BSR20181485. doi: 10.1042/BSR20181485 (PMC6294620; doi:10.1042/BSR20181485)
Supplement: Supplementary file 5 [file bsr20181485_Supp5.xls]

Pathway_level1	Pathway_level2	Number_of_Genes	Genes
Cellular Processes	Transport and catabolism	29	CL1531.Contig3_All;CL1845.Contig3_All;CL2102.Contig1_All;CL2102.Contig2_All;CL2155.Contig2_All;CL2240.Contig6_All;CL2240.Contig7_All;CL2531.Contig10_All;CL2812.Contig2_All;CL2812.Contig3_All;CL2969.Contig4_All;CL3747.Contig1_All;CL3747.Contig3_All;CL4003.Contig2_All;CL4517.Contig1_All;CL4547.Contig2_All;CL5366.Contig2_All;CL6013.Contig2_All;Unigene11441_All;Unigene13450_All;Unigene15619_All;Unige…
Environmental Information Processing	Membrane transport	4	CL4747.Contig3_All;CL4747.Contig6_All;CL5808.Contig1_All;CL5808.Contig2_All
Environmental Information Processing	Signal transduction	38	CL1032.Contig2_All;CL2.Contig1_All;CL2011.Contig1_All;CL2011.Contig2_All;CL2011.Contig8_All;CL2220.Contig3_All;CL3342.Contig1_All;CL350.Contig2_All;CL350.Contig4_All;CL4051.Contig1_All;CL4369.Contig1_All;CL455.Contig8_All;CL477.Contig1_All;CL5702.Contig1_All;CL8288.Contig2_All;CL8435.Contig13_All;CL8435.Contig25_All;Unigene10482_All;Unigene1122_All;Unigene11450_All;Unigene12378_All;Unigene13656_A…
Genetic Information Processing	Folding, sorting and degradation	23	CL1192.Contig6_All;CL136.Contig4_All;CL2441.Contig2_All;CL2531.Contig10_All;CL2834.Contig1_All;CL3747.Contig1_All;CL3747.Contig3_All;CL5050.Contig2_All;CL6384.Contig2_All;CL724.Contig2_All;CL8623.Contig2_All;CL8623.Contig6_All;CL8623.Contig7_All;Unigene12066_All;Unigene15619_All;Unigene16195_All;Unigene18193_All;Unigene22866_All;Unigene28086_All;Unigene32350_All;Unigene3669_All;Unigene4728_All;Un…
Genetic Information Processing	Replication and repair	1	CL5484.Contig4_All
Genetic Information Processing	Transcription	15	CL174.Contig1_All;CL2762.Contig3_All;CL2807.Contig4_All;CL4003.Contig1_All;CL416.Contig1_All;CL482.Contig7_All;CL5366.Contig2_All;CL5484.Contig4_All;CL5808.Contig1_All;CL6384.Contig2_All;Unigene15479_All;Unigene15619_All;Unigene18129_All;Unigene32350_All;Unigene4891_All
Genetic Information Processing	Translation	32	CL1381.Contig1_All;CL1506.Contig2_All;CL1990.Contig2_All;CL42.Contig2_All;CL5366.Contig2_All;Unigene11738_All;Unigene12379_All;Unigene12392_All;Unigene12775_All;Unigene14693_All;Unigene14897_All;Unigene15222_All;Unigene19161_All;Unigene19583_All;Unigene1998_All;Unigene21834_All;Unigene22066_All;Unigene22866_All;Unigene2385_All;Unigene2391_All;Unigene24299_All;Unigene24394_All;Unigene24404_All;Uni…
Metabolism	Amino acid metabolism	24	CL1985.Contig4_All;CL2454.Contig1_All;CL2454.Contig2_All;CL3239.Contig2_All;CL3532.Contig1_All;CL3532.Contig2_All;CL4512.Contig4_All;CL4830.Contig2_All;CL5782.Contig1_All;CL7163.Contig1_All;CL7719.Contig1_All;CL8079.Contig1_All;CL8079.Contig2_All;CL8079.Contig4_All;CL933.Contig1_All;Unigene12780_All;Unigene13388_All;Unigene19826_All;Unigene22927_All;Unigene23934_All;Unigene24447_All;Unigene4676_A…
Metabolism	Biosynthesis of other secondary metabolites	65	CL130.Contig1_All;CL1363.Contig8_All;CL1509.Contig1_All;CL1509.Contig2_All;CL1563.Contig5_All;CL1590.Contig1_All;CL1611.Contig3_All;CL1611.Contig5_All;CL1611.Contig6_All;CL1765.Contig3_All;CL1925.Contig2_All;CL1925.Contig3_All;CL211.Contig1_All;CL211.Contig2_All;CL220.Contig2_All;CL236.Contig4_All;CL236.Contig5_All;CL2454.Contig1_All;CL2454.Contig2_All;CL2860.Contig2_All;CL2860.Contig4_All;CL3127…
Metabolism	Carbohydrate metabolism	61	CL1000.Contig6_All;CL1363.Contig8_All;CL1563.Contig5_All;CL1845.Contig2_All;CL1845.Contig3_All;CL186.Contig6_All;CL1931.Contig1_All;CL2102.Contig2_All;CL2578.Contig1_All;CL2860.Contig2_All;CL2860.Contig4_All;CL2875.Contig1_All;CL2875.Contig2_All;CL2875.Contig3_All;CL301.Contig2_All;CL301.Contig3_All;CL3127.Contig5_All;CL3891.Contig4_All;CL4011.Contig1_All;CL411.Contig12_All;CL4610.Contig1_All;CL4…
Metabolism	Energy metabolism	21	CL2634.Contig2_All;CL2634.Contig3_All;CL301.Contig2_All;CL301.Contig3_All;CL3239.Contig2_All;CL6719.Contig1_All;CL7163.Contig1_All;CL934.Contig1_All;Unigene1115_All;Unigene13733_All;Unigene14218_All;Unigene14345_All;Unigene15770_All;Unigene1942_All;Unigene22072_All;Unigene24447_All;Unigene32519_All;Unigene4742_All;Unigene8401_All;Unigene8681_All;Unigene8685_All
Metabolism	Global map	188	CL1000.Contig6_All;CL1058.Contig3_All;CL1131.Contig3_All;CL1153.Contig1_All;CL1153.Contig2_All;CL130.Contig1_All;CL1363.Contig8_All;CL1531.Contig3_All;CL1563.Contig5_All;CL1590.Contig1_All;CL1611.Contig3_All;CL1611.Contig5_All;CL1611.Contig6_All;CL1629.Contig3_All;CL1765.Contig3_All;CL1845.Contig2_All;CL1845.Contig3_All;CL186.Contig6_All;CL1925.Contig2_All;CL1925.Contig3_All;CL1931.Contig1_All;CL…
Metabolism	Glycan biosynthesis and metabolism	16	CL1131.Contig3_All;CL2869.Contig3_All;CL2880.Contig1_All;CL2880.Contig2_All;CL2880.Contig3_All;CL2880.Contig5_All;CL5290.Contig2_All;CL5290.Contig3_All;CL5822.Contig1_All;Unigene11025_All;Unigene16204_All;Unigene16346_All;Unigene3659_All;Unigene540_All;Unigene6262_All;Unigene8619_All
Metabolism	Lipid metabolism	52	CL1531.Contig3_All;CL1845.Contig3_All;CL2015.Contig3_All;CL2102.Contig1_All;CL2102.Contig2_All;CL2240.Contig6_All;CL2240.Contig7_All;CL2285.Contig5_All;CL2442.Contig2_All;CL2792.Contig1_All;CL2812.Contig2_All;CL2812.Contig3_All;CL2820.Contig1_All;CL2820.Contig2_All;CL2820.Contig3_All;CL2838.Contig3_All;CL2860.Contig2_All;CL2860.Contig4_All;CL4003.Contig2_All;CL4094.Contig1_All;CL4094.Contig3_All;…
Metabolism	Metabolism of cofactors and vitamins	9	CL3695.Contig1_All;CL4830.Contig2_All;CL706.Contig5_All;CL8079.Contig1_All;CL8079.Contig2_All;CL8079.Contig4_All;Unigene12442_All;Unigene1416_All;Unigene5170_All
Metabolism	Metabolism of other amino acids	25	CL1363.Contig8_All;CL1540.Contig1_All;CL1540.Contig2_All;CL1540.Contig3_All;CL1563.Contig5_All;CL1740.Contig1_All;CL1740.Contig2_All;CL1740.Contig7_All;CL1765.Contig3_All;CL2369.Contig1_All;CL2369.Contig2_All;CL2369.Contig3_All;CL3127.Contig5_All;CL388.Contig3_All;CL4830.Contig2_All;CL7116.Contig2_All;CL7719.Contig1_All;CL80.Contig1_All;Unigene15709_All;Unigene23934_All;Unigene24447_All;Unigene27…
Metabolism	Metabolism of terpenoids and polyketides	63	CL1058.Contig3_All;CL1131.Contig3_All;CL1153.Contig1_All;CL1153.Contig2_All;CL130.Contig1_All;CL1629.Contig3_All;CL1765.Contig3_All;CL211.Contig1_All;CL211.Contig2_All;CL2468.Contig2_All;CL2564.Contig1_All;CL2869.Contig3_All;CL2880.Contig1_All;CL2880.Contig2_All;CL2880.Contig3_All;CL2880.Contig5_All;CL2998.Contig2_All;CL4011.Contig1_All;CL4426.Contig3_All;CL5290.Contig2_All;CL5290.Contig3_All;CL5…
Metabolism	Nucleotide metabolism	4	CL388.Contig3_All;CL416.Contig1_All;Unigene16194_All;Unigene4891_All
Organismal Systems	Environmental adaptation	35	CL1032.Contig2_All;CL2069.Contig2_All;CL2069.Contig5_All;CL2166.Contig2_All;CL2884.Contig6_All;CL2884.Contig7_All;CL3108.Contig3_All;CL3817.Contig1_All;CL4072.Contig1_All;CL477.Contig1_All;CL7145.Contig1_All;CL7923.Contig1_All;Unigene10482_All;Unigene11529_All;Unigene122_All;Unigene12400_All;Unigene1329_All;Unigene13955_All;Unigene15758_All;Unigene16102_All;Unigene18193_All;Unigene18949_All;Unige…
Organismal Systems	Immune system	3	CL648.Contig3_All;CL648.Contig4_All;Unigene13955_All
