# Supplementary material for: Combination of transcriptome sequencing and iTRAQ proteome reveals the molecular mechanisms determining petal shape in herbaceous peony (Paeonia lactiflora Pall.)
Source: Biosci Rep. 2018 Dec 11;38(6):BSR20181485. doi: 10.1042/BSR20181485 (PMC6294620; doi:10.1042/BSR20181485)
Supplement: Supplementary file 6 [file bsr20181485_Supp6.xlsx]

## Sheet: OutvsIn regulated protein
Identified Proteins	Accession Number	Mann-Whitney Test (p-value) Benjamini-Hochberg (p < 0.02278)	Log2 Fold Change by Category (Out / In)	Fold Change by Category (Out / In)	Regulated Type
158 604 hypothetical protein EUTSA_v10019117mg [Eutrema salsugineum] &gt;gi|557087266|gb|ESQ28118.1| hypothetical protein EUTSA_v10019117mg [Eutrema salsugineum]	CL1507.Contig7_All	0.0001	-1.07	-2.1	Down
174 1334 S-adenosylmethionine synthetase 3 [Betula luminifera]	Unigene16633_All	0.0001	0.38	1.3	Up
197 1285 DNA-damage-repair/toleration protein DRT100-like precursor [Glycine max] &gt;gi|223452540|gb|ACM89597.1| leucine rich repeat protein [Glycine max]	Unigene19066_All	0.0001	-0.46	-1.38	Down
301 1593 hypothetical protein POPTR_0010s17930g [Populus trichocarpa] &gt;gi|118487867|gb|ABK95756.1| unknown [Populus trichocarpa] &gt;gi|550330039|gb|EEF01242.2| hypothetical protein POPTR_0010s17930g [Populus trichocarpa]	CL7196.Contig1_All	0.0001	-0.53	-1.44	Down
149 1231 sinapyl alcohol dehydrogenase-like protein [Populus tremula x Populus tremuloides]	CL2331.Contig2_All	0.0001	-0.4	-1.32	Down
255 1415 GDP-mannose 3,5-epimerase 1 [Theobroma cacao] &gt;gi|508719181|gb|EOY11078.1| GDP-mannose 3,5-epimerase 1 [Theobroma cacao]	CL6776.Contig1_All	0.0001	0.38	1.3	Up
91 450 PREDICTED: non-specific lipid-transfer protein 3-like [Malus domestica] &gt;gi|658056353|ref|XP_008363932.1| PREDICTED: non-specific lipid-transfer protein 3-like [Malus domestica]	Unigene11330_All	0.0001	-0.43	-1.35	Down
209 655 hypothetical protein EUTSA_v10019117mg [Eutrema salsugineum] &gt;gi|557087266|gb|ESQ28118.1| hypothetical protein EUTSA_v10019117mg [Eutrema salsugineum]	CL1507.Contig1_All	0.0001	-0.45	-1.37	Down
162 1190 PREDICTED: UPF0496 protein 1-like [Phoenix dactylifera]	CL263.Contig2_All	0.0001	1.16	2.23	Up
240 7007 PREDICTED: acetyl-CoA carboxylase 1-like [Vitis vinifera]	CL6982.Contig1_All	0.0001	0.39	1.31	Up
204 683 DNA-binding domain in plant proteins such as APETALA2 and EREBPs [Vitis vinifera]	Unigene11105_All	0.0001	0.9	1.87	Up
31 1395 UDP-glucose:flavonoid 3-O-glucosyltransferase [Vitis vinifera] &gt;gi|13620873|dbj|BAB41026.1| UDP-glucose:flavonoid 3-O-glucosyltransferase [Vitis vinifera]	Unigene23921_All	0.0001	0.42	1.34	Up
299 4678 hypothetical protein VITISV_006821 [Vitis vinifera]	CL2000.Contig1_All	0.0001	0.47	1.39	Up
171 1373 PREDICTED: glyceraldehyde-3-phosphate dehydrogenase A, chloroplastic isoform X2 [Cucumis melo]	Unigene14345_All	0.0001	0.74	1.67	Up
119 2236 phenylalanine ammonia-lyase [Paeonia lactiflora]	Unigene16419_All	0.0001	0.58	1.49	Up
258 1058 AT14A, putative [Ricinus communis] &gt;gi|223535552|gb|EEF37220.1| AT14A, putative [Ricinus communis]	CL8588.Contig2_All	0.00035	0.94	1.92	Up
279 1631 PREDICTED: spermidine hydroxycinnamoyl transferase [Nelumbo nucifera]	CL8406.Contig2_All	0.0001	0.41	1.33	Up
194 670 eIF5A1 [Populus deltoides]	Unigene6714_All	0.0071	-0.75	-1.68	Down
272 1363 flavanone 3-hydroxylase [Paeonia lactiflora]	Unigene16667_All	0.0001	0.53	1.44	Up
328 1662 PREDICTED: fatty acyl-CoA reductase 2-like isoform X1 [Citrus sinensis]	Unigene23727_All	0.0001	-1.35	-2.55	Down
149 2134 Phosphoenolpyruvate carboxylase [Morus notabilis] &gt;gi|587916195|gb|EXC03894.1| Phosphoenolpyruvate carboxylase [Morus notabilis]	CL301.Contig2_All	0.0001	-0.82	-1.77	Down
103 582 PREDICTED: major allergen Pru ar 1-like [Eucalyptus grandis] &gt;gi|629095226|gb|KCW61221.1| hypothetical protein EUGRSUZ_H03983 [Eucalyptus grandis]	Unigene15616_All	0.0001	0.64	1.56	Up
155 715 PREDICTED: ribonuclease UK114-like [Cucumis melo]	Unigene21121_All	0.0001	-0.41	-1.33	Down
112 1461 PREDICTED: serine carboxypeptidase-like 45 [Eucalyptus grandis] &gt;gi|629125597|gb|KCW90022.1| hypothetical protein EUGRSUZ_A02225 [Eucalyptus grandis]	CL4776.Contig1_All	0.0001	-0.39	-1.31	Down
148 1140 hypothetical protein JCGZ_24569 [Jatropha curcas]	Unigene16466_All	0.0001	-1.01	-2.01	Down
142 1635 Cytochrome P450 [Theobroma cacao] &gt;gi|508775019|gb|EOY22275.1| Cytochrome P450 [Theobroma cacao]	Unigene23643_All	0.0001	0.48	1.39	Up
90 713 PREDICTED: glutathione S-transferase-like [Malus domestica]	CL893.Contig1_All	0.0001	0.85	1.8	Up
SWISS-PROT:P02662 Alpha-S1-casein - Bos taurus (Bovine).	P02662	0.0001	-1.33	-2.51	Down
114 659 PREDICTED: putative invertase inhibitor [Eucalyptus grandis] &gt;gi|629106693|gb|KCW71839.1| hypothetical protein EUGRSUZ_E00321 [Eucalyptus grandis]	Unigene9024_All	0.0001	1.11	2.16	Up
64 711 thaumatin-like protein [Sambucus nigra]	CL7766.Contig1_All	0.0001	1.99	3.97	Up
SWISS-PROT:P02754 Beta-lactoglobulin - Bos taurus (Bovine).	P02754	0.0001	-1.59	-3.01	Down
161 856 PREDICTED: proteasome subunit beta type-6 [Vitis vinifera] &gt;gi|297736018|emb|CBI24056.3| unnamed protein product [Vitis vinifera]	Unigene11692_All	0.0001	-0.47	-1.39	Down
SWISS-PROT:P02666 Beta-casein - Bos taurus (Bovine).	P02666	0.0001	-1.43	-2.69	Down
52 996 PREDICTED: epoxide hydrolase 2 [Vitis vinifera]	Unigene13094_All	0.0001	0.58	1.49	Up
135 1358 unnamed protein product [Vitis vinifera]	Unigene21559_All	0.0001	-0.42	-1.34	Down
64 1677 hypothetical protein VITISV_039323 [Vitis vinifera]	Unigene797_All	0.0001	0.77	1.71	Up
55 1314 hypothetical protein CICLE_v10001187mg [Citrus clementina] &gt;gi|568839480|ref|XP_006473711.1| PREDICTED: probable nucleoredoxin 2-like isoform X2 [Citrus sinensis] &gt;gi|557537372|gb|ESR48490.1| hypothetical protein CICLE_v10001187mg [Citrus clementina] &gt;gi|641866268|gb|KDO84953.1| hypothetical protein CISIN_1g013684mg [Citrus sinensis]	Unigene11826_All	0.0001	-0.39	-1.31	Down
92 382 PREDICTED: 10 kDa chaperonin-like [Eucalyptus grandis] &gt;gi|629122751|gb|KCW87241.1| hypothetical protein EUGRSUZ_B03754 [Eucalyptus grandis]	Unigene13878_All	0.0001	-0.39	-1.31	Down
296 1054 unnamed protein product [Coffea canephora]	Unigene19033_All	0.0001	-0.43	-1.35	Down
101 739 glutathione S-transferase 1 [Pyrus pyrifolia]	Unigene8787_All	0.0001	0.62	1.54	Up
123 854 PREDICTED: macro domain-containing protein VPA0103 [Vitis vinifera] &gt;gi|147769460|emb|CAN70345.1| hypothetical protein VITISV_012577 [Vitis vinifera]	Unigene21141_All	0.00041	-0.4	-1.32	Down
293 1234 PREDICTED: probable plastid-lipid-associated protein 13, chloroplastic-like [Fragaria vesca subsp. vesca]	CL5530.Contig1_All	0.0001	-0.47	-1.39	Down
24 1358 PREDICTED: 3&apos;-N-debenzoyl-2&apos;-deoxytaxol N-benzoyltransferase [Vitis vinifera] &gt;gi|297740475|emb|CBI30657.3| unnamed protein product [Vitis vinifera]	CL8063.Contig2_All	0.0001	0.4	1.32	Up
190 501 hypothetical protein JCGZ_19847 [Jatropha curcas]	CL2350.Contig2_All	0.0001	-0.72	-1.65	Down
143 1273 Actin 3 [Cucumis sativus]	CL8580.Contig1_All	0.0001	0.55	1.46	Up
128 1192 PREDICTED: GDSL esterase/lipase 4-like [Eucalyptus grandis] &gt;gi|629090162|gb|KCW56415.1| hypothetical protein EUGRSUZ_I02141 [Eucalyptus grandis]	CL1131.Contig3_All	0.0001	0.54	1.45	Up
147 854 PREDICTED: glutathione S-transferase L3-like [Vitis vinifera]	CL1918.Contig2_All	0.0001	-0.58	-1.49	Down
103 432 PREDICTED: V-type proton ATPase subunit G [Vitis vinifera] &gt;gi|297741597|emb|CBI32729.3| unnamed protein product [Vitis vinifera]	Unigene18536_All	0.0001	-0.5	-1.41	Down
141 746 20S proteasome beta subunit D1 [Theobroma cacao] &gt;gi|508713839|gb|EOY05736.1| 20S proteasome beta subunit D1 [Theobroma cacao]	Unigene4220_All	0.0001	-0.53	-1.44	Down
191 964 dehydrin [Populus davidiana]	Unigene11807_All	0.0001	0.71	1.64	Up
54 485 PREDICTED: histone H2B [Eucalyptus grandis] &gt;gi|702513949|ref|XP_010041400.1| PREDICTED: histone H2B [Eucalyptus grandis] &gt;gi|629075287|gb|KCW44377.1| hypothetical protein EUGRSUZ_L02144 [Eucalyptus grandis]	Unigene17756_All	0.00035	-0.4	-1.32	Down
120 422 PREDICTED: gibberellin-regulated protein 6 [Vitis vinifera] &gt;gi|297733977|emb|CBI15224.3| unnamed protein product [Vitis vinifera]	Unigene13931_All	0.00035	-0.62	-1.54	Down
73 342 PREDICTED: ubiquitin-fold modifier 1 [Vitis vinifera] &gt;gi|302141861|emb|CBI19064.3| unnamed protein product [Vitis vinifera]	CL169.Contig2_All	0.016	-0.45	-1.37	Down
153 1079 maoC-like dehydratase domain-containing family protein [Populus trichocarpa] &gt;gi|222857213|gb|EEE94760.1| maoC-like dehydratase domain-containing family protein [Populus trichocarpa]	CL3341.Contig1_All	0.0001	-0.38	-1.3	Down
321 674 Bifunctional inhibitor/lipid-transfer protein/seed storage 2S albumin superfamily protein isoform 1 [Theobroma cacao] &gt;gi|508715472|gb|EOY07369.1| Bifunctional inhibitor/lipid-transfer protein/seed storage 2S albumin superfamily protein isoform 1 [Theobroma cacao]	CL4024.Contig1_All	0.0001	-0.54	-1.45	Down
29 1639 Reticuline oxidase precursor, putative [Ricinus communis] &gt;gi|223537569|gb|EEF39193.1| Reticuline oxidase precursor, putative [Ricinus communis]	CL4834.Contig1_All	0.0001	-0.45	-1.37	Down
220 1074 plasma membrane intrinsic protein [Hevea brasiliensis]	CL4995.Contig1_All	0.0001	0.68	1.6	Up
95 1477 anthocyanin acyltransferase family protein [Populus trichocarpa] &gt;gi|550317525|gb|EEF00492.2| anthocyanin acyltransferase family protein [Populus trichocarpa]	CL300.Contig2_All	0.0001	0.39	1.31	Up
250 1197 PREDICTED: bifunctional dihydroflavonol 4-reductase/flavanone 4-reductase [Vitis vinifera] &gt;gi|297745607|emb|CBI40772.3| unnamed protein product [Vitis vinifera]	CL5048.Contig1_All	0.0001	0.51	1.42	Up
58 657 PII protein [Paeonia suffruticosa] &gt;gi|324959711|gb|ADY49968.1| PII protein [Paeonia suffruticosa]	Unigene6710_All	0.0001	-0.49	-1.4	Down
164 598 unnamed protein product [Vitis vinifera]	Unigene944_All	0.0001	-0.41	-1.33	Down
83 817 PREDICTED: probable plastid-lipid-associated protein 4, chloroplastic [Prunus mume]	CL1321.Contig1_All	0.0001	-0.48	-1.39	Down
68 1411 PREDICTED: omega-hydroxypalmitate O-feruloyl transferase [Vitis vinifera] &gt;gi|298205046|emb|CBI38342.3| unnamed protein product [Vitis vinifera]	CL5629.Contig1_All	0.0001	0.58	1.49	Up
234 3485 PREDICTED: LOW QUALITY PROTEIN: cellulose synthase A catalytic subunit 1 [UDP-forming]-like [Vitis vinifera]	CL8300.Contig3_All	0.0001	0.43	1.35	Up
69 1505 cytochrome P450 CYP716A15 [Vitis vinifera] &gt;gi|326324797|dbj|BAJ84106.1| cytochrome P450 [Vitis vinifera]	Unigene11539_All	0.0001	0.55	1.46	Up
196 426 PREDICTED: copper transport protein CCH-like isoform X2 [Nicotiana tomentosiformis]	Unigene13907_All	0.00021	0.46	1.38	Up
127 954 PREDICTED: ribosome-recycling factor, chloroplastic [Nelumbo nucifera]	Unigene1403_All	0.0001	-0.69	-1.61	Down
78 866 PREDICTED: GDSL esterase/lipase CPRD49 [Vitis vinifera] &gt;gi|297736617|emb|CBI25488.3| unnamed protein product [Vitis vinifera]	Unigene16794_All	0.0001	0.5	1.41	Up
129 1550 hypothetical protein POPTR_0016s07860g [Populus trichocarpa] &gt;gi|550321074|gb|EEF04580.2| hypothetical protein POPTR_0016s07860g [Populus trichocarpa]	Unigene23642_All	0.0001	-0.47	-1.39	Down
94 663 Serine/arginine-rich splicing factor 7 [Morus notabilis] &gt;gi|587946404|gb|EXC32743.1| Serine/arginine-rich splicing factor 7 [Morus notabilis]	CL1140.Contig1_All	0.015	-0.38	-1.3	Down
126 2135 PREDICTED: low-temperature-induced 65 kDa protein-like [Eucalyptus grandis] &gt;gi|629126279|gb|KCW90704.1| hypothetical protein EUGRSUZ_A02790 [Eucalyptus grandis]	CL2993.Contig2_All	0.0001	0.45	1.37	Up
76 861 unnamed protein product [Vitis vinifera]	Unigene18476_All	0.0001	-0.47	-1.39	Down
215 1255 PREDICTED: NADP-dependent alkenal double bond reductase P2 [Vitis vinifera] &gt;gi|147792339|emb|CAN61471.1| hypothetical protein VITISV_043825 [Vitis vinifera]	Unigene9322_All	0.0001	-0.56	-1.47	Down
159 1331 unnamed protein product [Vitis vinifera]	CL1294.Contig2_All	0.0001	-0.59	-1.51	Down
147 860 glutathione S-transferase [Betula pendula]	CL1918.Contig1_All	0.0001	-0.62	-1.54	Down
130 909 PREDICTED: oxygen-evolving enhancer protein 2, chloroplastic-like [Nelumbo nucifera]	CL6271.Contig1_All	0.0047	0.41	1.33	Up
1 429 NADH dehydrogenase subunit 7 [Cucurbita pepo] &gt;gi|259156823|gb|ACV96684.1| NADH dehydrogenase subunit 7 [Cucurbita pepo]	Unigene30941_All	0.0001	-0.4	-1.32	Down
265 1125 hypothetical protein POPTR_0015s12100g [Populus trichocarpa] &gt;gi|550322541|gb|EEF05896.2| hypothetical protein POPTR_0015s12100g [Populus trichocarpa]	CL4424.Contig1_All	0.0001	-0.51	-1.42	Down
1 1248 Protein ABC1, mitochondrial precursor, putative [Ricinus communis] &gt;gi|223528098|gb|EEF30171.1| Protein ABC1, mitochondrial precursor, putative [Ricinus communis]	CL5100.Contig1_All	0.0001	-0.49	-1.4	Down
SWISS-PROT:P02663 Alpha-S2-casein [Contains: Casocidin-1 - Bos taurus (Bovine).	P02663	0.0001	-1.96	-3.89	Down
9 284 PREDICTED: uncharacterized protein LOC104095884 [Nicotiana tomentosiformis]	Unigene20665_All	0.00049	-0.79	-1.73	Down
200 1246 hypothetical protein VITISV_013920 [Vitis vinifera]	CL2869.Contig1_All	0.00035	0.7	1.62	Up
65 1033 PREDICTED: protein CbbY [Vitis vinifera] &gt;gi|297733644|emb|CBI14891.3| unnamed protein product [Vitis vinifera]	CL2502.Contig5_All	0.0001	-0.41	-1.33	Down
136 768 PREDICTED: uncharacterized protein sll0410 [Vitis vinifera]	CL8055.Contig1_All	0.0011	-0.42	-1.34	Down
77 751 PREDICTED: lactoylglutathione lyase isoform X1 [Malus domestica]	Unigene16161_All	0.0001	-0.54	-1.45	Down
174 1703 hypothetical protein POPTR_0010s14950g [Populus trichocarpa] &gt;gi|550329839|gb|EEF02181.2| hypothetical protein POPTR_0010s14950g [Populus trichocarpa]	Unigene4387_All	0.0001	0.56	1.47	Up
150 749 PREDICTED: glucan endo-1,3-beta-glucosidase-like protein 3 [Vitis vinifera] &gt;gi|297733880|emb|CBI15127.3| unnamed protein product [Vitis vinifera]	Unigene19057_All	0.0039	-0.4	-1.32	Down
236 1393 Endoplasmic reticulum-Golgi intermediate compartment protein, putative [Ricinus communis] &gt;gi|223546982|gb|EEF48479.1| Endoplasmic reticulum-Golgi intermediate compartment protein, putative [Ricinus communis]	Unigene7131_All	0.0054	-1.06	-2.08	Down
277 7704 PREDICTED: uncharacterized protein LOC100254568 [Vitis vinifera]	CL817.Contig4_All	0.0001	-0.62	-1.54	Down
171 1988 hypothetical protein CICLE_v10011317mg [Citrus clementina] &gt;gi|568854944|ref|XP_006481076.1| PREDICTED: pyruvate decarboxylase 1-like [Citrus sinensis] &gt;gi|557531497|gb|ESR42680.1| hypothetical protein CICLE_v10011317mg [Citrus clementina]	CL2875.Contig1_All	0.0001	0.89	1.85	Up
301 2625 PREDICTED: phosphatidylinositol-4-phosphate 5-kinase 8-like [Vitis vinifera]	CL714.Contig1_All	0.0001	0.46	1.38	Up
188 1069 PREDICTED: uncharacterized protein LOC100249094 isoform 1 [Vitis vinifera]	CL7699.Contig2_All	0.0001	-0.63	-1.55	Down
62 4300 unnamed protein product [Vitis vinifera]	Unigene3684_All	0.0047	-0.54	-1.45	Down
128 1669 Cytochrome P450 [Theobroma cacao] &gt;gi|508787478|gb|EOY34734.1| Cytochrome P450 [Theobroma cacao]	CL7623.Contig1_All	0.0001	0.59	1.51	Up
101 808 PREDICTED: thaumatin-like protein 1 [Prunus mume]	Unigene23468_All	0.0001	-0.72	-1.65	Down
128 1606 PREDICTED: O-acyltransferase WSD1-like [Prunus mume]	Unigene23622_All	0.0001	1.12	2.17	Up
37 1731 PREDICTED: laccase-14 [Vitis vinifera]	Unigene9122_All	0.0023	0.91	1.88	Up
SWISS-PROT:P02668 Kappa-casein [Contains: Casoxin C; Casoxin 6; Casoxin A; Casoxin B; Casoplatelin] - Bos taurus (Bovine).	P02668	0.00035	-1.17	-2.25	Down
3 344 hypothetical protein PRUPE_ppa023612mg [Prunus persica] &gt;gi|462417308|gb|EMJ22045.1| hypothetical protein PRUPE_ppa023612mg [Prunus persica]	Unigene21935_All	0.00035	-1.49	-2.81	Down
56 811 Alpha-expansin 8 precursor, putative [Ricinus communis] &gt;gi|223539994|gb|EEF41572.1| Alpha-expansin 8 precursor, putative [Ricinus communis]	CL3129.Contig1_All	0.00067	-0.43	-1.35	Down
169 1260 PREDICTED: uncharacterized protein LOC101257023 [Solanum lycopersicum]	CL255.Contig1_All	0.0001	0.45	1.37	Up
200 460 PREDICTED: uncharacterized protein At2g27730, mitochondrial [Vitis vinifera] &gt;gi|147838584|emb|CAN74313.1| hypothetical protein VITISV_013806 [Vitis vinifera]	CL2719.Contig2_All	0.0001	-0.63	-1.55	Down
140 619 PREDICTED: 40S ribosomal protein S11 [Nelumbo nucifera]	CL6259.Contig1_All	0.00035	0.45	1.37	Up
84 1532 PREDICTED: aldehyde dehydrogenase family 3 member F1 [Vitis vinifera] &gt;gi|297746329|emb|CBI16385.3| unnamed protein product [Vitis vinifera]	CL7719.Contig1_All	0.0001	1.62	3.07	Up
30 1565 flavonoid 3&apos;-hydroxylase [Paeonia lactiflora]	Unigene13600_All	0.0001	0.55	1.46	Up
101 781 Double Clp-N motif protein [Theobroma cacao] &gt;gi|508775716|gb|EOY22972.1| Double Clp-N motif protein [Theobroma cacao]	Unigene18645_All	0.0001	-0.52	-1.43	Down
180 1502 PREDICTED: omega-6 fatty acid desaturase, chloroplastic-like [Vitis vinifera] &gt;gi|296090576|emb|CBI40939.3| unnamed protein product [Vitis vinifera]	Unigene5669_All	0.0001	-0.47	-1.39	Down
697 2391 Glucose-methanol-choline oxidoreductase family protein isoform 1 [Theobroma cacao] &gt;gi|590677749|ref|XP_007040105.1| Glucose-methanol-choline oxidoreductase family protein isoform 1 [Theobroma cacao] &gt;gi|590677752|ref|XP_007040106.1| Glucose-methanol-choline oxidoreductase family protein isoform 1 [Theobroma cacao] &gt;gi|590677755|ref|XP_007040107.1| Glucose-methanol-choline oxido…	Unigene6928_All	0.0001	-0.71	-1.64	Down
167 1480 PREDICTED: 3-ketoacyl-CoA synthase 17-like [Vitis vinifera]	Unigene9446_All	0.0017	-0.42	-1.34	Down
44 736 PREDICTED: histone H1-like [Nelumbo nucifera]	Unigene21163_All	0.0047	-0.42	-1.34	Down
88 1515 unnamed protein product [Vitis vinifera]	Unigene23934_All	0.0023	0.53	1.44	Up
246 1643 PREDICTED: uncharacterized protein LOC104595609 [Nelumbo nucifera]	Unigene9073_All	0.00053	-0.54	-1.45	Down
113 1486 Glucan endo-1,3-beta-glucosidase [Morus notabilis] &gt;gi|587923304|gb|EXC10654.1| Glucan endo-1,3-beta-glucosidase [Morus notabilis]	CL5480.Contig2_All	0.0001	0.53	1.44	Up
2 664 PREDICTED: spermidine hydroxycinnamoyl transferase [Nelumbo nucifera]	Unigene23169_All	0.0001	1.13	2.19	Up
294 1505 PREDICTED: vacuolar protein sorting-associated protein 9A isoform 1 [Vitis vinifera]	Unigene23919_All	0.0058	-0.43	-1.35	Down
91 831 PREDICTED: uncharacterized protein LOC104597664 isoform X1 [Nelumbo nucifera]	Unigene8849_All	0.0001	-0.58	-1.49	Down
363 1670 pectin methylesterase family protein [Populus trichocarpa] &gt;gi|222860273|gb|EEE97820.1| pectin methylesterase family protein [Populus trichocarpa]	Unigene9172_All	0.0001	0.76	1.69	Up
172 960 ATP-dependent Clp protease proteolytic subunit, putative [Ricinus communis] &gt;gi|223536980|gb|EEF38617.1| ATP-dependent Clp protease proteolytic subunit, putative [Ricinus communis]	Unigene9287_All	0.0001	-0.47	-1.39	Down
117 1163 hypothetical protein POPTR_0002s09850g [Populus trichocarpa] &gt;gi|222842786|gb|EEE80333.1| hypothetical protein POPTR_0002s09850g [Populus trichocarpa]	CL7182.Contig1_All	0.00035	0.4	1.32	Up
144 560 Gamma histone variant H2AX [Theobroma cacao] &gt;gi|508703008|gb|EOX94904.1| Gamma histone variant H2AX [Theobroma cacao]	Unigene8931_All	0.0079	-0.38	-1.3	Down
515 1204 unnamed protein product [Vitis vinifera]	CL1540.Contig2_All	0.0039	0.45	1.37	Up
158 2005 PREDICTED: uncharacterized protein LOC100248651 [Vitis vinifera]	CL7717.Contig1_All	0.0001	0.48	1.39	Up
254 1033 PREDICTED: uncharacterized protein LOC104101109 isoform X2 [Nicotiana tomentosiformis]	CL7807.Contig1_All	0.00072	-0.49	-1.4	Down
132 908 hypothetical protein PRUPE_ppa010685mg [Prunus persica] &gt;gi|462398031|gb|EMJ03699.1| hypothetical protein PRUPE_ppa010685mg [Prunus persica]	CL8327.Contig1_All	0.00093	-0.43	-1.35	Down
44 763 PREDICTED: fructose-bisphosphate aldolase 1, chloroplastic-like [Nelumbo nucifera]	CL934.Contig3_All	0.0001	0.42	1.34	Up
47 874 PREDICTED: sigma factor sigB regulation protein rsbQ isoform 1 [Vitis vinifera] &gt;gi|297738861|emb|CBI28106.3| unnamed protein product [Vitis vinifera]	Unigene7113_All	0.015	0.53	1.44	Up
654 1394 PREDICTED: monoglyceride lipase [Vitis vinifera] &gt;gi|297737810|emb|CBI27011.3| unnamed protein product [Vitis vinifera]	CL3512.Contig3_All	0.0018	-0.5	-1.41	Down
318 1571 PREDICTED: protein kinase 2B, chloroplastic [Vitis vinifera] &gt;gi|296086406|emb|CBI31995.3| unnamed protein product [Vitis vinifera]	Unigene4352_All	0.038	-0.4	-1.32	Down
335 2164 PREDICTED: BTB/POZ domain-containing protein NPY2-like [Vitis vinifera]	CL763.Contig4_All	0.021	-0.4	-1.32	Down
148 420 PREDICTED: U6 snRNA-associated Sm-like protein LSm6 [Eucalyptus grandis] &gt;gi|702504497|ref|XP_010039337.1| PREDICTED: U6 snRNA-associated Sm-like protein LSm6 isoform X2 [Eucalyptus grandis] &gt;gi|629079368|gb|KCW46057.1| hypothetical protein EUGRSUZ_L00030 [Eucalyptus grandis] &gt;gi|629098143|gb|KCW63908.1| hypothetical protein EUGRSUZ_G01590 [Eucalyptus grandis]	Unigene16070_All	0.0001	-0.52	-1.43	Down
148 651 hypothetical protein POPTR_0003s21380g [Populus trichocarpa] &gt;gi|222842302|gb|EEE79849.1| hypothetical protein POPTR_0003s21380g [Populus trichocarpa]	Unigene11388_All	0.0039	-0.39	-1.31	Down
90 1235 hypothetical protein PRUPE_ppa006994mg [Prunus persica] &gt;gi|462411661|gb|EMJ16710.1| hypothetical protein PRUPE_ppa006994mg [Prunus persica]	CL6795.Contig1_All	0.0039	-0.73	-1.66	Down
939 4286 PREDICTED: phytochrome C [Vitis vinifera]	CL3610.Contig3_All	0.00081	-0.76	-1.69	Down
124 696 PREDICTED: small heat shock protein, chloroplastic-like isoform X2 [Eucalyptus grandis] &gt;gi|629112814|gb|KCW77774.1| hypothetical protein EUGRSUZ_D02073 [Eucalyptus grandis]	Unigene23436_All	0.0065	-0.57	-1.48	Down
1 2787 PREDICTED: uncharacterized protein LOC100240985 [Vitis vinifera]	CL4300.Contig1_All	0.0014	-0.63	-1.55	Down
490 1503 unnamed protein product [Coffea canephora]	CL3484.Contig1_All	0.0001	0.68	1.6	Up
103 1056 PREDICTED: histone deacetylase HDT1-like [Nelumbo nucifera]	CL7676.Contig2_All	0.0001	-0.39	-1.31	Down
30 1136 hypothetical protein VITISV_038831 [Vitis vinifera]	Unigene11025_All	0.00011	-0.55	-1.46	Down
45 1613 hypothetical protein VITISV_003752 [Vitis vinifera]	Unigene18798_All	0.0012	0.51	1.42	Up
1 543 photosystem II p680 chlorophyll A apoprotein (chloroplast) [Paeonia sp. Sd0052]	Unigene7536_All	0.0022	0.46	1.38	Up
107 745 PREDICTED: N(6)-adenine-specific DNA methyltransferase 2-like [Cicer arietinum]	Unigene1413_All	0.021	-0.38	-1.3	Down
249 827 PREDICTED: GTP-binding protein SAR1A-like [Cucumis sativus] &gt;gi|449524132|ref|XP_004169077.1| PREDICTED: GTP-binding protein SAR1A-like [Cucumis sativus] &gt;gi|700197689|gb|KGN52847.1| hypothetical protein Csa_4G003610 [Cucumis sativus]	Unigene8826_All	0.0071	-0.54	-1.45	Down
SWISS-PROT:P00711 Alpha-lactalbumin - Bos taurus (Bovine).	P00711	0.00035	-1.23	-2.35	Down
1984 3486 hypothetical protein CISIN_1g006373mg [Citrus sinensis]	CL8508.Contig4_All	0.0001	0.43	1.35	Up
253 726 PREDICTED: 28 kDa heat- and acid-stable phosphoprotein-like [Nelumbo nucifera]	Unigene23487_All	0.0001	0.38	1.3	Up
1 510 PREDICTED: probable aldo-keto reductase 1 [Phoenix dactylifera]	CL3695.Contig2_All	0.0039	0.59	1.51	Up
93 731 hypothetical protein CICLE_v10020358mg [Citrus clementina] &gt;gi|568850059|ref|XP_006478746.1| PREDICTED: calreticulin-3-like isoform X2 [Citrus sinensis] &gt;gi|557545234|gb|ESR56212.1| hypothetical protein CICLE_v10020358mg [Citrus clementina]	CL6421.Contig2_All	0.0001	0.39	1.31	Up
18 875 unnamed protein product [Vitis vinifera]	CL2869.Contig2_All	0.00035	0.78	1.72	Up
299 1048 PREDICTED: 14-3-3-like protein [Phoenix dactylifera] &gt;gi|672114045|ref|XP_008775124.1| PREDICTED: 14-3-3-like protein [Phoenix dactylifera]	CL2068.Contig1_All	0.0039	-1.72	-3.29	Down
82 1458 PREDICTED: chromatin modification-related protein eaf-1-like [Nelumbo nucifera]	CL7400.Contig1_All	0.0001	-1.19	-2.28	Down
267 1028 12-oxophytodienoate reductase 2 [Theobroma cacao] &gt;gi|508725489|gb|EOY17386.1| 12-oxophytodienoate reductase 2 [Theobroma cacao]	CL2010.Contig9_All	0.0065	0.41	1.33	Up
13 2337 PREDICTED: subtilisin-like protease [Prunus mume]	Unigene409_All	0.0013	-0.46	-1.38	Down
155 823 hypothetical protein VITISV_041592 [Vitis vinifera]	CL2842.Contig2_All	0.0079	-0.46	-1.38	Down
14 1000 flavonol synthase, partial [Paeonia lactiflora]	CL6364.Contig2_All	0.0001	0.69	1.61	Up
129 1163 hypothetical protein POPTR_0010s17730g [Populus trichocarpa] &gt;gi|550330030|gb|EEF01229.2| hypothetical protein POPTR_0010s17730g [Populus trichocarpa]	Unigene33982_All	0.0001	0.51	1.42	Up
50 901 hypothetical protein PRUPE_ppa009740mg [Prunus persica] &gt;gi|462400237|gb|EMJ05905.1| hypothetical protein PRUPE_ppa009740mg [Prunus persica]	CL8198.Contig1_All	0.00035	-0.77	-1.71	Down
158 1273 alpha-hydroxynitrile lyase family protein [Populus trichocarpa] &gt;gi|550318705|gb|EEF03259.2| alpha-hydroxynitrile lyase family protein [Populus trichocarpa]	Unigene22927_All	0.00035	0.65	1.57	Up
29 1090 PREDICTED: (+)-pulegone reductase [Vitis vinifera] &gt;gi|297739152|emb|CBI28803.3| unnamed protein product [Vitis vinifera]	Unigene23870_All	0.00035	0.55	1.46	Up
79 591 Uncharacterized protein TCM_025839 [Theobroma cacao] &gt;gi|508718589|gb|EOY10486.1| Uncharacterized protein TCM_025839 [Theobroma cacao]	Unigene16144_All	0.0001	-1.48	-2.79	Down
95 499 Mitochondrion-localized small heat shock protein 23.6, putative isoform 2 [Theobroma cacao] &gt;gi|508775630|gb|EOY22886.1| Mitochondrion-localized small heat shock protein 23.6, putative isoform 2 [Theobroma cacao]	Unigene6712_All	0.00035	1.12	2.17	Up
349 1875 PREDICTED: LIMR family protein At5g01460 [Vitis vinifera] &gt;gi|297740207|emb|CBI30389.3| unnamed protein product [Vitis vinifera]	CL2584.Contig1_All	0.00035	0.38	1.3	Up
110 613 PREDICTED: cytochrome c oxidase subunit 5b-2, mitochondrial-like [Nelumbo nucifera]	Unigene6549_All	0.019	-0.5	-1.41	Down
234 1289 beta 1-3 glucanase [Vitis hybrid cultivar]	Unigene23184_All	0.00035	0.84	1.79	Up
1 249 hypothetical protein PHAVU_003G052500g [Phaseolus vulgaris] &gt;gi|561026993|gb|ESW25633.1| hypothetical protein PHAVU_003G052500g [Phaseolus vulgaris]	CL6751.Contig1_All	0.016	-0.41	-1.33	Down
61 540 PREDICTED: pathogenesis-related protein STH-21-like [Eucalyptus grandis] &gt;gi|629088673|gb|KCW54926.1| hypothetical protein EUGRSUZ_I00896 [Eucalyptus grandis]	CL7102.Contig1_All	0.0039	0.59	1.51	Up
102 1064 PREDICTED: WD repeat-containing protein 61 [Nelumbo nucifera]	Unigene21535_All	0.00067	-0.8	-1.74	Down
149 1270 extracellular calcium sensing receptor [Liquidambar formosana]	CL2188.Contig1_All	0.00035	0.4	1.32	Up
308 2053 unnamed protein product [Vitis vinifera]	CL7285.Contig1_All	0.0001	-0.39	-1.31	Down
71 535 PREDICTED: uncharacterized protein LOC102610275 [Citrus sinensis]	Unigene9061_All	0.0065	0.65	1.57	Up
277 2544 hypothetical protein JCGZ_14313 [Jatropha curcas]	CL7178.Contig2_All	0.019	-0.8	-1.74	Down
189 1943 hypothetical protein PRUPE_ppa002527mg [Prunus persica] &gt;gi|462422070|gb|EMJ26333.1| hypothetical protein PRUPE_ppa002527mg [Prunus persica]	CL1701.Contig1_All	0.00035	0.39	1.31	Up
100 1179 S-adenosyl-L-methionine:carboxyl methyltransferase family protein [Populus trichocarpa] &gt;gi|550316721|gb|EEE99735.2| S-adenosyl-L-methionine:carboxyl methyltransferase family protein [Populus trichocarpa]	CL8409.Contig1_All	0.0001	0.57	1.48	Up
72 1118 Peroxidase [Theobroma cacao] &gt;gi|508724908|gb|EOY16805.1| Peroxidase [Theobroma cacao]	CL2454.Contig2_All	0.00093	0.56	1.47	Up
154 360 PREDICTED: cytochrome b-c1 complex subunit 6-like [Malus domestica] &gt;gi|657973961|ref|XP_008378801.1| PREDICTED: cytochrome b-c1 complex subunit 6-like [Malus domestica] &gt;gi|658024962|ref|XP_008347880.1| PREDICTED: cytochrome b-c1 complex subunit 6-like [Malus domestica] &gt;gi|658024964|ref|XP_008347881.1| PREDICTED: cytochrome b-c1 complex subunit 6-like [Malus domestica]	CL1223.Contig1_All	0.0039	-0.42	-1.34	Down
24 1577 PREDICTED: cytochrome P450 89A2-like [Vitis vinifera]	CL6181.Contig4_All	0.0039	0.48	1.39	Up
6 254 unnamed protein product [Vitis vinifera]	Unigene19787_All	0.00035	-1.38	-2.6	Down
1481 3718 PREDICTED: NF-X1-type zinc finger protein NFXL1-like [Vitis vinifera]	Unigene10748_All	0.00049	-0.7	-1.62	Down
45 557 PREDICTED: uncharacterized protein LOC100243168 [Vitis vinifera] &gt;gi|297734837|emb|CBI17071.3| unnamed protein product [Vitis vinifera]	Unigene18262_All	0.0018	-0.56	-1.47	Down
108 872 unnamed protein product [Vitis vinifera]	CL5908.Contig1_All	0.00014	-0.66	-1.58	Down
3 1490 ripening-related P-450 enzyme-like [Vitis vinifera]	CL7.Contig1_All	0.0001	0.45	1.37	Up
211 1392 PREDICTED: uncharacterized protein LOC102617237 isoform X1 [Citrus sinensis]	Unigene1453_All	0.0001	0.42	1.34	Up
253 1695 hypothetical protein VITISV_003243 [Vitis vinifera]	Unigene508_All	0.0039	-1.22	-2.33	Down
2 433 PREDICTED: methylecgonone reductase-like [Nelumbo nucifera]	CL2183.Contig6_All	0.00035	0.39	1.31	Up
209 1408 Phosphoribulokinase family protein [Populus trichocarpa] &gt;gi|222840887|gb|EEE78434.1| Phosphoribulokinase family protein [Populus trichocarpa]	Unigene15770_All	0.00035	0.38	1.3	Up
33 716 PREDICTED: peptidyl-prolyl cis-trans isomerase FKBP16-3, chloroplastic [Prunus mume]	Unigene210_All	0.0071	-0.48	-1.39	Down
1072 3003 unnamed protein product [Vitis vinifera]	Unigene4419_All	0.0001	0.41	1.33	Up
79 606 DNA-directed RNA polymerase II isoform 1 [Theobroma cacao] &gt;gi|508786660|gb|EOY33916.1| DNA-directed RNA polymerase II isoform 1 [Theobroma cacao]	CL4340.Contig2_All	0.0023	-0.4	-1.32	Down
81 695 PREDICTED: uncharacterized protein LOC100853187 isoform 1 [Vitis vinifera] &gt;gi|359495655|ref|XP_003635048.1| PREDICTED: uncharacterized protein LOC100853187 isoform 2 [Vitis vinifera] &gt;gi|297735931|emb|CBI18707.3| unnamed protein product [Vitis vinifera]	Unigene13864_All	0.0039	-0.39	-1.31	Down
33 1034 PREDICTED: senescence-specific cysteine protease SAG39-like [Nelumbo nucifera]	CL2969.Contig3_All	0.024	0.53	1.44	Up
78 1604 PREDICTED: 3-ketoacyl-CoA synthase 11 [Vitis vinifera]	CL2838.Contig5_All	0.00035	0.81	1.75	Up
232 2124 PREDICTED: uncharacterized protein LOC100252085 [Vitis vinifera]	CL5914.Contig1_All	0.00035	0.41	1.33	Up
3 602 protein with unknown function [Ricinus communis] &gt;gi|223526833|gb|EEF29049.1| protein with unknown function [Ricinus communis]	CL6613.Contig1_All	0.0017	0.44	1.36	Up
78 323 PREDICTED: LYR motif-containing protein 4 [Nicotiana tomentosiformis]	CL5137.Contig1_All	0.0092	-0.53	-1.44	Down
403 1407 PREDICTED: ribonuclease 3-like protein 2-like [Vitis vinifera]	Unigene17622_All	0.0015	-0.55	-1.46	Down
619 1323 PREDICTED: ferredoxin--NADP reductase, root isozyme, chloroplastic [Malus domestica]	CL952.Contig4_All	0.00035	-0.43	-1.35	Down
70 2901 PREDICTED: uncharacterized protein LOC100854548 [Vitis vinifera]	CL5487.Contig1_All	0.015	-0.44	-1.36	Down
338 1105 PREDICTED: uncharacterized protein LOC104610237 [Nelumbo nucifera] &gt;gi|720061093|ref|XP_010275064.1| PREDICTED: uncharacterized protein LOC104610237 [Nelumbo nucifera]	CL2712.Contig1_All	0.024	0.86	1.82	Up
(Bos taurus) similar to apolipoprotein B, partial	ENSEMBL:ENSBTAP00000032840	0.0039	-1.04	-2.06	Down
20 1432 PREDICTED: SWI/SNF complex subunit SWI3B [Vitis vinifera] &gt;gi|297745602|emb|CBI40767.3| unnamed protein product [Vitis vinifera]	CL4860.Contig1_All	0.0054	-0.46	-1.38	Down
207 1145 Phospholipase D delta [Morus notabilis] &gt;gi|587949088|gb|EXC35290.1| Phospholipase D delta [Morus notabilis]	Unigene13633_All	0.00035	0.57	1.48	Up
2060 4780 unnamed protein product [Vitis vinifera]	CL1149.Contig2_All	0.013	-0.47	-1.39	Down
175 1134 PREDICTED: ABSCISIC ACID-INSENSITIVE 5-like protein 2-like isoform 1 [Vitis vinifera]	CL1076.Contig1_All	0.0092	-0.7	-1.62	Down
156 2519 OSBP(oxysterol binding protein)-related protein 2A isoform 4 [Theobroma cacao] &gt;gi|508777138|gb|EOY24394.1| OSBP(oxysterol binding protein)-related protein 2A isoform 4 [Theobroma cacao]	CL270.Contig2_All	0.0039	-1.12	-2.17	Down
109 1032 PREDICTED: probable NAD(P)H-dependent oxidoreductase 1-like [Vitis vinifera] &gt;gi|302142242|emb|CBI19445.3| unnamed protein product [Vitis vinifera]	CL2183.Contig5_All	0.00035	0.46	1.38	Up
135 482 PREDICTED: 60S acidic ribosomal protein P2-like [Nelumbo nucifera]	Unigene8958_All	0.0039	-0.86	-1.82	Down
154 2028 unnamed protein product [Vitis vinifera]	Unigene23202_All	0.00035	0.39	1.31	Up
72 323 Thylakoid lumenal 17.4 kDa protein, chloroplast precursor, putative [Ricinus communis] &gt;gi|223534416|gb|EEF36120.1| Thylakoid lumenal 17.4 kDa protein, chloroplast precursor, putative [Ricinus communis]	Unigene31989_All	0.0065	-0.88	-1.84	Down
35 1261 PREDICTED: fructose-1,6-bisphosphatase, chloroplastic-like [Vitis vinifera]	Unigene15644_All	0.0039	0.38	1.3	Up
413 1990 PREDICTED: calcium-dependent protein kinase 13 [Vitis vinifera]	Unigene9112_All	0.019	-0.62	-1.54	Down
7 864 PREDICTED: L-ascorbate peroxidase 3, peroxisomal [Solanum lycopersicum]	CL1456.Contig2_All	0.00035	-0.38	-1.3	Down
121 1152 hypothetical protein POPTR_0003s02450g [Populus trichocarpa] &gt;gi|550342226|gb|EEE79087.2| hypothetical protein POPTR_0003s02450g [Populus trichocarpa]	CL7921.Contig1_All	0.0039	-0.55	-1.46	Down
2 976 PREDICTED: probable serine/threonine-protein kinase At5g41260 [Vitis vinifera] &gt;gi|297745267|emb|CBI40347.3| unnamed protein product [Vitis vinifera]	Unigene13284_All	0.0039	0.49	1.4	Up
123 344 PREDICTED: mitochondrial import inner membrane translocase subunit TIM8-like [Eucalyptus grandis] &gt;gi|629118629|gb|KCW83119.1| hypothetical protein EUGRSUZ_B00077 [Eucalyptus grandis]	Unigene4080_All	0.0039	-0.42	-1.34	Down
78 851 PREDICTED: 14-3-3-like protein GF14 iota [Prunus mume]	Unigene13431_All	0.0041	0.5	1.41	Up
127 774 hypothetical protein JCGZ_21632 [Jatropha curcas]	Unigene9022_All	0.0023	-0.51	-1.42	Down
25 690 PREDICTED: uncharacterized protein LOC102627881 [Citrus sinensis]	CL5893.Contig1_All	0.0039	-0.67	-1.59	Down
173 2320 Early-responsive to dehydration stress protein (ERD4) isoform 1 [Theobroma cacao] &gt;gi|590699731|ref|XP_007045994.1| Early-responsive to dehydration stress protein (ERD4) isoform 1 [Theobroma cacao] &gt;gi|508709928|gb|EOY01825.1| Early-responsive to dehydration stress protein (ERD4) isoform 1 [Theobroma cacao] &gt;gi|508709929|gb|EOY01826.1| Early-responsive to dehydration stress prot…	CL2081.Contig2_All	0.015	0.43	1.35	Up
275 1024 unnamed protein product [Vitis vinifera]	CL855.Contig2_All	0.0039	-0.49	-1.4	Down
863 2761 hypothetical protein VITISV_002335 [Vitis vinifera]	CL8232.Contig1_All	0.0039	0.52	1.43	Up
516 1973 PREDICTED: cyclin-dependent kinase E-1 [Prunus mume]	Unigene14096_All	0.00035	0.47	1.39	Up
159 779 60S ribosomal protein L13, putative [Ricinus communis] &gt;gi|223540760|gb|EEF42320.1| 60S ribosomal protein L13, putative [Ricinus communis]	CL2657.Contig3_All	0.025	0.39	1.31	Up
40 636 hypothetical protein L484_027968 [Morus notabilis] &gt;gi|587944309|gb|EXC30791.1| hypothetical protein L484_027968 [Morus notabilis]	CL7989.Contig1_All	0.0039	1	2	Up
143 922 PREDICTED: cytochrome P450 94A1 [Vitis vinifera]	CL8106.Contig1_All	0.0039	0.38	1.3	Up
103 1311 PREDICTED: metal tolerance protein 1-like [Vitis vinifera]	CL6354.Contig2_All	0.0039	0.38	1.3	Up
203 2821 PREDICTED: isoamylase 2, chloroplastic [Vitis vinifera]	Unigene14048_All	0.0039	0.45	1.37	Up
505 1665 unnamed protein product [Vitis vinifera]	CL453.Contig2_All	0.0065	0.4	1.32	Up
69 287 hypothetical protein PRUPE_ppa013508mg [Prunus persica] &gt;gi|462420423|gb|EMJ24686.1| hypothetical protein PRUPE_ppa013508mg [Prunus persica]	Unigene18734_All	0.016	0.57	1.48	Up
141 785 PREDICTED: coiled-coil domain-containing protein 25-like [Vitis vinifera]	Unigene863_All	0.025	-0.5	-1.41	Down
148 708 PREDICTED: uncharacterized protein LOC100266100 [Vitis vinifera]	Unigene11770_All	0.0039	-0.74	-1.67	Down
179 3250 PREDICTED: armadillo repeat-containing kinesin-like protein 1-like [Vitis vinifera]	CL2346.Contig1_All	0.037	-0.53	-1.44	Down
186 686 unnamed protein product [Vitis vinifera]	Unigene4189_All	0.0065	-0.65	-1.57	Down
14 1108 unnamed protein product [Vitis vinifera]	Unigene15590_All	0.038	0.38	1.3	Up
933 2000 hypothetical protein PRUPE_ppb006192mg [Prunus persica] &gt;gi|462418588|gb|EMJ22851.1| hypothetical protein PRUPE_ppb006192mg [Prunus persica]	Unigene5811_All	0.025	-0.46	-1.38	Down
1037 1324 PREDICTED: porphobilinogen deaminase, chloroplastic [Prunus mume]	CL4576.Contig2_All	0.0017	-0.39	-1.31	Down
204 2045 PREDICTED: replication protein A 70 kDa DNA-binding subunit [Vitis vinifera] &gt;gi|297738589|emb|CBI27834.3| unnamed protein product [Vitis vinifera]	Unigene18905_All	0.019	-1.13	-2.19	Down
360 2777 PREDICTED: cell division cycle protein 48 homolog [Vitis vinifera] &gt;gi|297741633|emb|CBI32765.3| unnamed protein product [Vitis vinifera]	CL5583.Contig1_All	0.0039	-0.63	-1.55	Down
329 745 PREDICTED: cysteine proteinase inhibitor 2-like [Vitis vinifera]	Unigene11461_All	0.0039	-0.96	-1.95	Down
214 1761 hypothetical protein PRUPE_ppa003991mg [Prunus persica] &gt;gi|462419270|gb|EMJ23533.1| hypothetical protein PRUPE_ppa003991mg [Prunus persica]	CL1058.Contig2_All	0.0039	-0.71	-1.64	Down
217 696 PREDICTED: GDSL esterase/lipase 4-like [Eucalyptus grandis] &gt;gi|629090162|gb|KCW56415.1| hypothetical protein EUGRSUZ_I02141 [Eucalyptus grandis]	CL1131.Contig9_All	0.0039	0.66	1.58	Up
394 2034 PREDICTED: serine/threonine protein phosphatase 2A 59 kDa regulatory subunit B&apos; gamma isoform-like [Nelumbo nucifera] &gt;gi|719989001|ref|XP_010252514.1| PREDICTED: serine/threonine protein phosphatase 2A 59 kDa regulatory subunit B&apos; gamma isoform-like [Nelumbo nucifera] &gt;gi|719989005|ref|XP_010252515.1| PREDICTED: serine/threonine protein phosphatase 2A 59 kDa regulatory s…	CL6799.Contig1_All	0.0039	0.49	1.4	Up
506 2668 PREDICTED: homeobox-leucine zipper protein PROTODERMAL FACTOR 2 [Vitis vinifera] &gt;gi|302144076|emb|CBI23181.3| unnamed protein product [Vitis vinifera]	CL1461.Contig1_All	0.025	0.53	1.44	Up
230 1114 PREDICTED: CRAL-TRIO domain-containing protein C23B6.04c [Vitis vinifera]	Unigene4625_All	0.0039	0.86	1.82	Up
130 1749 PREDICTED: NADH dehydrogenase C1, chloroplastic/mitochondrial-like [Vitis vinifera]	CL6769.Contig1_All	0.025	-0.42	-1.34	Down
104 844 hypothetical protein PRUPE_ppa009714mg [Prunus persica] &gt;gi|462397950|gb|EMJ03618.1| hypothetical protein PRUPE_ppa009714mg [Prunus persica]	Unigene1777_All	0.0039	-0.41	-1.33	Down
62 286 60S ribosomal protein L29-1 [Medicago truncatula]	CL6575.Contig1_All	0.0039	-0.38	-1.3	Down
3 188 PREDICTED: branched-chain-amino-acid aminotransferase 5, chloroplastic-like, partial [Vitis vinifera] &gt;gi|296083516|emb|CBI23506.3| unnamed protein product [Vitis vinifera]	Unigene8394_All	0.025	-0.59	-1.51	Down
11 2968 Cell division cycle protein 48-related / CDC48-related isoform 2 [Theobroma cacao] &gt;gi|508713113|gb|EOY05010.1| Cell division cycle protein 48-related / CDC48-related isoform 2 [Theobroma cacao]	Unigene6849_All	0.0039	-0.44	-1.36	Down
173 1090 hypothetical protein POPTR_0003s19280g [Populus trichocarpa] &gt;gi|550343532|gb|ERP63777.1| hypothetical protein POPTR_0003s19280g [Populus trichocarpa]	CL7163.Contig1_All	0.0039	0.48	1.39	Up
259 1353 PREDICTED: EVI5-like protein-like [Vitis vinifera]	Unigene19099_All	0.037	0.48	1.39	Up
121 1977 PREDICTED: protein NRT1/ PTR FAMILY 6.1-like isoform X1 [Nelumbo nucifera] &gt;gi|719978750|ref|XP_010249264.1| PREDICTED: protein NRT1/ PTR FAMILY 6.1-like isoform X1 [Nelumbo nucifera] &gt;gi|719978753|ref|XP_010249265.1| PREDICTED: protein NRT1/ PTR FAMILY 6.1-like isoform X1 [Nelumbo nucifera] &gt;gi|719978756|ref|XP_010249266.1| PREDICTED: protein NRT1/ PTR FAMILY 6.1-like isoform X…	CL8253.Contig1_All	0.0039	0.57	1.48	Up
347 1246 Synaptosomal associated protein, putative [Theobroma cacao] &gt;gi|508774738|gb|EOY21994.1| Synaptosomal associated protein, putative [Theobroma cacao]	CL8231.Contig1_All	0.0039	0.51	1.42	Up
460 1374 PREDICTED: ubiquitin carboxyl-terminal hydrolase 6 [Vitis vinifera] &gt;gi|297743111|emb|CBI35978.3| unnamed protein product [Vitis vinifera]	Unigene12393_All	0.016	-0.46	-1.38	Down
199 1965 PREDICTED: UPF0392 protein RCOM_0530710-like [Nelumbo nucifera]	Unigene13987_All	0.0065	0.41	1.33	Up
252 1490 PREDICTED: tubby-like F-box protein 5-like [Vitis vinifera]	CL5916.Contig1_All	0.01	-0.68	-1.6	Down
56 454 uncharacterized protein LOC100527737 [Glycine max]	Unigene30369_All	0.0039	-0.7	-1.62	Down
27 1838 PREDICTED: lipase-like PAD4 [Nicotiana tomentosiformis]	CL6922.Contig2_All	0.0039	0.46	1.38	Up
155 2194 PREDICTED: uncharacterized protein LOC100251093 [Vitis vinifera]	CL1453.Contig2_All	0.025	-0.45	-1.37	Down
37 984 PREDICTED: probable carboxylesterase 2 [Vitis vinifera]	CL4753.Contig1_All	0.0039	-0.87	-1.83	Down
110 1339 AT hook motif DNA-binding family protein isoform 1 [Theobroma cacao] &gt;gi|590597657|ref|XP_007018674.1| AT hook motif DNA-binding family protein isoform 1 [Theobroma cacao] &gt;gi|590597661|ref|XP_007018675.1| AT hook motif DNA-binding family protein isoform 1 [Theobroma cacao] &gt;gi|508724001|gb|EOY15898.1| AT hook motif DNA-binding family protein isoform 1 [Theobroma cacao] &gt;gi|5…	CL8585.Contig2_All	0.01	-0.52	-1.43	Down
4 525 unnamed protein product [Vitis vinifera]	Unigene19420_All	0.016	-0.78	-1.72	Down
320 655 PREDICTED: high mobility group B protein 3-like [Brassica rapa] &gt;gi|685318228|ref|XP_009149549.1| PREDICTED: high mobility group B protein 3-like [Brassica rapa]	Unigene11250_All	0.0039	-0.45	-1.37	Down
151 3486 PREDICTED: LOW QUALITY PROTEIN: uncharacterized protein LOC103320418 [Prunus mume]	CL342.Contig5_All	0.01	0.5	1.41	Up
194 1459 PREDICTED: GTP-dependent nucleic acid-binding protein engD-like [Vitis vinifera]	Unigene19445_All	0.0065	-0.38	-1.3	Down
200 949 PREDICTED: protein vip1 [Prunus mume] &gt;gi|645249432|ref|XP_008230749.1| PREDICTED: protein vip1 [Prunus mume] &gt;gi|645249435|ref|XP_008230750.1| PREDICTED: protein vip1 [Prunus mume]	CL1022.Contig2_All	0.0039	-0.51	-1.42	Down
98 1057 PREDICTED: uncharacterized protein LOC100247532 [Vitis vinifera]	Unigene14235_All	0.0039	-0.5	-1.41	Down
63 1184 hypothetical protein PRUPE_ppa006994mg [Prunus persica] &gt;gi|462411661|gb|EMJ16710.1| hypothetical protein PRUPE_ppa006994mg [Prunus persica]	Unigene359_All	0.0039	-1.36	-2.57	Down
