# Supplementary material for: Combination of transcriptome sequencing and iTRAQ proteome reveals the molecular mechanisms determining petal shape in herbaceous peony (Paeonia lactiflora Pall.)
Source: Biosci Rep. 2018 Dec 11;38(6):BSR20181485. doi: 10.1042/BSR20181485 (PMC6294620; doi:10.1042/BSR20181485)
Supplement: Supplementary file 7 [file bsr20181485_Supp7.xlsx]

## Sheet: Sheet1
Pathway Description	Pathway ID	Input number	Background number	P-Value	Corrected P-Value	Matching ID	Hyperlink
Biological oxidations	R-ATH-211859	11	164	0.000182385	0.0246448	Unigene23934_All|Unigene16633_All|CL7163.Contig1_All|CL6751.Contig1_All|CL7719.Contig1_All|CL1918.Contig1_All|CL1918.Contig2_All|Unigene11539_All|Unigene4387_All|CL7623.Contig1_All|CL2183.Contig6_All	http://www.reactome.org/cgi-bin/eventbrowser_st_id?ST_ID=R-ATH-211859
Valine, leucine and isoleucine degradation	ath00280	6	48	0.00112047	0.069213	Unigene23934_All|CL6751.Contig1_All|CL7719.Contig1_All|Unigene21559_All|Unigene33982_All|Unigene8394_All	http://www.genome.jp/kegg-bin/show_pathway?ath00280/ath:AT3G45300%09red/ath:AT2G30650%09red/ath:AT1G23800%09red/ath:AT5G65780%09red/ath:AT4G36250%09red
Glycolysis / Gluconeogenesis	ath00010	9	117	0.00179805	0.0904044	Unigene23934_All|CL7196.Contig1_All|CL301.Contig2_All|CL6751.Contig1_All|CL7719.Contig1_All|CL2875.Contig1_All|CL934.Contig3_All|Unigene22927_All|Unigene15644_All	http://www.genome.jp/kegg-bin/show_pathway?ath00010/ath:AT4G36250%09red/ath:AT1G79530%09red/ath:AT1G23800%09red/ath:AT4G37870%09red/ath:AT5G54960%09red/ath:AT1G22430%09red/ath:AT3G54050%09red/ath:AT4G38970%09red
ethanol degradation II	PWY66-21	4	19	0.00307065	0.105021	Unigene23934_All|CL6751.Contig1_All|Unigene22927_All|CL7719.Contig1_All	http://biocyc.org/ARA/NEW-IMAGE?type=NIL&object=PWY66-21
Ascorbate and aldarate metabolism	ath00053	5	41	0.00320827	0.105021	Unigene23934_All|CL1456.Contig2_All|CL6776.Contig1_All|CL6751.Contig1_All|CL7719.Contig1_All	http://www.genome.jp/kegg-bin/show_pathway?ath00053/ath:AT1G23800%09red/ath:AT4G35000%09red/ath:AT5G28840%09red/ath:AT4G36250%09red
Bile acid and bile salt metabolism	R-ATH-194068	4	36	0.00433194	0.114215	Unigene4387_All|CL3341.Contig1_All|CL7623.Contig1_All|CL2183.Contig6_All	http://www.reactome.org/cgi-bin/eventbrowser_st_id?ST_ID=R-ATH-194068
Synthesis of bile acids and bile salts	R-ATH-192105	4	36	0.00433194	0.114215	Unigene4387_All|CL3341.Contig1_All|CL7623.Contig1_All|CL2183.Contig6_All	http://www.reactome.org/cgi-bin/eventbrowser_st_id?ST_ID=R-ATH-192105
Phase 1 - Functionalization of compounds	R-ATH-211945	6	89	0.00518338	0.130308	Unigene23934_All|CL6751.Contig1_All|CL7719.Contig1_All|Unigene4387_All|Unigene11539_All|CL7623.Contig1_All	http://www.reactome.org/cgi-bin/eventbrowser_st_id?ST_ID=R-ATH-211945
Carbon fixation in photosynthetic organisms	ath00710	6	69	0.00597021	0.141735	CL7196.Contig1_All|CL301.Contig2_All|CL934.Contig3_All|Unigene15770_All|Unigene14345_All|Unigene15644_All	http://www.genome.jp/kegg-bin/show_pathway?ath00710/ath:AT1G79530%09red/ath:AT1G12900%09red/ath:AT4G37870%09red/ath:AT1G32060%09red/ath:AT3G54050%09red/ath:AT4G38970%09red
Pyruvate metabolism	ath00620	6	85	0.0148225	0.221008	Unigene23934_All|Unigene16161_All|CL301.Contig2_All|CL6751.Contig1_All|CL7719.Contig1_All|CL6982.Contig1_All	http://www.genome.jp/kegg-bin/show_pathway?ath00620/ath:AT1G36160%09red/ath:AT1G23800%09red/ath:AT1G08110%09red/ath:AT4G36250%09red/ath:AT4G37870%09red
